# Supplementary material for: Caenorhabditis elegans RMI2 functional homolog-2 (RMIF-2) and RMI1 (RMH-1) have both overlapping and distinct meiotic functions within the BTR complex
Source: PLoS Genet. 2021 Jul 12;17(7):e1009663. doi: 10.1371/journal.pgen.1009663 (PMC8318279; doi:10.1371/journal.pgen.1009663)
Supplement: S1 File — (XLSX) [file pgen.1009663.s004.xlsx]

## Sheet: protein groups
											Quality filters			Protein intensity (log2)													MaxQuant LFQ, normalisation switched off						Normalised protein intensity (log2), _x000D_ missing values imputed from normal distribution						LIMMA statistics				LFQ MSMS count
Protein IDs	Gene names	Fasta headers	Number of proteins	Peptides	Razor + unique peptides	Unique peptides	Sequence coverage [%]	Mol. weight [kDa]	Q-value	Score	Potential contaminant	Only identified by site	Valid Values Filter (removed)	Intensity ctrl_1	Intensity ctrl_2	Intensity ctrl_3	Intensity rmh-1_1	Intensity rmh-1_2	Intensity rmh-1_3	iBAQ	iBAQ ctrl_1	iBAQ ctrl_2	iBAQ ctrl_3	iBAQ rmh-1_1	iBAQ rmh-1_2	iBAQ rmh-1_3	LFQ intensity ctrl_1	LFQ intensity ctrl_2	LFQ intensity ctrl_3	LFQ intensity rmh-1_1	LFQ intensity rmh-1_2	LFQ intensity rmh-1_3	imp ctrl_1	imp ctrl_2	imp ctrl_3	imp rmh-1_1	imp rmh-1_2	imp rmh-1_3	logFC RMH-1 / CTRL	mean intensity RMH-1 / CTRL	p-value RMH-1 / CTRL	adj. p-value RMH-1 / CTRL	ctrl_1	ctrl_2	ctrl_3	rmh-1_1	rmh-1_2	rmh-1_3	Total
CON__sp|P15636|API_ACHLY		sp|P15636|API_ACHLY Protease 1 OS=Achromobacter lyticus PE=1 SV=1	1	13	13	13	18.8	68.124	0	323.31	+		+	33.6895	34.1934	34.4527	33.5884	34.6346	30.4169	31.9276	29.1045	29.6085	29.8678	29.0035	30.0496	25.8319	31.3007	32.3236	32.7181	31.0404	32.4302	28.1467	NA	NA	NA	NA	NA	NA	NA	NA	NA	NA	219	210	191	236	201	66	1123
CON__sp|P01868|IGHG1_MOUSE;CON__sp|P01869|IGH1M_MOUSE;CON__sp|P20759|IGHG1_RAT;CON__sp|P20760|IGG2A_RAT		CON__sp|P01868|IGHG1_MOUSE	4	19	19	4	64.5	35.704	0	323.31	+		+	32.867	34.2868	34.2686	32.4239	34.3717	32.8327	32.5015	29.0596	30.4794	30.4612	28.6165	30.5643	29.0254	31.2154	32.7506	32.7936	30.9682	32.6844	31.3291	NA	NA	NA	NA	NA	NA	NA	NA	NA	NA	116	181	195	115	167	158	932
CON__sp|P04264|K2C1_HUMAN		sp|P04264|K2C1_HUMAN Keratin, type II cytoskeletal 1 OS=Homo sapiens GN=KRT1 PE=1 SV=6	1	50	50	31	67.9	66.038	0	323.31	+		+	29.3114	32.5191	33.266	29.756	31.6786	31.8761	29.6119	24.3572	27.5649	28.3118	24.8018	26.7244	26.9218	26.3625	29.4557	29.8764	26.8008	28.5805	28.8153	NA	NA	NA	NA	NA	NA	NA	NA	NA	NA	70	146	155	73	89	138	671
M01E11.3	rmh-1	M01E11.3 wormpep=CE12292 gene=WBGene00019712 locus=rmh-1 status=Confirmed uniprot=P91399 insdc=CCD71341.1	1	45	45	45	42.1	105.87	0	323.31				NA	NA	NA	28.46	30.0368	26.3891	24.7047	NA	NA	NA	22.6271	24.2039	20.5562	NA	NA	NA	24.6966	26.4196	23.0112	18.1664	18.122	19.6367	30.0691	29.5581	26.5039	10.0687	23.676	1.18017e-05	0.00279701	0	0	0	67	79	19	165
CON__sp|P00761|TRYP_PIG		sp|P00761|TRYP_PIG Trypsin OS=Sus scrofa PE=1 SV=1	1	9	9	8	53.2	24.409	0	323.31	+		+	34.2675	34.4652	34.3116	34.1393	34.3292	32.5776	33.2534	30.8081	31.0058	30.8521	30.6799	30.8698	29.1182	33.8433	34.0425	34.1244	33.9254	34.0086	32.44	NA	NA	NA	NA	NA	NA	NA	NA	NA	NA	102	68	70	92	64	47	443
Y56A3A.27	top-3	Y56A3A.27 wormpep=CE28138 gene=WBGene00006596 locus=top-3 status=Confirmed uniprot=O61660 insdc=CAB60518.2 product=DNA topoisomerase 3	1	37	37	37	43.9	85.437	0	323.31				19.4989	19.5895	NA	26.3202	29.1956	26.7437	24.3884	14.2894	14.3801	NA	21.1108	23.9862	21.5342	15.576	15.4409	NA	23.3462	25.966	23.688	20.719	19.4747	17.1219	27.9293	28.7168	26.8585	8.72969	23.47	4.35751e-06	0.0015491	0	0	0	22	69	28	119
CON__sp|P13645|K1C10_HUMAN;CON__sp|P02535|K1C10_MOUSE;CON__sp|Q7Z3Y7|K1C28_HUMAN;CON__sp|Q148H6|K1C28_BOVIN;CON__sp|P05784|K1C18_MOUSE;CON__sp|Q7Z3Z0|K1C25_HUMAN;CON__sp|Q7Z3Y8|K1C27_HUMAN;CON__sp|Q99456|K1C12_HUMAN;CON__sp|Q2M2I5|K1C24_HUMAN;CON__sp|O76014|KRT37_HUMAN;CON__sp|Q92764|KRT35_HUMAN;CON__sp|Q7Z3Y9|K1C26_HUMAN		sp|P13645|K1C10_HUMAN Keratin, type I cytoskeletal 10 OS=Homo sapiens GN=KRT10 PE=1 SV=6	12	33	29	25	49.5	58.826	0	323.31	+		+	27.2399	31.0154	32.5057	29.0025	30.0103	30.8462	28.779	22.5395	26.315	27.8052	24.3021	25.3098	26.1457	24.9925	28.6598	29.9396	26.6771	27.7019	28.4803	NA	NA	NA	NA	NA	NA	NA	NA	NA	NA	27	70	100	51	53	73	374
T04A11.6;K02F3.12b;K02F3.12a	him-6	T04A11.6 wormpep=CE31724 gene=WBGene00001865 locus=him-6 status=Confirmed uniprot=O18017 insdc=CAB05609.2 product=Bloom syndrome protein homolog	3	24	24	24	24.9	110.66	0	161.37				18.4163	NA	NA	25.4977	27.5566	24.637	22.287	12.6883	NA	NA	19.7698	21.8287	18.9091	16.1717	NA	NA	22.5628	24.8808	22.327	19.6364	18.4331	17.5004	27.1068	27.0779	24.7518	7.78887	22.4177	3.52854e-06	0.0015491	0	0	0	11	28	6	45
CON__sp|P35527|K1C9_HUMAN		sp|P35527|K1C9_HUMAN Keratin, type I cytoskeletal 9 OS=Homo sapiens GN=KRT9 PE=1 SV=3	1	33	32	32	59.9	62.064	0	323.31	+		+	28.0293	31.3836	30.5423	27.7854	30.2433	30.255	28.0889	23.3288	26.6831	25.8419	23.0849	25.5429	25.5545	25.0799	28.3912	27.5824	24.6745	27.3488	27.2721	NA	NA	NA	NA	NA	NA	NA	NA	NA	NA	34	95	75	33	60	67	364
F18A1.5	rpa-1	F18A1.5 wormpep=CE04405 gene=WBGene00017546 locus=rpa-1 status=Confirmed uniprot=Q19537 insdc=CCD62042.1 product=Probable replication factor A 73 kDa subunit	1	6	6	6	10.2	73.201	0	34.763				NA	NA	22.413	23.1025	23.3613	22.8527	19.8035	NA	NA	17.243	17.9326	18.1914	17.6828	NA	NA	20.7449	20.998	21.2155	21.1675	17.5767	19.5768	22.2081	24.7116	22.8826	22.9676	3.73337	21.6539	0.0107997	0.572927	0	0	3	4	5	3	15
Y104H12D.4		Y104H12D.4 wormpep=CE31633 gene=WBGene00022428 status=Confirmed uniprot=Q8MXU4 insdc=CCD67731.1	1	5	5	5	34.6	12.006	0	18.2				NA	NA	NA	23.3611	25.5477	21.8025	23.3348	NA	NA	NA	20.7761	22.9627	19.2176	NA	NA	NA	21.9275	24.1465	21.1623	19.0883	18.2496	16.5205	24.9701	25.0689	21.9174	6.03269	20.9691	3.93136e-05	0.0055904	0	0	0	2	4	2	8
K08C7.3d;K08C7.3b;K08C7.3c;K08C7.3e;K08C7.3a;K08C7.3f	epi-1	K08C7.3d wormpep=CE43590 gene=WBGene00001328 locus=epi-1 status=Confirmed uniprot=C1P641 insdc=CAX65068.1 product=Laminin-like protein epi-1;K08C7.3b wormpep=CE06136 gene=WBGene00001328 locus=epi-1 status=Confirmed uniprot=Q21313 insdc=CAA94293.1 product	6	112	112	112	33.5	403.32	0	323.31				26.1478	28.9646	29.4907	20.0976	29.5595	28.6752	23.7065	18.5932	21.4101	21.9361	12.5431	22.0049	21.1205	22.0662	24.6504	25.1988	13.8129	25.1015	24.2807	27.3679	28.8498	29.2858	21.7067	29.0807	28.79	-1.97536	27.5135	0.174585	0.800417	21	89	124	0	126	84	444
CON__sp|P35908|K22E_HUMAN		sp|P35908|K22E_HUMAN Keratin, type II cytoskeletal 2 epidermal OS=Homo sapiens GN=KRT2 PE=1 SV=2	1	46	35	27	59	65.432	0	323.31	+		+	26.5142	30.6061	30.7197	28.2452	29.1092	30.0206	27.0309	21.1923	25.2842	25.3978	22.9233	23.7873	24.6987	23.9628	27.8424	27.7852	25.6302	26.5162	27.263	NA	NA	NA	NA	NA	NA	NA	NA	NA	NA	18	73	69	47	42	79	328
K07H8.6a;K07H8.6c;K07H8.6b	vit-6	K07H8.6a wormpep=CE28594 gene=WBGene00006930 locus=vit-6 status=Confirmed uniprot=P18948 insdc=CCD70603.1 product=Vitellogenin-6;K07H8.6c wormpep=CE18026 gene=WBGene00006930 locus=vit-6 status=Partially_confirmed uniprot=P18948 insdc=CCD70605.1 product=	3	86	86	86	48.8	193.22	0	323.31				27.0635	27.0663	29.5464	27.0786	27.7897	30.2775	24.8597	20.5717	20.5744	23.0545	20.5867	21.2979	23.7857	22.5617	23.0668	24.5661	22.398	23.5117	25.2913	28.2836	26.9515	29.3415	28.6876	27.311	30.3924	0.604792	28.4946	0.378598	0.828895	41	23	105	44	40	179	432
F07A5.7a;F07A5.7b	unc-15	F07A5.7a wormpep=CE09197 gene=WBGene00006754 locus=unc-15 status=Confirmed uniprot=P10567 insdc=CAA96622.1 product=Paramyosin;F07A5.7b wormpep=CE42754 gene=WBGene00006754 locus=unc-15 status=Confirmed uniprot=P10567 insdc=CAQ76467.1 product=Paramyosin	2	71	71	71	67.2	100.63	0	323.31				22.2514	29.2869	29.2291	23.1751	30.4364	27.3711	25.718	16.5235	23.5591	23.5012	17.4472	24.7085	21.6432	18.2074	24.7095	24.8444	19.3182	26.1769	23.2081	23.4716	29.1721	29.0242	24.7841	29.9576	27.4859	0.186615	27.3159	0.865519	0.970221	0	99	85	3	142	42	371
T25C8.2	act-5	T25C8.2 wormpep=CE16463 gene=WBGene00000067 locus=act-5 status=Confirmed uniprot=O45815 insdc=CAB05817.1 product=Actin-5	1	20	20	7	53.1	41.872	0	323.31				28.3044	30.7731	31.2118	27.1481	31.51	28.8415	28.6357	23.9825	26.4511	26.8898	22.8262	27.188	24.5195	25.9006	28.6028	28.9857	24.8153	29.2592	26.7054	29.5245	30.6582	31.0069	28.7572	31.0312	28.9563	-0.814974	29.9891	0.256012	0.812465	47	71	76	27	86	38	345
ZC8.4d;ZC8.4a;ZC8.4b;ZC8.4e	lfi-1	ZC8.4d wormpep=CE35814 gene=WBGene00022500 locus=lfi-1 status=Confirmed uniprot=H2L0I3 insdc=CCD73131.1;ZC8.4a wormpep=CE31264 gene=WBGene00022500 locus=lfi-1 status=Confirmed uniprot=H2L0I2 insdc=CCD73129.1;ZC8.4b wormpep=CE38922 gene=WBGene00022500 locus	4	115	115	115	42	269.52	0	323.31				21.3948	28.9848	26.5053	27.2244	29.1956	24.3428	23.297	14.2863	21.8763	19.3967	20.1159	22.0871	17.2343	16.5965	23.7089	21.183	22.0172	23.9224	18.6163	22.6149	28.87	26.3004	28.8335	28.7169	24.4576	1.40757	26.6322	0.368614	0.828219	0	116	23	81	118	5	343
C42D8.2a;C42D8.2b	vit-2	C42D8.2a wormpep=CE06950 gene=WBGene00006926 locus=vit-2 status=Confirmed uniprot=P05690 insdc=CCD65563.1 product=Vitellogenin-2;C42D8.2b wormpep=CE41109 gene=WBGene00006926 locus=vit-2 status=Confirmed uniprot=G8JY38 insdc=CCD65571.1 product=Vitellogen	2	82	82	28	50.5	187.72	0	323.31				26.9456	26.0848	29.2706	27.6322	27.0091	29.9646	24.5055	20.391	19.5303	22.7161	21.0776	20.4545	23.4099	22.5645	21.9929	24.595	23.0268	22.6876	25.3099	28.1657	25.97	29.0658	29.2413	26.5304	30.0794	0.883193	28.1754	0.251233	0.812465	34	10	78	43	20	156	341
W03F8.5a;W03F8.5b	lam-1	W03F8.5a wormpep=CE47338 gene=WBGene00002247 locus=lam-1 status=Confirmed uniprot=O44565 insdc=CCD65512.2	2	66	66	66	37.3	197.95	0	323.31				26.3335	28.963	29.3822	18.7816	29.4151	27.3489	24.5557	19.8577	22.4873	22.9065	12.3058	22.9394	20.8732	22.5773	25.0132	25.486	15.0742	25.5374	23.466	27.5536	28.8482	29.1774	20.3907	28.9364	27.4638	-2.92945	27.0617	0.0825805	0.800417	22	70	82	0	94	48	316
CON__sp|P01863|GCAA_MOUSE;CON__sp|P01865|GCAM_MOUSE;CON__sp|P20761|IGG2B_RAT;CON__sp|P01864|GCAB_MOUSE		CON__sp|P01863|GCAA_MOUSE	4	9	9	7	36.4	36.389	0	323.31	+		+	28.1002	29.6296	29.7067	27.342	29.7856	28.1994	28.4922	24.9304	26.4597	26.5367	24.172	26.6157	25.0295	26.3531	28.365	28.6318	25.8668	28.4289	27.3515	NA	NA	NA	NA	NA	NA	NA	NA	NA	NA	33	54	52	21	50	40	250
C54D1.5	lam-2	C54D1.5 wormpep=CE45033 gene=WBGene00016913 locus=lam-2 status=Confirmed uniprot=Q18823 insdc=CCD66855.1 product=Laminin-like protein lam-2	1	55	55	55	36.2	181.21	0	323.31				26.4215	28.969	29.4335	20.3436	29.3864	26.877	24.6909	20.0996	22.6471	23.1116	14.0217	23.0645	20.5552	21.1555	24.8161	25.302	16.4492	25.2249	22.9546	27.6416	28.8542	29.2286	21.9527	28.9076	26.9918	-2.62408	27.2628	0.0593006	0.800417	26	68	83	0	93	33	303
F42C5.8a;F42C5.8b	rps-8	F42C5.8a wormpep=CE04561 gene=WBGene00004477 locus=rps-8 status=Confirmed uniprot=P48156 insdc=CCD63349.1 product=40S ribosomal protein S8	2	18	18	18	66.3	23.75	0	323.31				28.2059	30.2765	29.2773	27.3958	29.9279	29.3683	28.7812	25.0359	27.1066	26.1074	24.2259	26.758	26.1984	26.5928	27.7224	27.391	26.221	27.3753	27.9709	29.426	30.1617	29.0724	29.0049	29.4491	29.4831	-0.240985	29.4329	0.664527	0.934792	36	66	46	36	56	45	285
R03G5.1a;F31E3.5;R03G5.1d;R03G5.1c;R03G5.1b	eef-1A.2	R03G5.1a wormpep=CE01270 gene=WBGene00001169 locus=eef-1A.2 status=Confirmed uniprot=P53013 insdc=CCD68024.1 product=Elongation factor 1-alpha;F31E3.5 wormpep=CE01270 gene=WBGene00001168 locus=eef-1A.1 status=Confirmed uniprot=P53013 insdc=CCD63407.1 pro	5	24	24	24	45.4	50.668	0	241.91				27.9939	28.8321	30.3535	27.8767	29.3094	29.7862	27.296	23.4089	24.2471	25.7686	23.2918	24.7244	25.2012	25.5519	26.4991	27.9237	25.3762	26.9278	26.8847	29.214	28.7173	30.1487	29.4858	28.8306	29.9011	0.0458277	29.3829	0.933873	0.982111	32	43	66	34	53	57	285
C04F6.1	vit-5	C04F6.1 wormpep=CE03921 gene=WBGene00006929 locus=vit-5 status=Confirmed uniprot=P06125 insdc=CCD63027.1 product=Vitellogenin-5	1	76	76	8	44.2	186.44	0	323.31				26.57	25.5401	28.6197	27.1332	26.3114	29.1093	23.8602	20.0781	19.0482	22.1279	20.6413	19.8195	22.6175	22.4239	21.8976	24.2482	22.9258	22.3853	24.7462	27.7901	25.4252	28.4149	28.7423	25.8326	29.2242	0.722964	27.5715	0.338129	0.821619	29	8	63	43	14	122	279
K12F2.1;F45G2.2a	myo-3	K12F2.1 wormpep=CE34936 gene=WBGene00003515 locus=myo-3 status=Confirmed uniprot=P12844 insdc=CAB01576.2 product=Myosin-3	2	85	85	81	41.9	225.51	0	323.31				20.8829	28.1608	28.5522	20.3639	29.5078	24.7942	23.6777	14.0885	21.3663	21.7577	13.5695	22.7134	17.9998	15.3637	23.2457	23.4874	14.0605	24.6035	19.3329	22.103	28.0459	28.3473	21.973	29.0291	24.909	-0.861732	25.7345	0.524281	0.898227	0	63	71	0	115	3	252
F56F3.5	rps-1	F56F3.5 wormpep=CE00664 gene=WBGene00004470 locus=rps-1 status=Confirmed uniprot=P48154 insdc=CAA83605.1 product=40S ribosomal protein S3a	1	25	25	25	69.3	28.96	0	312.56				28.0652	30.3044	29.6224	27.0611	30.3615	28.6741	28.1218	24.1583	26.3976	25.7155	23.1542	26.4546	24.7672	25.8116	28.1381	27.4115	24.8374	28.1487	26.4058	29.2853	30.1896	29.4176	28.6701	29.8827	28.7889	-0.516883	29.3724	0.35681	0.821619	34	58	49	24	53	32	250
M163.3	his-24	M163.3 wormpep=CE12450 gene=WBGene00001898 locus=his-24 status=Confirmed uniprot=P10771 insdc=CAB01892.1 product=Histone H1.1	1	8	7	7	34.6	21.366	0	112.78				28.7259	31.0789	30.8199	28.7619	31.2523	31.1412	30.8958	26.404	28.757	28.4979	26.4399	28.9303	28.8193	26.5756	29.4133	29.8919	26.8102	29.6757	30.3095	29.946	30.9641	30.615	30.3709	30.7735	31.256	0.291791	30.6543	0.596205	0.913581	23	43	40	35	36	56	233
F53G12.10	rpl-7	F53G12.10 wormpep=CE11024 gene=WBGene00004418 locus=rpl-7 status=Confirmed uniprot=O01802 insdc=CCD71708.1 product=60S ribosomal protein L7	1	25	25	25	59	28.131	0	323.31				25.7447	29.2048	29.4873	25.7012	29.3996	28.576	27.5701	22.0443	25.5044	25.7869	22.0008	25.6992	24.8755	23.75	26.4709	26.9321	23.8598	26.5396	26.6528	26.9648	29.09	29.2825	27.3103	28.9209	28.6908	-0.138412	28.3765	0.824445	0.968643	12	42	59	15	51	53	232
CON__sp|P08779|K1C16_HUMAN;CON__sp|P19001|K1C19_MOUSE;CON__sp|Q9D312|K1C20_MOUSE;CON__sp|Q8N1A0|KT222_HUMAN		sp|P08779|K1C16_HUMAN Keratin, type I cytoskeletal 16 OS=Homo sapiens GN=KRT16 PE=1 SV=4	4	39	39	15	68.9	51.267	0	323.31	+		+	26.7028	30.3162	32.08	28.0304	29.4083	30.1112	28.0631	21.8448	25.4583	27.222	23.1725	24.5503	25.2533	24.7255	28.6086	30.6528	25.6477	27.4576	27.962	NA	NA	NA	NA	NA	NA	NA	NA	NA	NA	7	45	93	12	24	36	217
T08B2.10	rps-17	T08B2.10 wormpep=CE26948 gene=WBGene00004486 locus=rps-17 status=Confirmed uniprot=O01692 insdc=CCD67616.1 product=40S ribosomal protein S17	1	14	14	14	67.7	14.938	0	226.81				28.2454	29.9012	29.5176	27.6096	30.1906	28.5005	29.2757	25.6605	27.3163	26.9326	25.0247	27.6057	25.9155	26.5212	28.1976	27.9191	25.5224	28.5108	27.4152	29.4656	29.7864	29.3127	29.2187	29.7119	28.6153	-0.339609	29.3518	0.53152	0.898812	32	43	46	23	46	39	229
T27E9.1a;T27E9.1d	ant-1.1	T27E9.1a wormpep=CE14263 gene=WBGene00006439 locus=ant-1.1 status=Confirmed uniprot=O45865 insdc=CAB04874.1;T27E9.1d wormpep=CE46432 gene=WBGene00006439 locus=ant-1.1 status=Confirmed uniprot=G3MU69 insdc=CCD31125.1	2	20	20	12	54.7	33.044	0	205.49				28.9261	30.158	30.3533	28.8322	30.5014	28.1311	27.9304	24.5338	25.7656	25.961	24.4399	26.1091	23.7388	26.6271	28.5628	28.8075	26.3838	29.0212	26.4689	30.1463	30.0431	30.1485	30.4413	30.0227	28.246	-0.542653	29.8413	0.417565	0.845837	27	42	45	26	53	34	227
CON__tr|A0A075B5P4|A0A075B5P4_MOUSE;CON__tr|A0A0A6YWR2|A0A0A6YWR2_MOUSE		CON__tr|A0A075B5P4|A0A075B5P4_MOUSE;CON__tr|A0A0A6YWR2|A0A0A6YWR2_MOUSE	2	16	1	1	54.3	35.633	0	50.433	+		+	30.5757	31.8291	32.133	30.3773	32.2818	30.4199	30.381	26.8753	28.1287	28.4325	26.6769	28.5814	26.7195	30.1687	31.2484	31.4666	29.9473	31.6491	29.978	NA	NA	NA	NA	NA	NA	NA	NA	NA	NA	29	43	42	31	43	24	212
CON__sp|P48668|K2C6C_HUMAN		sp|P48668|K2C6C_HUMAN Keratin, type II cytoskeletal 6C OS=Homo sapiens GN=KRT6C PE=1 SV=3	1	48	44	0	58.7	60.024	0	298.42	+		+	25.0118	29.0547	31.4819	26.7387	27.9293	28.6721	27.1234	20.1048	24.1478	26.575	21.8318	23.0224	23.7652	22.6289	26.6155	29.1848	24.1546	25.5912	26.0155	NA	NA	NA	NA	NA	NA	NA	NA	NA	NA	7	35	93	17	22	34	208
B0414.3	hil-5	B0414.3 wormpep=CE07733 gene=WBGene00001856 locus=hil-5 status=Confirmed uniprot=O01833 insdc=CCD61899.1 product=Histone H1.5	1	12	12	11	41.3	23.39	0	171.58				28.8364	30.6937	29.9183	28.9203	30.929	29.4472	29.6011	25.8364	27.6937	26.9182	25.9203	27.929	26.4472	27.3187	29.3047	28.7021	27.5753	29.3853	28.1884	30.0566	30.5789	29.7134	30.5294	30.4503	29.562	0.0642983	30.1484	0.905565	0.980103	28	51	35	29	53	30	226
ZK945.3	puf-12	ZK945.3 wormpep=CE01734 gene=WBGene00014165 locus=puf-12 status=Confirmed uniprot=Q09622 insdc=CAA88437.1 product=Pumilio domain-containing protein 12	1	45	45	45	50	86.954	0	287.27				26.0769	28.68	28.5966	25.4644	28.8853	25.6669	25.1625	20.755	23.3581	23.2747	20.1426	23.5634	20.3449	23.4615	25.5107	25.5873	22.9666	25.694	23.1451	27.297	28.5652	28.3918	27.0735	28.4065	25.7817	-0.997408	27.586	0.18738	0.800417	15	61	59	17	63	11	226
B0035.8;F54E12.4;F55G1.3;H02I12.6;T10C6.11;C50F4.5;F07B7.11;F07B7.4;K06C4.4;F35H10.11;F45F2.12;K06C4.12;ZK131.5;F17E9.9;ZK131.9;F08G2.1;F45F2.2	his-48	B0035.8 wormpep=CE05165 gene=WBGene00001922 locus=his-48 status=Confirmed uniprot=Q27876 insdc=CAA97413.1 product=Probable histone H2B 4;F54E12.4 wormpep=CE05165 gene=WBGene00001932 locus=his-58 status=Confirmed uniprot=Q27876 insdc=CAB05211.1 product=P	17	10	10	10	63.4	13.586	0	157.38				27.7856	30.2021	30.68	29.4903	30.3598	30.5656	29.8783	24.9782	27.3948	27.8726	26.6828	27.5524	27.7582	26.1286	28.7717	29.2006	27.8997	28.9568	29.0553	29.0057	30.0873	30.4752	31.0993	29.8811	30.6804	0.697565	30.2048	0.298325	0.812465	22	38	41	37	35	50	223
F37C12.9	rps-14	F37C12.9 wormpep=CE00821 gene=WBGene00004483 locus=rps-14 status=Confirmed uniprot=P48150 insdc=CCD70739.1 product=40S ribosomal protein S14	1	12	12	12	56.6	16.249	0	280.9				30.0536	30.5724	30.8176	28.7718	30.8417	29.306	30.2479	27.4686	27.9874	28.2327	26.1869	28.2567	26.721	28.2383	28.6313	29.0715	27.1504	29.0129	27.8662	31.2737	30.4575	30.6128	30.3809	30.3629	29.4209	-0.726441	30.4181	0.215765	0.800417	41	40	36	27	39	33	216
B0250.1	rpl-2	B0250.1 wormpep=CE18478 gene=WBGene00004413 locus=rpl-2 status=Confirmed uniprot=Q9XVF7 insdc=CAB03792.1 product=60S ribosomal protein L8	1	17	17	17	61.5	28.203	0	323.31				26.5352	28.8347	28.8617	26.4149	28.9892	28.6746	27.5183	23.0758	25.3752	25.4022	22.9554	25.5298	25.2151	23.8875	25.6364	25.818	23.8074	25.7876	26.0148	27.7553	28.7198	28.6568	28.0239	28.5105	28.7894	0.0639354	28.4093	0.905058	0.980103	23	41	38	22	43	47	214
F28C6.7b;F28C6.7c;F28C6.7a	rpl-26	F28C6.7b wormpep=CE20731 gene=WBGene00004440 locus=rpl-26 status=Confirmed uniprot=Q19869 insdc=CAA92678.1 product=60S ribosomal protein L26;F28C6.7c wormpep=CE32883 gene=WBGene00004440 locus=rpl-26 status=Confirmed uniprot=Q19869 insdc=CAD59149.1 produc	3	14	14	14	67.9	12.149	0	132.56				27.1831	29.5776	28.237	27.3133	29.4766	28.0884	28.6164	24.5982	26.9927	25.6521	24.7283	26.8917	25.5035	24.7218	27.2031	26.0878	24.8482	27.1549	26.0575	28.4032	29.4628	28.0322	28.9224	28.9979	28.2032	0.0750911	28.6703	0.89355	0.980103	30	43	28	27	36	40	204
F40F8.10	rps-9	F40F8.10 wormpep=CE05849 gene=WBGene00004478 locus=rps-9 status=Confirmed uniprot=Q20228 insdc=CAA93262.1 product=40S ribosomal protein S9	1	20	20	20	56.6	21.956	0	101.27				27.5284	29.8091	29.0319	26.3962	29.5248	28.7279	28.1548	24.2065	26.4871	25.71	23.0743	26.2029	25.406	25.2147	27.055	26.5323	24.7426	26.8633	26.605	28.7485	29.6942	28.827	28.0053	29.046	28.8428	-0.458572	28.8606	0.414685	0.845135	22	47	38	11	40	46	204
F26D10.3	hsp-1	F26D10.3 wormpep=CE09682 gene=WBGene00002005 locus=hsp-1 status=Confirmed uniprot=P09446 insdc=CAB02319.1 product=Heat shock 70 kDa protein A	1	38	38	34	55.2	69.722	0	323.31				24.9363	26.5904	28.7215	24.1774	26.5779	28.9217	24.9946	19.7664	21.4205	23.5516	19.0075	21.4079	23.7517	21.5869	22.7944	24.7792	20.9678	22.9944	24.7742	26.1565	26.4755	28.5167	25.7864	26.0991	29.0365	-0.0755154	27.0118	0.915138	0.980103	9	20	65	6	17	84	201
B0041.4	rpl-4	B0041.4 wormpep=CE07669 gene=WBGene00004415 locus=rpl-4 status=Confirmed uniprot=O02056 insdc=CCD61249.1 product=60S ribosomal protein L4	1	29	29	29	68.4	38.659	0	323.31				26.0733	28.274	28.1714	26.2617	28.5619	28.2582	26.2298	21.8254	24.0261	23.9234	22.0138	24.314	24.0103	23.8298	25.7178	25.9277	24.26	26.0889	26.1327	27.2934	28.1591	27.9665	27.8707	28.0832	28.3731	0.302642	27.9577	0.573932	0.912946	13	40	41	17	39	47	197
F36A2.6	rps-15	F36A2.6 wormpep=CE09945 gene=WBGene00004484 locus=rps-15 status=Confirmed uniprot=Q9XVP0 insdc=CAB03065.1 product=40S ribosomal protein S15	1	10	10	10	39.1	17.243	0	159.91				27.1283	29.0357	28.8879	26.3238	29.2898	28.3316	28.0812	24.1283	26.0358	25.8879	23.3237	26.2898	25.3316	25.3221	27.2905	27.2576	24.68	27.5746	26.6718	28.3484	28.9209	28.683	27.9328	28.811	28.4464	-0.254028	28.5238	0.632074	0.918387	25	39	36	24	35	37	196
Y43B11AR.4	rps-4	Y43B11AR.4 wormpep=CE24278 gene=WBGene00004473 locus=rps-4 status=Confirmed uniprot=Q9N3X2 insdc=CCD74049.1 product=40S ribosomal protein S4	1	20	20	20	68	29.044	0	131.18				26.6402	28.3939	28.0153	25.4839	27.8144	28.0066	26.1674	22.5527	24.3065	23.9278	21.3964	23.7269	23.9192	23.9532	26.1106	25.5179	23.009	25.583	25.5887	27.8603	28.2791	27.8104	27.093	27.3356	28.1214	-0.466602	27.75	0.414986	0.845135	24	43	36	14	31	45	193
F53H1.1a;F53H1.1c;F53H1.1b;F53H1.1d;F53H1.1e		F53H1.1a wormpep=CE27427 gene=WBGene00018776 status=Confirmed uniprot=Q965K2 insdc=CCD71734.1;F53H1.1c wormpep=CE49092 gene=WBGene00018776 status=Partially_confirmed uniprot=U4PEV8 insdc=CDH93273.1;F53H1.1b wormpep=CE28031 gene=WBGene00018776 status=Partia	5	38	38	38	43	109.9	0	323.31				27.3795	28.254	26.5718	25.5942	28.8254	22.1375	24.4239	21.7356	22.6102	20.9279	19.9503	23.1816	16.4936	24.2741	25.1465	23.6632	22.4135	25.7418	19.2445	28.5996	28.1392	26.3669	27.2033	28.3467	22.2523	-1.7678	26.818	0.129418	0.800417	40	48	18	18	66	0	190
ZK131.8;ZK131.4;ZK131.1;T23D8.5;T10C6.14;K06C4.2;K06C4.10;K03A1.6;F55G1.11;F54E12.3;F45F2.3;F22B3.1;F17E9.12;F07B7.9;C50F4.7;B0035.9	his-14	ZK131.8 wormpep=CE03252 gene=WBGene00001888 locus=his-14 status=Predicted uniprot=P62784 insdc=CAB05839.1 product=Histone H4;ZK131.4 wormpep=CE03252 gene=WBGene00001884 locus=his-10 status=Predicted uniprot=P62784 insdc=CAB05837.1 product=Histone H4;ZK	16	14	14	14	68	11.369	0	113.67				26.0552	28.8436	29.3968	27.9205	29.3108	28.8461	28.7243	23.4702	26.2587	26.8118	25.3356	26.7259	26.2611	23.2676	26.8387	27.1272	26.0026	27.2654	26.4046	27.2753	28.7288	29.1919	29.5295	28.832	28.9609	0.708838	28.7531	0.30723	0.815077	10	39	40	26	41	34	190
W03H9.4a;W03H9.4b;W03H9.4c	cacn-1	W03H9.4a wormpep=CE46363 gene=WBGene00012230 locus=cacn-1 status=Confirmed uniprot=G5EG14 insdc=CAB76738.2 product=Cactin	3	36	36	36	55.1	77.417	0	323.31				27.5208	28.446	26.6129	26.9666	29.0602	23.9695	25.2621	22.4333	23.3585	21.5254	21.8792	23.9727	18.882	24.6518	25.8	24.1707	24.1384	26.2758	21.4675	28.7409	28.3311	26.408	28.5757	28.5814	24.0843	-0.746217	27.4536	0.408785	0.845135	31	52	17	25	60	4	189
Y73B6BL.9a;Y73B6BL.9b	hil-2	Y73B6BL.9a wormpep=CE47059 gene=WBGene00001853 locus=hil-2 status=Confirmed uniprot=P15796 insdc=CCD74158.2 product=Histone H1.2	2	9	9	7	44.5	19.778	0	83.16				28.5865	30.5784	29.8153	28.7259	30.8803	30.4816	30.3559	26.2646	28.2565	27.4934	26.4039	28.5584	28.1598	26.6357	28.7464	28.1171	26.832	29.0388	28.6183	29.8066	30.4636	29.6104	30.335	30.4015	30.5965	0.484127	30.2023	0.383821	0.828895	18	39	35	17	42	38	189
C16A3.9	rps-13	C16A3.9 wormpep=CE04009 gene=WBGene00004482 locus=rps-13 status=Confirmed uniprot=P51404 insdc=CCD63229.1 product=40S ribosomal protein S13	1	13	13	13	59.6	17.316	0	103.14				28.5909	29.508	29.0976	27.9251	29.0047	29.5462	28.6284	25.5909	26.508	26.0976	24.9251	26.0047	26.5462	26.559	27.8394	27.8477	25.838	27.4829	27.8351	29.811	29.3932	28.8928	29.5341	28.526	29.661	-0.125288	29.303	0.830115	0.968643	29	37	31	23	32	36	188
Y45F10D.12	rpl-18	Y45F10D.12 wormpep=CE16650 gene=WBGene00004430 locus=rpl-18 status=Confirmed uniprot=O45946 insdc=CAA16387.1 product=60S ribosomal protein L18	1	14	14	14	60.1	20.996	0	191.05				27.181	28.8458	29.278	27.2768	29.0961	29.052	27.942	23.8591	25.5238	25.9561	23.9548	25.7742	25.73	25.1394	26.3888	27.2799	25.5876	26.7259	27.1621	28.4011	28.7309	29.0732	28.8858	28.6173	29.1668	0.154904	28.8125	0.769567	0.954483	23	29	33	25	34	39	183
Y105E8B.1a;Y105E8B.1d;Y105E8B.1o;Y105E8B.1g;Y105E8B.1r;Y105E8B.1s;Y105E8B.1q;Y105E8B.1p;Y105E8B.1m;Y105E8B.1b;Y105E8B.1n;Y105E8B.1i;Y105E8B.1j;Y105E8B.1f;Y105E8B.1l;Y105E8B.1k;Y105E8B.1t;Y105E8B.1e;Y105E8B.1c	lev-11	Y105E8B.1a wormpep=CE28782 gene=WBGene00002978 locus=lev-11 status=Confirmed uniprot=Q22866 insdc=CAC70114.1 product=Tropomyosin isoforms a\/b\/d\/f;Y105E8B.1d wormpep=CE29060 gene=WBGene00002978 locus=lev-11 status=Partially_confirmed uniprot=Q22866 ins	19	27	27	27	65.1	33.003	0	307.16				23.1929	28.6473	28.7593	22.8951	29.37	23.9166	26.4896	19.1054	24.5598	24.6718	18.8077	25.2825	19.8292	20.525	24.6664	24.806	19.8117	25.4319	20.6834	24.413	28.5325	28.5545	24.5042	28.8912	24.0314	-1.3577	26.4878	0.271249	0.812465	2	55	49	1	68	3	178
Y48G8AL.8	rpl-17	Y48G8AL.8 wormpep=CE22195 gene=WBGene00004429 locus=rpl-17 status=Confirmed uniprot=Q9BL19 insdc=CCD73463.1 product=60S ribosomal protein L17	1	11	11	11	52.4	21.512	0	168.54				27.6438	30.8845	30.076	27.6683	30.9106	29.1365	29.195	24.3219	27.5626	26.754	24.3464	27.5886	25.8145	26.3333	29.4682	28.6535	26.1066	29.4873	27.8019	28.8639	30.7697	29.8711	29.2774	30.4318	29.2513	-0.181421	29.7442	0.75828	0.949185	18	43	26	25	36	29	177
K01G5.5		K01G5.5 wormpep=CE16195 gene=WBGene00010478 status=Confirmed uniprot=O17919 insdc=CAB07244.1 product=Putative H\/ACA ribonucleoprotein complex subunit 4	1	24	24	24	40	50.21	0	303.23				25.5725	28.3255	27.9617	26.8625	28.3109	24.8607	25.3228	20.8176	23.5706	23.2069	22.1077	23.556	20.1058	23.4239	25.9776	25.6353	24.8429	25.9582	23.086	26.7926	28.2106	27.7569	28.4716	27.8322	24.9755	-0.493593	27.3399	0.586802	0.912946	15	44	32	33	39	11	174
W01B11.3	nol-58	W01B11.3 wormpep=CE18307 gene=WBGene00020915 locus=nol-58 status=Confirmed uniprot=O45012 insdc=CCD73371.1	1	22	22	22	38.8	54.63	0	323.31				26.6335	27.2086	27.682	26.7001	27.5363	23.9774	24.811	21.8787	22.4537	22.9271	21.9453	22.7814	19.2225	23.7716	24.5151	24.7524	23.8917	24.6361	21.7969	27.8536	27.0938	27.4772	28.3092	27.0576	24.0922	-0.988551	26.9806	0.288761	0.812465	34	32	29	40	33	3	171
F11C3.3	unc-54	F11C3.3 wormpep=CE09349 gene=WBGene00006789 locus=unc-54 status=Confirmed uniprot=P02566 insdc=CAB04089.1 product=Myosin-4	1	75	74	69	37.7	224.75	0	323.31				25.352	27.7421	26.557	25.2769	29.0894	22.7429	23.0681	18.5447	20.9347	19.7496	18.4696	22.282	15.9356	21.5143	23.2758	22.304	20.7369	24.568	17.8853	26.5721	27.6272	26.3521	26.886	28.6106	22.8578	-0.732361	26.4843	0.49322	0.882975	10	41	17	11	90	0	169
F54C9.5	rpl-5	F54C9.5 wormpep=CE02255 gene=WBGene00004416 locus=rpl-5 status=Confirmed uniprot=P49405 insdc=CAA90251.1 product=60S ribosomal protein L5	1	17	17	17	61.1	33.386	0	323.31				26.8769	27.6098	28.2005	25.6227	27.9882	27.4266	26.3794	23.1764	23.9093	24.5	21.9222	24.2878	23.7262	24.1365	24.8437	25.3783	22.9366	25.2061	24.4784	28.097	27.4949	27.9956	27.2318	27.5095	27.5415	-0.434966	27.645	0.424046	0.854099	22	28	35	15	31	31	162
F10B5.1	rpl-10	F10B5.1 wormpep=CE01543 gene=WBGene00004421 locus=rpl-10 status=Confirmed uniprot=Q09533 insdc=CAA88308.1 product=60S ribosomal protein L10	1	17	17	17	55.6	24.749	0	135.09				26.5397	27.8712	28.9808	26.2207	28.4901	28.5084	27.2119	23.0802	24.4118	25.5214	22.7613	25.0307	25.049	23.647	25.2771	26.4	23.8357	25.7351	26.1847	27.7598	27.7564	28.776	27.8298	28.0113	28.6232	0.0574092	28.1261	0.91501	0.980103	15	25	37	16	31	37	161
T24B8.1a;T24B8.1b	rpl-32	T24B8.1a wormpep=CE03709 gene=WBGene00004446 locus=rpl-32 status=Confirmed uniprot=Q22716 insdc=CAA92757.1;T24B8.1b wormpep=CE43313 gene=WBGene00004446 locus=rpl-32 status=Confirmed uniprot=B7WN95 insdc=CAT01058.1	2	11	11	11	53.7	15.516	0	51.898				27.3298	29.0171	28.5814	27.2611	29.0073	28.2604	27.992	24.3299	26.0171	25.5814	24.2611	26.0073	25.2604	25.9505	25.9719	27.1194	26.1466	26.1308	27.7441	28.5499	28.9023	28.3765	28.8701	28.5285	28.3752	-0.0182831	28.6004	0.97232	0.986191	24	22	26	29	19	41	161
T17E9.1a	kin-18	T17E9.1a wormpep=CE01405 gene=WBGene00002201 locus=kin-18 status=Confirmed uniprot=P46549 insdc=CCD63180.1 product=Serine\/threonine-protein kinase SULU	1	31	31	31	24.7	112.87	0	287.29				27.234	27.5304	25.9657	25.9433	27.8433	23.3358	24.0572	21.8416	22.1381	20.5733	20.551	22.451	17.9435	23.7502	24.1762	22.6969	22.4738	24.4173	20.8444	28.4541	27.4156	25.7608	27.5524	27.3646	23.4506	-1.08764	26.6663	0.213643	0.800417	43	37	12	17	43	3	155
Y24D9A.4a;Y24D9A.4c;Y73B3A.18b;Y73B3A.18a	rpl-7A	Y24D9A.4a wormpep=CE27398 gene=WBGene00004419 locus=rpl-7A status=Confirmed uniprot=Q966C6 insdc=CCD71898.1 product=60S ribosomal protein L7a;Y24D9A.4c wormpep=CE30401 gene=WBGene00004419 locus=rpl-7A status=Confirmed uniprot=Q966C6 insdc=CCD71899.1 prod	4	21	21	21	51.7	30.174	0	111.5				26.2984	27.5324	28.2083	26.2548	28.2062	28.0313	26.4129	22.491	23.7252	24.401	22.4475	24.3989	24.224	23.2836	24.8787	25.2933	23.4373	25.3481	25.2053	27.5185	27.4176	28.0035	27.8639	27.7275	28.1462	0.265996	27.7795	0.611984	0.918387	16	20	30	19	35	30	150
B0336.10	rpl-23	B0336.10 wormpep=CE00778 gene=WBGene00004435 locus=rpl-23 status=Confirmed uniprot=P48158 insdc=CCD61530.1 product=60S ribosomal protein L23	1	11	11	11	66.4	14.954	0	123.42				30.4103	31.3224	31.0245	29.2367	31.3249	29.4233	30.0975	27.2404	28.1525	27.8545	26.0668	28.1549	26.2534	28.7954	30.0007	30.7943	27.7701	30.3557	30.075	31.6305	31.2075	30.8196	30.8458	30.8461	29.5381	-0.809208	30.8146	0.174905	0.800417	22	26	30	15	33	23	149
ZC101.2k;ZC101.2m;ZC101.2f;ZC101.2a;ZC101.2r;ZC101.2e;ZC101.2j;ZC101.2n;ZC101.2d;ZC101.2i;ZC101.2c;ZC101.2o;ZC101.2l;ZC101.2b;ZC101.2p	unc-52	ZC101.2k wormpep=CE47284 gene=WBGene00006787 locus=unc-52 status=Confirmed uniprot=H9G351 insdc=CCG28429.1 product=Basement membrane proteoglycan;ZC101.2m wormpep=CE47075 gene=WBGene00006787 locus=unc-52 status=Confirmed uniprot=H9G348 insdc=CCG28426.1 p	15	45	45	45	22.7	250.39	0	202.38				24.8524	27.0243	27.2056	20.2789	27.5243	26.4515	22.2129	17.8866	20.0585	20.2399	13.313	20.5585	19.4858	20.3147	23.1627	22.43	17.5459	23.6823	21.7056	26.0725	26.9095	27.0008	21.888	27.0456	26.5664	-1.49429	25.9138	0.171862	0.800417	10	32	31	0	42	32	147
ZC434.2	rps-7	ZC434.2 wormpep=CE06577 gene=WBGene00004476 locus=rps-7 status=Confirmed uniprot=Q23312 insdc=CAB00058.1 product=40S ribosomal protein S7	1	14	14	14	65.5	22.058	0	277.12				28.7001	30.3396	29.8861	26.9212	30.5165	28.8163	28.6119	25.1151	26.7547	26.3012	23.3362	26.9316	25.2314	27.0634	29.0308	28.5509	24.932	29.1284	27.3132	29.9202	30.2247	29.6813	28.5302	30.0378	28.9312	-0.775679	29.5542	0.196744	0.800417	16	35	29	6	36	25	147
CON__sp|P13647|K2C5_HUMAN;CON__sp|Q9DCV7|K2C7_MOUSE;CON__sp|P08729|K2C7_HUMAN;CON__sp|Q9NSB2|KRT84_HUMAN;CON__sp|P78386|KRT85_HUMAN		sp|P13647|K2C5_HUMAN Keratin, type II cytoskeletal 5 OS=Homo sapiens GN=KRT5 PE=1 SV=3	5	44	27	9	52	62.378	0	142.82	+		+	23.8654	27.7826	29.7221	24.6092	26.5731	27.4526	25.4701	18.9112	22.8284	24.7679	19.655	21.6189	22.4984	21.9793	25.5563	27.1737	22.7153	24.4876	25.3481	NA	NA	NA	NA	NA	NA	NA	NA	NA	NA	3	25	54	7	13	32	134
D1007.12	rpl-24.1	D1007.12 wormpep=CE09047 gene=WBGene00004436 locus=rpl-24.1 status=Confirmed uniprot=O01868 insdc=CCD67324.1 product=60S ribosomal protein L24	1	15	15	15	39	17.78	0	60.231				26.2581	29.5295	28.463	24.4979	29.5925	27.7696	28.2836	23.4507	26.7221	25.6557	21.6906	26.7851	24.9622	24.6677	27.3628	26.6199	23.0636	27.6062	26.4474	27.4782	29.4147	28.2582	26.107	29.1137	27.8844	-0.68199	28.0427	0.318496	0.821619	19	36	24	7	31	27	144
Y71A12B.1a;Y71A12B.1b;Y71A12B.1c	rps-6	Y71A12B.1a wormpep=CE24592 gene=WBGene00004475 locus=rps-6 status=Confirmed uniprot=Q9NEN6 insdc=CAB81996.1 product=40S ribosomal protein S6;Y71A12B.1b wormpep=CE47633 gene=WBGene00004475 locus=rps-6 status=Confirmed uniprot=I2HAF8 insdc=CCH63885.1 produ	3	16	16	16	43.9	28.135	0	299.31				26.6065	29.0114	27.6162	25.8763	28.1124	27.3032	26.8883	23.1471	25.5519	24.1568	22.4169	24.653	23.8437	24.3429	26.5326	25.6853	23.9915	25.7907	26.0162	27.8267	28.8965	27.4114	27.4854	27.6337	27.418	-0.532503	27.7786	0.361793	0.825744	14	40	22	13	31	24	144
ZK512.2a;ZK512.2b		ZK512.2a wormpep=CE03821 gene=WBGene00013983 status=Confirmed uniprot=P34640 insdc=CAA80151.1 product=Probable ATP-dependent RNA helicase DDX55 homolog;ZK512.2b wormpep=CE46834 gene=WBGene00013983 status=Confirmed uniprot=H2FLF4 insdc=CCF23444.1 product=	2	23	23	23	37.5	65.828	0	160.54				24.0467	28.5564	27.9439	24.0248	28.9804	25.467	25.2346	19.0467	23.5564	22.9439	19.0248	23.9803	20.467	21.6493	25.8383	25.1493	21.4018	26.2128	22.6846	25.2668	28.4416	27.739	25.6339	28.5016	25.5818	-0.576703	26.8608	0.483334	0.882975	6	40	32	5	48	10	141
K07C5.4	nol-56	K07C5.4 wormpep=CE06114 gene=WBGene00010627 locus=nol-56 status=Confirmed uniprot=Q21276 insdc=CAA94897.1 product=Nucleolar protein 56	1	22	22	22	50.8	54.511	0	136.29				27.3142	27.8962	27.6636	26.7397	28.0179	25.2899	25.2186	22.5593	23.1413	22.9088	21.9849	23.263	20.535	25.5068	26.7478	26.5193	25.4036	26.8154	24.573	28.5343	27.7814	27.4588	28.3488	27.5392	25.4047	-0.82729	27.5112	0.247022	0.812465	20	27	23	23	30	12	135
CON__sp|P01867|IGG2B_MOUSE		sp|P01867|IGG2B_MOUSE Ig gamma-2B chain C region OS=Mus musculus GN=Igh-3 PE=1 SV=3	1	10	10	10	31.2	44.259	0	196.34	+		+	25.8172	27.5392	27.4576	25.2337	27.7833	25.1822	25.7761	22.1168	23.8387	23.7573	21.5333	24.0829	21.4818	23.6061	25.9368	25.8422	23.3475	26.191	23.6497	NA	NA	NA	NA	NA	NA	NA	NA	NA	NA	14	30	26	11	36	9	126
C27A2.2a	rpl-22	C27A2.2a wormpep=CE04102 gene=WBGene00004434 locus=rpl-22 status=Confirmed uniprot=P52819 insdc=CCD63067.1 product=60S ribosomal protein L22	1	11	11	11	62.3	14.946	0	97.191				27.2623	29.4057	28.4667	26.5909	29.6333	27.7411	28.8393	24.9404	27.0838	26.1447	24.2691	27.3114	25.4192	25.664	27.8624	27.2018	25.1485	28.1087	26.6988	28.4824	29.2908	28.2618	28.2	29.1546	27.8559	-0.274857	28.5409	0.61759	0.918387	14	29	22	13	28	27	133
CON__sp|P03987|IGHG3_MOUSE;CON__sp|P20762|IGG2C_RAT;CON__sp|P01862|IGHG2_CAVPO		sp|P03987|IGHG3_MOUSE Ig gamma-3 chain C region OS=Mus musculus PE=1 SV=2	3	11	11	11	27.4	43.929	0	79.619	+		+	26.7222	28.8417	28.1849	25.885	28.9807	25.0316	26.3343	22.5522	24.6718	24.015	21.7151	24.8108	20.8617	25.1234	27.5609	26.8482	24.4224	27.7238	24.0178	NA	NA	NA	NA	NA	NA	NA	NA	NA	NA	16	33	28	8	32	7	124
W07E6.1a;W07E6.1b	nol-2	W07E6.1a wormpep=CE28259 gene=WBGene00021073 locus=nol-2 status=Confirmed uniprot=Q9TYV5 insdc=CCD73642.1;W07E6.1b wormpep=CE51106 gene=WBGene00021073 locus=nol-2 status=Confirmed uniprot=A0A0M7RDQ9 insdc=CUR29991.1	2	24	24	24	33	73.904	0	261.88				25.3177	27.7552	27.1547	25.6014	27.8315	25.7262	24.8633	20.6738	23.1113	22.5108	20.9575	23.1876	21.0824	22.5191	24.6526	24.0377	22.7514	24.739	22.438	26.5378	27.6404	26.9498	27.2104	27.3527	25.8411	-0.241281	26.922	0.691803	0.943986	11	33	24	16	34	15	133
CON__sp|Q86YZ3|HORN_HUMAN		sp|Q86YZ3|HORN_HUMAN Hornerin OS=Homo sapiens GN=HRNR PE=1 SV=2	1	19	19	19	19.1	282.39	0	323.31	+		+	23.284	26.6826	26.0693	23.3395	25.3701	25.4728	21.6965	16.8746	20.2731	19.6599	16.9301	18.9608	19.0634	21.0636	24.3568	23.5933	21.1348	23.0023	23.0282	NA	NA	NA	NA	NA	NA	NA	NA	NA	NA	6	40	27	6	20	21	120
C18G1.5	hil-4	C18G1.5 wormpep=CE17421 gene=WBGene00001855 locus=hil-4 status=Confirmed uniprot=O17536 insdc=CCD65228.1 product=Histone H1.4	1	9	9	9	40.7	25.958	0	251.33				27.2947	29.4801	28.5373	27.2897	29.6501	27.6858	28.2339	24.2947	26.4801	25.5373	24.2897	26.6501	24.6858	26.0975	28.1143	27.4937	26.247	28.1088	26.2025	28.5148	29.3653	28.3325	28.8988	29.1713	27.8006	-0.113928	28.6806	0.839602	0.968643	17	27	23	16	31	17	131
Y17G7A.1	hmg-12	Y17G7A.1 wormpep=CE21378 gene=WBGene00001977 locus=hmg-12 status=Confirmed uniprot=G5EDQ2 insdc=CAA15962.1	1	26	26	26	71.1	33.004	0	323.31				25.1228	27.1927	25.2556	26.9024	27.1223	24.5816	24.7243	20.8749	22.9448	21.0076	22.6545	22.8743	20.3337	22.4958	24.5487	22.9641	24.0943	24.3869	22.2687	26.3429	27.0779	25.0507	28.5115	26.6435	24.6965	0.460008	26.3872	0.568336	0.912946	12	27	9	46	26	7	127
C32E8.2a	rpl-13	C32E8.2a wormpep=CE08526 gene=WBGene00004425 locus=rpl-13 status=Confirmed uniprot=P91128 insdc=CCD66399.1 product=60S ribosomal protein L13	1	10	10	10	42.5	23.752	0	143.87				25.7044	28.999	28.5455	25.6802	29.1292	28.0249	27.3617	22.245	25.5396	25.0861	22.2208	25.6698	24.5655	24.1932	27.2281	27.0908	24.3832	27.3363	27.1455	26.9245	28.8842	28.3406	27.2893	28.6504	28.1397	-0.0232953	28.0381	0.96807	0.984689	8	26	26	9	25	30	124
C49H3.11	rps-2	C49H3.11 wormpep=CE04237 gene=WBGene00004471 locus=rps-2 status=Confirmed uniprot=P51403 insdc=CCD67711.1 product=40S ribosomal protein S2	1	18	18	18	61.4	28.96	0	178.23				25.0803	27.9588	27.8343	25.0852	28.0471	27.3282	25.8344	20.9929	23.8714	23.7468	20.9978	23.9596	23.2407	23.5223	25.8611	25.8326	23.3865	26.0147	25.3189	26.3005	27.844	27.6294	26.6943	27.5683	27.443	-0.0227549	27.2466	0.967613	0.984689	9	27	22	10	25	27	120
Y41D4B.11a;Y41D4B.11b		Y41D4B.11a wormpep=CE26095 gene=WBGene00021514 status=Confirmed uniprot=Q95Y11 insdc=CCD66711.1	2	21	21	21	51.6	39.971	0	323.31				26.5744	28.2863	27.2603	25.4591	28.6712	25.5245	25.9604	22.487	24.1988	23.1729	21.3717	24.5838	21.4371	23.2902	24.8846	23.8384	22.386	25.337	22.5814	27.7946	28.1715	27.0555	27.0682	28.1925	25.6393	-0.707164	27.3203	0.27724	0.812465	20	30	16	13	31	10	120
F20G4.3;Y11D7A.14	nmy-2	F20G4.3 wormpep=CE27133 gene=WBGene00003777 locus=nmy-2 status=Confirmed uniprot=G5EBY3 insdc=CAA99841.2	2	63	63	62	32.2	231.24	0	309.18				18.0111	26.3365	27.322	20.0908	28.3414	23.7931	22.286	11.1162	19.4417	20.4272	13.196	21.4466	16.8983	12.8852	21.5441	22.3741	14.6088	23.5012	18.2831	19.2312	26.2217	27.1171	21.6999	27.8627	23.908	0.300167	24.3401	0.841116	0.968643	0	16	29	0	69	3	117
F53F4.11		F53F4.11 wormpep=CE20849 gene=WBGene00009993 status=Confirmed uniprot=Q20720 insdc=CAB01204.1	1	19	19	19	37.4	59.887	0	145.84				25.8391	28.0659	27.7341	25.328	27.8495	24.953	25.0702	21.1953	23.422	23.0902	20.6841	23.2056	20.3092	23.2696	25.3346	24.9851	22.8432	25.2163	22.2648	27.0592	27.9511	27.5292	26.937	27.3707	25.0678	-1.05464	26.9859	0.146178	0.800417	16	32	23	12	25	7	115
C47E8.5	hsp-90	C47E8.5 wormpep=CE05441 gene=WBGene00000915 locus=hsp-90 status=Confirmed uniprot=Q18688 insdc=CAA99793.1 product=Heat shock protein 90	1	36	36	35	49.9	80.282	0	323.31				23.1606	23.2607	27.9546	21.3271	23.3511	28.1596	24.0135	18.0313	18.1314	22.8253	16.1978	18.2219	23.0303	19.5768	20.5222	24.5563	18.3626	20.7064	25.0714	24.3807	23.1459	27.7497	22.9361	22.8724	28.2745	-0.397776	24.8932	0.696177	0.943986	3	2	37	0	1	69	112
Y37E3.8a;Y37E3.8b		Y37E3.8a wormpep=CE26774 gene=WBGene00021350 status=Confirmed uniprot=Q9BKU5 insdc=CCD73428.1;Y37E3.8b wormpep=CE26904 gene=WBGene00021350 status=Confirmed uniprot=Q9BKU6 insdc=CCD73429.1	2	8	8	8	42.8	16.204	0	94.326				27.33	29.8092	29.0686	26.3596	29.8508	27.689	28.2848	24.16	26.6392	25.8986	23.1896	26.681	24.5191	25.2663	27.8064	27.2903	24.3202	27.7856	26.5011	28.5501	29.6943	28.8637	27.9686	29.3721	27.8038	-0.654529	28.7088	0.269819	0.812465	16	26	15	14	23	18	112
F13B10.2a;F13B10.2c;F13B10.2d	rpl-3	F13B10.2a wormpep=CE05598 gene=WBGene00004414 locus=rpl-3 status=Confirmed uniprot=P50880 insdc=CAA90183.1 product=60S ribosomal protein L3;F13B10.2c wormpep=CE36996 gene=WBGene00004414 locus=rpl-3 status=Confirmed uniprot=G5ECE5 insdc=CAH10799.1 product	3	25	25	25	39.7	45.659	0	127.98				25.5549	26.5602	27.628	26.0509	27.229	27.5931	25.0886	21.0955	22.1008	23.1686	21.5914	22.7696	23.1336	23.2128	24.7307	25.7145	24.0088	25.074	26.0867	26.775	26.4454	27.4231	27.66	26.7503	27.7079	0.491543	27.1269	0.379117	0.828895	8	11	29	12	11	40	111
Y37D8A.9a;Y37D8A.9b	mrg-1	Y37D8A.9a wormpep=CE20213 gene=WBGene00003406 locus=mrg-1 status=Confirmed uniprot=Q9XWW2 insdc=CAA21528.1;Y37D8A.9b wormpep=CE41465 gene=WBGene00003406 locus=mrg-1 status=Confirmed uniprot=A7DTF0 insdc=CAO82072.1	2	20	20	20	52.8	38.286	0	138.94				26.482	27.7011	26.4097	26.3616	27.8091	23.3819	25.0577	22.0897	23.3088	22.0174	21.9693	23.4167	18.9896	23.9109	25.1073	23.9469	23.8339	25.0429	20.8077	27.7021	27.5863	26.2048	27.9707	27.3303	23.4968	-0.898494	26.7152	0.314967	0.819835	21	28	11	23	25	2	110
F07D10.1	rpl-11.2	F07D10.1 wormpep=CE07033 gene=WBGene00004423 locus=rpl-11.2 status=Confirmed uniprot=Q19162 insdc=CCD61193.1 product=60S ribosomal protein L11-2	1	7	7	3	31.6	22.776	0	50.092				24.9467	27.0821	27.3244	24.0436	27.3822	26.7607	26.465	22.1393	24.2748	24.5171	21.2363	24.5749	23.9533	24.1452	25.6721	25.8493	22.9882	25.9045	25.4279	26.1668	26.9673	27.1195	25.6527	26.9034	26.8755	-0.274008	26.6142	0.620722	0.918387	15	21	21	9	20	23	109
F28D1.1	wdr-46	F28D1.1 wormpep=CE05741 gene=WBGene00009211 locus=wdr-46 status=Confirmed uniprot=Q19873 insdc=CAA94597.1	1	20	20	20	35.7	65.818	0	297.09				24.7936	27.1125	26.8909	24.2553	27.276	24.316	24.1483	20.0387	22.3576	22.1359	19.5004	22.521	19.5611	21.7732	23.7441	23.4488	21.7462	24.0181	21.5045	26.0137	26.9976	26.686	25.8644	26.7972	24.4309	-0.86832	26.1316	0.217356	0.800417	12	27	20	11	30	7	107
R08C7.3	htz-1	R08C7.3 wormpep=CE07426 gene=WBGene00019947 locus=htz-1 status=Confirmed uniprot=Q27511 insdc=CCD73086.1 product=Histone H2A.V	1	6	6	5	40.7	14.669	0	88.291				26.9742	28.713	28.9552	28.3147	28.7539	28.8777	28.3362	24.1668	25.9057	26.1479	25.5073	25.9466	26.0704	26.5822	28.6177	27.8768	27.3146	28.358	28.0132	28.1943	28.5982	28.7504	29.9237	28.2752	28.9925	0.549524	28.7891	0.385237	0.828895	16	23	16	16	18	17	106
F49H12.5	txdc-12.2	F49H12.5 wormpep=CE20835 gene=WBGene00018656 locus=txdc-12.2 status=Confirmed uniprot=Q9N5S7 insdc=CCD71580.1	1	12	12	12	45.1	30.205	0	244.3				25.6101	27.1278	26.4132	23.5664	29.078	23.5835	26.3893	22.2882	23.8059	23.0913	20.2445	25.7561	20.2616	23.2918	24.7834	24.1631	21.7159	26.6694	21.5182	26.8302	27.013	26.2083	25.1755	28.5993	23.6983	-0.859497	26.2541	0.377793	0.828895	11	24	17	3	46	3	104
K01G5.4	ran-1	K01G5.4 wormpep=CE16194 gene=WBGene00004302 locus=ran-1 status=Confirmed uniprot=O17915 insdc=CAB07240.1 product=GTP-binding nuclear protein ran-1	1	12	12	12	44.7	24.254	0	46.422				26.3384	28.3272	27.5775	25.1084	27.9733	25.6178	26.1576	22.6379	24.6268	23.8771	21.408	24.2729	21.9174	25.4889	26.7044	26.0095	23.6486	26.335	24.1106	27.5585	28.2124	27.3727	26.7175	27.4946	25.7326	-1.06627	27.1814	0.0919066	0.800417	15	27	22	10	21	9	104
F01F1.7	ddx-23	F01F1.7 wormpep=CE26887 gene=WBGene00017162 locus=ddx-23 status=Confirmed uniprot=Q95QN2 insdc=CCD65989.1	1	29	29	29	41.5	84.776	0	154.05				26.1176	26.3483	26.2784	24.6362	26.7774	24.1242	23.3624	20.9082	21.1388	21.0689	19.4267	21.5679	18.9147	22.4936	22.9275	22.6973	21.2556	23.3176	20.9152	27.3377	26.2334	26.0735	26.2452	26.2987	24.239	-0.953917	26.0713	0.166378	0.800417	22	16	17	13	28	7	103
T01C3.7	fib-1	T01C3.7 wormpep=CE12920 gene=WBGene00001423 locus=fib-1 status=Confirmed uniprot=Q22053 insdc=CAB01657.1 product=rRNA 2-O-methyltransferase fibrillarin	1	14	14	14	42.9	36.383	0	175.44				26.5633	27.3639	27.7933	26.3517	27.5188	25.6176	25.3874	22.3154	23.1159	23.5453	22.1038	23.2708	21.3696	23.6697	24.7842	25.2191	23.2956	24.9944	23.3092	27.7834	27.249	27.5885	27.9608	27.04	25.7324	-0.629237	27.2257	0.340316	0.821619	15	21	24	14	19	10	103
F52C9.7	mog-3	F52C9.7 wormpep=CE04619 gene=WBGene00003391 locus=mog-3 status=Confirmed uniprot=G5EBT5 insdc=CCD71609.1	1	14	14	14	30.4	52.798	0	49.819				26.496	27.3301	26.544	26.061	27.5354	17.8794	25.0517	22.326	23.1602	22.374	21.8911	23.3655	13.7095	23.975	24.6827	23.8832	23.4458	24.8824	15.3857	27.7161	27.2153	26.3391	27.6701	27.0567	17.9942	-2.84983	25.6652	0.144625	0.800417	24	22	17	19	20	0	102
M03F4.2c;T04C12.6;T04C12.5;T04C12.4;M03F4.2a;M03F4.2b	act-4	M03F4.2c wormpep=CE37134 gene=WBGene00000066 locus=act-4 status=Confirmed uniprot=Q6A8K1 insdc=CCD83478.1 product=Actin-4;T04C12.6 wormpep=CE13148 gene=WBGene00000063 locus=act-1 status=Confirmed uniprot=P0DM41 insdc=CAB04678.1 product=Actin-1;T04C12.5	6	20	7	7	48.6	40.426	0	258.26				26.4739	28.3243	29.6009	25.7375	29.3587	27.4956	26.7719	22.226	24.0764	25.353	21.4895	25.1107	23.2477	25.2729	27.5507	28.1083	24.2378	28.4179	26.6718	27.694	28.2095	29.396	27.3465	28.8799	27.6104	-0.487558	28.1894	0.47007	0.880348	11	18	24	12	21	14	100
C16C10.2		C16C10.2 wormpep=CE01493 gene=WBGene00007623 status=Confirmed uniprot=Q09462 insdc=CAA86740.1 product=Probable U3 small nucleolar RNA-associated protein 11	1	15	15	15	43.5	30.878	0	323.31				26.7909	27.7133	27.3104	24.9721	27.9685	24.8118	26.3024	23.469	24.3913	23.9885	21.6502	24.6465	21.4898	24.3053	25.1425	24.8052	22.8631	25.406	23.2826	28.011	27.5984	27.1056	26.5812	27.4897	24.9266	-1.23918	26.9521	0.0887605	0.800417	16	21	19	12	25	6	99
T01C3.6	rps-16	T01C3.6 wormpep=CE12918 gene=WBGene00004485 locus=rps-16 status=Confirmed uniprot=Q22054 insdc=CAB01658.1 product=40S ribosomal protein S16	1	15	15	15	81.9	16.316	0	66.668				25.5795	27.095	27.6271	25.2256	27.4869	27.3772	26.1204	22.1201	23.6354	24.1677	21.7662	24.0275	23.9178	23.9354	25.2756	25.7948	23.5382	25.6501	25.4767	26.7996	26.9801	27.4223	26.8347	27.0082	27.4921	0.0443117	27.0895	0.932379	0.982111	10	15	25	5	21	23	99
R151.3	rpl-6	R151.3 wormpep=CE00744 gene=WBGene00004417 locus=rpl-6 status=Confirmed uniprot=P47991 insdc=CCD70755.1 product=60S ribosomal protein L6	1	17	17	17	60.4	24.312	0	51.397				24.7836	27.1978	27.054	25.8853	26.8989	27.3906	25.6516	21.0831	23.4974	23.3537	22.1849	23.1984	23.6901	22.8779	25.4624	25.0776	23.6223	25.1936	25.5619	26.0037	27.083	26.8492	27.4944	26.4201	27.5054	0.494699	26.8926	0.433045	0.857645	5	19	16	10	14	33	97
F35A5.1		F35A5.1 wormpep=CE48053 gene=WBGene00018024 status=Confirmed uniprot=Q20007 insdc=CCD70484.2	1	32	32	32	18.6	252.47	0	139.51				25.2287	25.2979	25.4658	25.5206	25.5343	NA	21.2448	18.7369	18.806	18.974	19.0288	19.0424	NA	21.6186	21.7546	21.6694	21.808	21.943	NA	26.4488	25.183	25.261	27.1297	25.0555	18.6927	-2.00496	24.6285	0.212733	0.800417	26	10	12	29	19	0	96
F56E10.4	rps-27	F56E10.4 wormpep=CE19904 gene=WBGene00004496 locus=rps-27 status=Confirmed uniprot=Q9TXP0 insdc=CCD71974.1 product=40S ribosomal protein S27	1	6	6	6	45.8	9.347	0	63.06				27.1424	27.3125	28.0723	25.8221	27.9422	27.2842	28.0053	25.1424	25.3125	26.0723	23.8221	25.9422	25.2842	26.1698	26.4029	27.1401	24.9723	26.9605	26.5989	28.3625	27.1977	27.8674	27.4312	27.4635	27.399	-0.377984	27.6202	0.500536	0.884809	22	13	17	12	15	17	96
T07A9.8	rrp-8	T07A9.8 wormpep=CE17217 gene=WBGene00020296 locus=rrp-8 status=Confirmed uniprot=O44410 insdc=CCD73979.1 product=Ribosomal RNA-processing protein 8	1	18	18	18	39.9	39.448	0	211.2				24.234	27.0717	27.3141	22.9399	27.3722	25.3934	24.8741	20.0641	22.9018	23.1441	18.77	23.2023	21.2235	21.9508	23.9678	24.4404	21.1549	24.2559	24.1091	25.4541	26.9569	27.1092	24.549	26.8934	25.5082	-0.856537	26.0785	0.205036	0.800417	5	22	25	5	27	12	96
Y37D8A.11a;Y37D8A.11b	cec-7	Y37D8A.11a wormpep=CE20215 gene=WBGene00012551 locus=cec-7 status=Confirmed uniprot=Q9XWW0 insdc=CAA21530.1;Y37D8A.11b wormpep=CE37167 gene=WBGene00012551 locus=cec-7 status=Confirmed uniprot=Q69Z09 insdc=CAH10813.1	2	23	23	23	44.9	54.765	0	226.89				24.4897	26.3476	25.3993	25.0786	26.819	19.5283	23.1099	19.4022	21.2602	20.3119	19.9911	21.7315	14.4408	21.849	23.5924	22.5142	22.3643	23.9861	16.8879	25.7098	26.2328	25.1944	26.6877	26.3402	19.6431	-1.48869	24.968	0.299721	0.812465	15	25	13	18	24	0	95
Y62H9A.6	ule-5	Y62H9A.6 wormpep=CE19242 gene=WBGene00013394 locus=ule-5 status=Confirmed uniprot=Q9XWT3 insdc=CAA21562.1	1	12	12	12	43.6	19.533	0	99.156				27.2226	26.7339	26.8586	26.0988	27.2663	27.0057	26.4975	24.2226	23.7339	23.8587	23.0988	24.2663	24.0057	25.5666	25.2366	24.9616	24.5148	25.3349	25.0819	28.4427	26.6191	26.6538	27.7079	26.7876	27.1205	-0.0331773	27.2219	0.955304	0.982111	20	16	12	13	20	14	95
M01E11.4c	pqn-52	M01E11.4c wormpep=CE37032 gene=WBGene00019713 locus=pqn-52 status=Confirmed uniprot=G4SL51 insdc=CCD71351.1	1	19	19	7	32.2	62.591	0	156.42				23.6714	26.7358	26.9779	NA	26.9946	26.8025	24.1656	18.9165	21.981	22.2231	NA	22.2397	22.0477	21.5812	24.0939	24.3874	NA	24.5165	24.391	24.8915	26.621	26.7731	17.7992	26.5159	26.9174	-2.35104	24.9197	0.183412	0.800417	8	22	20	0	26	17	93
T07A9.11	rps-24	T07A9.11 wormpep=CE40119 gene=WBGene00004493 locus=rps-24 status=Confirmed uniprot=Q1XFY9 insdc=CCD73984.1	1	5	5	5	38.9	14.872	0	106.01				25.8728	28.9976	27.3558	25.3972	28.3821	26.8812	28.2611	23.8729	26.9976	25.3558	23.3973	26.3821	24.8812	24.0974	27.2823	25.8973	23.7759	26.5531	25.2966	27.093	28.8827	27.151	27.0063	27.9034	26.9961	-0.406964	27.5054	0.492386	0.882975	8	21	17	7	20	17	90
Y48B6A.14	hmg-1.1	Y48B6A.14 wormpep=CE29377 gene=WBGene00001971 locus=hmg-1.1 status=Confirmed uniprot=G5EFV4 insdc=CAB54448.2	1	9	9	9	44.2	10.613	0	42.122				27.2648	26.6439	26.4665	27.1012	26.8935	26.4536	27.4222	25.2648	24.6438	24.4664	25.1012	24.8935	24.4536	24.901	24.898	24.4516	24.9517	25.2454	25.1865	28.4849	26.5291	26.2616	28.7103	26.4148	26.5685	0.139308	27.1615	0.827535	0.968643	17	12	9	28	12	12	90
C09D4.5	rpl-19	C09D4.5 wormpep=CE08034 gene=WBGene00004431 locus=rpl-19 status=Confirmed uniprot=O02639 insdc=CCD63892.1 product=60S ribosomal protein L19	1	9	9	9	35.9	23.651	0	41.572				24.9384	27.5067	26.7572	25.2675	27.6834	26.8522	26.6027	22.131	24.6993	23.9499	22.4601	24.8761	24.0449	23.021	25.8875	25.6624	24.0848	26.0857	25.6534	26.1585	27.3918	26.5524	26.8765	27.2047	26.9671	0.315189	26.8585	0.56782	0.912946	5	21	13	6	20	24	89
F49C12.15		F49C12.15 wormpep=CE03375 gene=WBGene00009884 status=Confirmed uniprot=G5EEX7 insdc=CAA92521.1	1	28	28	28	31.3	96.792	0	241.32				23.0768	26.9688	26.2683	23.7985	27.1572	22.6061	22.9303	17.462	21.3541	20.6536	18.1837	21.5425	16.9914	20.1308	23.8757	23.0673	20.6316	24.0172	20.4722	24.2969	26.854	26.0634	25.4075	26.6785	22.7209	-0.802469	25.3369	0.41133	0.845135	2	29	19	3	33	3	89
DY3.2	lmn-1	DY3.2 wormpep=CE15746 gene=WBGene00003052 locus=lmn-1 status=Confirmed uniprot=Q21443 insdc=CAB09411.1 product=Lamin-1	1	28	28	28	41.9	64.083	0	123.15				24.7328	26.4936	26.5159	25.1507	26.798	25.42	23.5916	19.6884	21.4492	21.4715	20.1062	21.7536	20.3756	21.2196	22.9081	22.8738	21.6348	23.1004	21.906	25.9529	26.3788	26.311	26.7597	26.3192	25.5349	-0.0096196	26.2094	0.986607	0.993532	12	17	17	14	19	9	88
F25H5.4a;F25H5.4b	eef-2	F25H5.4a wormpep=CE15900 gene=WBGene00001167 locus=eef-2 status=Confirmed uniprot=P29691 insdc=CAB02985.1 product=Elongation factor 2;F25H5.4b wormpep=CE46149 gene=WBGene00001167 locus=eef-2 status=Confirmed uniprot=P29691 insdc=CCD31064.1 product=Elong	2	33	33	33	34.5	94.795	0	156.51				22.0339	22.5465	28.1087	20.776	23.7032	28.1272	23.7212	16.5744	17.0871	22.6492	15.3165	18.2439	22.6677	17.5434	17.8741	24.4846	16.3524	20.5742	24.6966	23.254	22.4317	27.9038	22.385	23.2245	28.242	0.0873339	24.5735	0.935515	0.982111	0	0	35	0	3	48	86
ZK270.2b;ZK270.2a;ZK270.2d;ZK270.2e	frm-1	ZK270.2b wormpep=CE34143 gene=WBGene00001488 locus=frm-1 status=Confirmed uniprot=G5EFD6 insdc=CAB05004.2;ZK270.2a wormpep=CE34142 gene=WBGene00001488 locus=frm-1 status=Partially_confirmed uniprot=G5EEP9 insdc=CAB05003.2;ZK270.2d wormpep=CE34144 gene=WBGe	4	16	16	16	25.1	72.141	0	90.649				26.3921	25.5662	25.8338	25.6169	25.6855	26.2858	23.6616	21.5341	20.7082	20.9758	20.7589	20.8276	21.4278	24.1769	23.4262	23.7183	23.7154	23.511	24.3187	27.6122	25.4513	25.6289	27.226	25.2068	26.4006	0.0469798	26.2543	0.941061	0.982111	21	12	8	14	12	19	86
K10B3.10a;K10B3.10b	spc-1	K10B3.10a wormpep=CE07373 gene=WBGene00004951 locus=spc-1 status=Confirmed uniprot=G4S034 insdc=CCD64602.1;K10B3.10b wormpep=CE46456 gene=WBGene00004951 locus=spc-1 status=Partially_confirmed uniprot=Q21408 insdc=CCD64607.1	2	51	51	51	22.1	281.75	0	227.53				16.4413	25.0089	26.8911	19.3413	26.646	24.146	20.9446	9.312	17.8796	19.7618	12.2121	19.5166	17.0167	13.5012	18.9076	23.3119	14.0498	22.6701	19.6164	17.6614	24.894	26.6862	20.9504	26.1672	24.2608	0.712264	23.4367	0.635745	0.918387	0	3	39	0	37	5	84
Y57G11C.16	rps-18	Y57G11C.16 wormpep=CE14956 gene=WBGene00004487 locus=rps-18 status=Confirmed uniprot=O18240 insdc=CAB16517.1	1	14	14	14	60.4	17.77	0	72.529				25.3072	26.7806	27.4532	24.355	27.0875	27.4866	26.1977	22.1373	23.6107	24.2832	21.1851	23.9175	24.3167	22.7429	24.7897	24.905	21.6114	25.1592	24.4692	26.5273	26.6657	27.2483	25.9641	26.6087	27.6015	-0.0890263	26.7693	0.87417	0.973493	9	14	19	5	14	22	83
F01G12.5a;F01G12.5b	let-2	F01G12.5a wormpep=CE04334 gene=WBGene00002280 locus=let-2 status=Partially_confirmed uniprot=P17140 insdc=CCD68906.1 product=Collagen alpha-2(IV) chain;F01G12.5b wormpep=CE04335 gene=WBGene00002280 locus=let-2 status=Partially_confirmed uniprot=P17140 in	2	10	10	10	6.3	167.75	0	187.99				26.337	27.4816	27.8981	NA	27.7035	27.5846	23.182	19.7076	20.8522	21.2687	NA	21.0742	20.9552	23.8975	25.423	25.6613	NA	25.4396	25.4658	27.5571	27.3668	27.6932	17.5657	27.2248	27.6994	-3.37574	25.8512	0.127584	0.800417	12	17	21	0	17	15	82
R11D1.8	rpl-28	R11D1.8 wormpep=CE06313 gene=WBGene00004442 locus=rpl-28 status=Confirmed uniprot=Q21930 insdc=CAA99898.1 product=60S ribosomal protein L28	1	9	9	9	55.6	13.725	0	42.019				28.5148	29.3688	29.435	27.7035	29.5887	29.1154	28.8599	25.7075	26.5615	26.6277	24.8961	26.7814	26.308	27.1904	27.969	28.088	26.4033	28.2357	28.0288	29.7349	29.254	29.2302	29.3125	29.11	29.2302	-0.188801	29.312	0.717679	0.944159	11	13	15	13	12	18	82
C23G10.3	rps-3	C23G10.3 wormpep=CE01810 gene=WBGene00004472 locus=rps-3 status=Confirmed uniprot=P48152 insdc=CCD65297.1 product=40S ribosomal protein S3	1	16	16	16	57.9	27.313	0	63.708				26.4189	25.7604	27.2458	25.9062	25.7845	27.0066	24.894	22.249	21.5904	23.0758	21.7363	21.6146	22.8366	23.8673	23.2922	24.8512	23.5222	23.7234	24.7422	27.639	25.6455	27.041	27.5153	25.3058	27.1214	-0.127695	26.7113	0.835304	0.968643	19	5	17	15	5	20	81
C06B8.8	rpl-38	C06B8.8 wormpep=CE20485 gene=WBGene00004452 locus=rpl-38 status=Confirmed uniprot=O17570 insdc=CAB03853.1 product=60S ribosomal protein L38	1	5	5	5	50	8.0766	0	51.53				27.2483	26.2827	26.4534	26.4273	26.6345	26.1989	28.1709	26.2483	25.2827	25.4534	25.4273	25.6346	25.1988	25.788	25.5162	26.5583	25.2144	25.871	26.6161	28.4685	26.1679	26.2485	28.0363	26.1557	26.3137	-0.126362	26.8984	0.840734	0.968643	13	14	13	16	13	11	80
C24H12.4a;C24H12.4b;C24H12.4c;C24H12.4d		C24H12.4a wormpep=CE27728 gene=WBGene00016073 status=Confirmed uniprot=O17157 insdc=CCD62828.1;C24H12.4b wormpep=CE29675 gene=WBGene00016073 status=Confirmed uniprot=Q95X81 insdc=CCD62829.1;C24H12.4c wormpep=CE51004 gene=WBGene00016073 status=Confirmed uni	4	19	19	19	33.8	71.977	0	123.24				23.578	26.7763	26.9884	23.0083	27.2944	23.25	23.8178	18.6711	21.8694	22.0815	18.1014	22.3875	18.3431	20.8365	23.715	23.8397	21.0962	23.777	20.5707	24.7981	26.6615	26.7835	24.6174	26.8156	23.3649	-1.14839	25.5068	0.207904	0.800417	5	22	22	4	25	2	80
C39D10.7		C39D10.7 wormpep=CE47099 gene=WBGene00016534 status=Confirmed uniprot=Q18529 insdc=CCD63857.2	1	23	23	23	22.7	128.77	0	183.37				23.886	19.758	26.6508	26.6707	21.3612	25.7904	22.1308	17.9087	13.7807	20.6735	20.6934	15.3839	19.8132	20.0304	16.6867	23.0384	23.2862	18.1173	22.1316	25.1061	19.6432	26.4459	28.2798	20.8825	25.9053	1.29081	24.3771	0.344435	0.821619	5	0	17	41	0	17	80
F22F1.1	hil-3	F22F1.1 wormpep=CE04443 gene=WBGene00001854 locus=hil-3 status=Confirmed uniprot=Q19743 insdc=CCD62510.1 product=Histone H1.3	1	6	6	6	35.1	21.707	0	78.442				26.5329	29.5338	28.1126	26.3069	29.8661	28.5196	29.2819	24.5329	27.5338	26.1126	24.307	27.8661	26.5197	24.9991	28.033	26.5823	24.7495	28.4042	26.9963	27.753	29.419	27.9078	27.916	29.3873	28.6345	0.286021	28.5029	0.625083	0.918387	12	19	8	11	15	13	78
F37C12.4	rpl-36	F37C12.4 wormpep=CE30781 gene=WBGene00004450 locus=rpl-36 status=Confirmed uniprot=P49181 insdc=CCD70737.1 product=60S ribosomal protein L36	1	7	7	7	52.9	11.884	0	59.029				24.3376	25.3	27.1879	25.212	25.6822	27.4965	26.8901	22.3376	23.3001	25.1879	23.212	23.6822	25.4965	22.1921	23.033	24.8239	22.8176	23.6001	25.3258	25.5577	25.1852	26.9831	26.8211	25.2034	27.6113	0.636627	26.227	0.330513	0.821619	6	6	20	12	9	25	78
F58E10.3a	ddx-17	F58E10.3a wormpep=CE18785 gene=WBGene00010260 locus=ddx-17 status=Confirmed uniprot=Q9XUW5 insdc=CAB04518.1 product=ATP-dependent helicase (DEAD box)	1	21	21	21	34.8	60.43	0	117.13				23.8775	26.4197	27.4023	23.9935	26.9198	25.3603	23.6766	18.7482	21.2904	22.273	18.8643	21.7905	20.231	21.5468	24.0566	24.8237	21.7318	24.5362	22.7439	25.0976	26.3049	27.1974	25.6026	26.441	25.4752	-0.36035	26.0198	0.58642	0.912946	5	13	29	7	16	8	78
K09H9.6	lpd-6	K09H9.6 wormpep=CE37030 gene=WBGene00003062 locus=lpd-6 status=Confirmed uniprot=O44991 insdc=CCD67360.1	1	15	15	15	24.6	63.783	0	267.84				24.7143	27.4438	26.6986	24.6537	27.369	23.9351	24.4708	20.1908	22.9203	22.175	20.1301	22.8454	19.4116	21.9543	24.5637	24.1528	21.9188	24.758	21.4715	25.9344	27.329	26.4937	26.2628	26.8903	24.0499	-0.851368	26.16	0.26584	0.812465	8	20	15	7	23	5	78
CON__sp|P02533|K1C14_HUMAN		sp|P02533|K1C14_HUMAN Keratin, type I cytoskeletal 14 OS=Homo sapiens GN=KRT14 PE=1 SV=4	1	34	16	5	62.5	51.561	0	267.94	+		+	22.7068	26.8799	28.9131	23.6801	25.9593	26.3337	24.7158	17.8489	22.022	24.0551	18.8221	21.1013	21.4757	21.5361	24.9544	26.8635	22.2618	24.208	24.4716	NA	NA	NA	NA	NA	NA	NA	NA	NA	NA	2	14	36	3	7	14	76
W03F11.1a;W03F11.1b	ule-1	W03F11.1a wormpep=CE14542 gene=WBGene00021005 locus=ule-1 status=Confirmed uniprot=O01780 insdc=CCD69309.1;W03F11.1b wormpep=CE49682 gene=WBGene00021005 locus=ule-1 status=Confirmed uniprot=X5M5P2 insdc=CDO41083.1	2	6	6	6	28.5	27.089	0	323.31				21.0129	23.0183	28.679	26.7197	23.9585	29.1612	26.2139	17.1061	19.1114	24.772	22.8129	20.0517	25.2544	20.0688	21.2571	26.3656	24.2983	21.6969	26.9117	22.233	22.9035	28.4741	28.3288	23.4797	29.2761	2.49133	25.7825	0.104687	0.800417	1	1	24	19	1	32	78
ZK652.4	rpl-35	ZK652.4 wormpep=CE00450 gene=WBGene00004449 locus=rpl-35 status=Confirmed uniprot=P34662 insdc=CCD62549.1 product=60S ribosomal protein L35	1	8	8	8	38.2	14.195	0	57.684				27.1849	28.993	28.3066	26.5432	28.8342	28.5491	28.8887	25.185	26.993	26.3065	24.5432	26.8342	26.5491	25.8683	27.3648	27.4137	25.6585	27.2337	27.5995	28.405	28.8782	28.1017	28.1523	28.3555	28.6639	-0.0710625	28.4261	0.896126	0.980103	14	13	10	11	12	17	77
R07B7.3a	pqn-53	R07B7.3a wormpep=CE42927 gene=WBGene00004138 locus=pqn-53 status=Confirmed uniprot=Q21793 insdc=CAB00112.2	1	24	24	24	60.1	41.003	0	109.08				22.9971	25.8136	25.642	23.93	26.1307	26.1371	23.6837	18.6048	21.4213	21.2496	19.5377	21.7383	21.7448	20.5526	22.4481	22.5808	20.9973	22.8764	23.1691	24.2172	25.6988	25.4371	25.5391	25.6519	26.2519	0.69661	25.466	0.249506	0.812465	2	12	15	6	15	26	76
CON__sp|P06330|HVM51_MOUSE;CON__sp|P01757|HVM13_MOUSE;CON__sp|P01756|HVM12_MOUSE		CON__sp|P06330|HVM51_MOUSE;CON__sp|P01757|HVM13_MOUSE;CON__sp|P01756|HVM12_MOUSE	3	4	4	4	36.4	12.934	0	125.6	+		+	27.7795	29.3826	29.5991	27.4863	29.6431	29.1261	28.8367	24.9721	26.5753	26.7918	24.679	26.8357	26.3187	27.3716	29.2263	28.9752	27.1565	29.5108	27.7288	NA	NA	NA	NA	NA	NA	NA	NA	NA	NA	10	14	13	8	15	11	71
Y71H2AM.23	tufm-1	Y71H2AM.23 wormpep=CE27322 gene=WBGene00007000 locus=tufm-1 status=Confirmed uniprot=G5ECM6 insdc=CCD73874.1	1	15	15	15	32.1	54.634	0	99.543				25.1792	25.4945	26.5425	24.8762	26.1201	24.061	23.2737	20.2723	20.5877	21.6356	19.9693	21.2132	19.1541	22.7514	23.1513	24.0735	22.4665	23.7264	21.9301	26.3993	25.3797	26.3376	26.4853	25.6414	24.1759	-0.604715	25.7365	0.391623	0.837659	12	10	20	12	17	4	75
F40F11.1	rps-11	F40F11.1 wormpep=CE05860 gene=WBGene00004480 locus=rps-11 status=Confirmed uniprot=Q20206 insdc=CAA97792.1	1	9	9	9	45.8	17.745	0	46.548				24.7242	26.2239	26.4733	24.3934	26.0173	26.9352	25.4674	21.5542	23.0539	23.3034	21.2235	22.8473	23.7653	23.0728	23.8582	24.8389	22.7346	23.7117	24.9864	25.9443	26.109	26.2685	26.0025	25.5385	27.05	0.0897466	26.1521	0.874912	0.973493	9	14	10	8	10	22	73
F11A10.7	rbm-34	F11A10.7 wormpep=CE28911 gene=WBGene00008688 locus=rbm-34 status=Confirmed uniprot=Q95QL3 insdc=CAC70081.1	1	16	16	16	37.1	43.857	0	212.22				24.3374	27.0666	26.5633	24.9989	27.2129	24.001	24.8913	20.4304	23.1598	22.6564	21.092	23.3061	20.0942	22.0773	24.8348	24.2737	22.6587	24.7352	21.7828	25.5575	26.9518	26.3585	26.608	26.7341	24.1158	-0.469913	26.0543	0.544341	0.906543	7	15	12	14	21	3	72
F28D1.7a	rps-23	F28D1.7a wormpep=CE05747 gene=WBGene00004492 locus=rps-23 status=Confirmed uniprot=Q19877 insdc=CAA94601.1 product=40S ribosomal protein S23	1	3	3	3	23.8	15.874	0	20.325				26.2775	28.5879	27.9602	25.4642	28.285	27.3519	27.9435	23.9556	26.2659	25.6383	23.1423	25.9631	25.0299	24.7381	27.0105	26.3913	23.9345	26.6009	25.8161	27.4976	28.473	27.7554	27.0733	27.8063	27.4667	-0.459923	27.6787	0.399285	0.839917	11	13	11	12	13	10	70
F39B2.6	rps-26	F39B2.6 wormpep=CE16012 gene=WBGene00004495 locus=rps-26 status=Confirmed uniprot=O45499 insdc=CAB07387.1 product=40S ribosomal protein S26	1	5	5	5	47.9	13.249	0	77.786				25.8282	26.4308	27.3262	25.2558	26.509	27.055	26.8223	23.5063	24.1088	25.0043	22.9339	24.1871	24.733	24.4581	24.887	25.9475	23.622	25.1401	26.5783	27.0483	26.3159	27.1213	26.8649	26.0302	27.1698	-0.140202	26.7584	0.794908	0.968546	12	10	14	9	11	14	70
ZK546.14b;ZK546.14a		ZK546.14b wormpep=CE33503 gene=WBGene00022765 status=Confirmed uniprot=G8JYE5 insdc=CCD73225.1;ZK546.14a wormpep=CE02914 gene=WBGene00022765 status=Confirmed uniprot=Q23525 insdc=CCD73224.1	2	13	13	13	17.4	52.274	0	306.64				24.2699	26.8928	26.4392	22.5749	27.0445	24.0867	24.8689	20.5694	23.1924	22.7388	18.8744	23.3441	20.3863	22.2851	24.6201	24.1154	21.4148	24.8373	22.5725	25.49	26.778	26.2344	24.1839	26.5657	24.2015	-1.18373	25.5756	0.100995	0.800417	8	22	11	4	18	7	70
C14B9.7	rpl-21	C14B9.7 wormpep=CE00078 gene=WBGene00004433 locus=rpl-21 status=Confirmed uniprot=P34334 insdc=CCD64440.1 product=60S ribosomal protein L21	1	9	9	9	50.3	18.31	0	193.16				25.1593	27.8316	27.3883	25.4738	27.702	26.483	27.0097	22.5744	25.2466	24.8034	22.8888	25.117	23.8981	23.18	25.6831	25.5664	23.5853	25.5606	25.6953	26.3794	27.7168	27.1834	27.0828	27.2232	26.5979	-0.125226	27.0306	0.826648	0.968643	5	16	13	6	16	13	69
C53H9.1	rpl-27	C53H9.1 wormpep=CE19381 gene=WBGene00004441 locus=rpl-27 status=Confirmed uniprot=P91914 insdc=CCD67946.1 product=60S ribosomal protein L27	1	7	7	7	38.2	15.728	0	40.108				24.3181	25.7078	27.2353	23.5968	26.0319	26.9284	26.7218	22.3181	23.7078	25.2352	21.5969	24.0319	24.9284	22.5657	23.6788	25.0765	22.1432	23.6909	25.0189	25.5382	25.593	27.0304	25.2059	25.5532	27.0432	-0.119756	25.994	0.837678	0.968643	5	11	16	4	14	19	69
F08B6.4b;F08B6.4a	unc-87	F08B6.4b wormpep=CE27922 gene=WBGene00006819 locus=unc-87 status=Confirmed uniprot=P37806 insdc=CCD66937.1 product=Protein unc-87;F08B6.4a wormpep=CE20658 gene=WBGene00006819 locus=unc-87 status=Confirmed uniprot=P37806 insdc=CCD66936.1 product=Protein	2	20	20	20	57.8	41.576	0	307.25				22.7618	26.7392	26.5637	22.2212	27.7818	23.9774	24.286	18.2382	22.2157	22.0401	17.6976	23.2581	19.4539	20.0621	23.65	23.4633	19.681	24.5986	21.1161	23.9819	26.6243	26.3588	23.8303	27.303	24.0923	-0.579833	25.3651	0.494375	0.882975	0	21	13	1	30	3	68
W08G11.3a;W08G11.3b		W08G11.3a wormpep=CE39423 gene=WBGene00012347 status=Confirmed uniprot=Q2XMY4 insdc=CAJ43913.1;W08G11.3b wormpep=CE39424 gene=WBGene00012347 status=Confirmed uniprot=Q2XMY3 insdc=CAJ43914.1	2	16	16	16	28.8	58.182	0	263.89				24.2922	26.9054	24.7888	22.3372	27.7448	NA	24.425	20.1222	22.7355	20.6189	18.1672	23.575	NA	21.531	23.6797	21.9572	20.1314	24.5332	NA	25.5123	26.7906	24.5839	23.9462	27.2661	18.2674	-2.46903	24.3944	0.122157	0.800417	5	28	5	1	29	0	68
C36E8.5;B0272.1;CON__tr|E1BJK2|E1BJK2_BOVIN	tbb-2	C36E8.5 wormpep=CE00913 gene=WBGene00006537 locus=tbb-2 status=Confirmed uniprot=P52275 insdc=CAA84648.1 product=Tubulin beta-2 chain;B0272.1 wormpep=CE00850 gene=WBGene00006538 locus=tbb-4 status=Confirmed uniprot=P41937 insdc=CAA86310.1 product=Tubuli	3	18	18	2	42.2	50.344	0	240.06				23.3716	22.7408	27.2627	20.8745	23.5988	27.1681	23.9668	18.9793	18.3485	22.8703	16.4821	19.2065	22.7758	21.0194	20.2619	24.5224	18.0016	20.6481	24.4774	24.5917	22.6259	27.0578	22.4835	23.12	27.2829	-0.462996	24.527	0.63623	0.918387	4	2	26	0	2	33	67
C37C3.6b;C37C3.6a;C37C3.6c	mig-6	C37C3.6b wormpep=CE17536 gene=WBGene00003242 locus=mig-6 status=Confirmed uniprot=O76840 insdc=CCD66946.1 product=Papilin;C37C3.6a wormpep=CE17535 gene=WBGene00003242 locus=mig-6 status=Confirmed uniprot=O76840 insdc=CCD66945.1 product=Papilin;C37C3.6c	3	28	28	28	15.5	237.6	0	297.41				23.7223	25.6778	27.3946	NA	26.2211	23.357	21.6668	17.0785	19.034	20.7507	NA	19.5772	16.7132	20.512	22.0815	23.6941	NA	22.6272	20.4511	24.9425	25.563	27.1897	17.3936	25.7423	23.4719	-3.6958	24.0505	0.0366145	0.800417	5	10	31	0	16	5	67
R05D11.4	ddx-52	R05D11.4 wormpep=CE06239 gene=WBGene00011032 locus=ddx-52 status=Confirmed uniprot=Q21736 insdc=CAA99891.1	1	21	21	21	32	65.95	0	121.53				22.578	26.6034	25.6637	20.3142	27.0174	24.5674	23.2687	17.578	21.6035	20.6637	15.3142	22.0174	19.5674	19.0744	23.4289	22.4476	18.2181	24.0379	22.2739	23.7981	26.4886	25.4588	21.9232	26.5387	24.6823	-0.867102	24.815	0.303565	0.812465	0	23	11	0	26	7	67
C15H11.9	rrbs-1	C15H11.9 wormpep=CE08186 gene=WBGene00007617 locus=rrbs-1 status=Confirmed uniprot=Q9XVT0 insdc=CAB02731.1 product=Ribosome biogenesis regulatory protein homolog	1	12	12	12	26.7	37.985	0	79.696				25.2439	25.908	26.335	24.0669	26.8953	25.5993	24.8032	21.5435	22.2076	22.6346	20.3665	23.1949	21.8988	23.2617	23.9476	24.1457	22.2149	24.7202	23.6335	26.464	25.7932	26.1302	25.6759	26.4165	25.7141	-0.193617	26.0323	0.731092	0.944159	13	10	12	6	16	9	66
T25F10.6a;T25F10.6b	clik-1	T25F10.6a wormpep=CE07537 gene=WBGene00020808 locus=clik-1 status=Confirmed uniprot=Q23050 insdc=CCD74240.1;T25F10.6b wormpep=CE37049 gene=WBGene00020808 locus=clik-1 status=Confirmed uniprot=H2L0M6 insdc=CCD74241.1	2	19	19	19	55.7	44.367	0	322.7				23.0214	26.711	26.4705	23.595	27.9835	23.0607	24.4326	18.5619	22.2515	22.0111	19.1356	23.5241	18.6013	20.3996	23.5658	23.2128	20.6491	24.6487	20.0126	24.2415	26.5961	26.2656	25.2041	27.5048	23.1756	-0.406271	25.4979	0.677658	0.938619	1	18	13	3	30	1	66
B0205.10		B0205.10 wormpep=CE17324 gene=WBGene00015024 status=Confirmed uniprot=O61747 insdc=CCD61305.1	1	13	13	12	38	46.859	0	262.01				24.4687	26.5614	26.2024	24.0582	26.1747	23.5787	24.3779	20.6614	22.754	22.395	20.2508	22.3674	19.7713	21.7975	23.6739	23.2747	21.4811	23.3935	22.2761	25.6888	26.4466	25.9975	25.6673	25.696	23.6935	-1.02537	25.5316	0.146658	0.800417	11	14	11	12	14	3	65
F52B10.1	nmy-1	F52B10.1 wormpep=CE31177 gene=WBGene00003776 locus=nmy-1 status=Confirmed uniprot=Q20641 insdc=CCD61856.1	1	39	38	38	20.2	229.37	0	210.84				21.9124	25.6913	26.0061	14.5432	27.0986	21.0979	21.3159	15.212	18.9908	19.3057	7.84279	20.3981	14.3975	16.9297	20.5401	20.8381	13.4995	23.7893	16.4417	23.1325	25.5764	25.8012	16.1523	26.6198	21.2127	-3.50845	23.0825	0.066139	0.800417	0	12	16	0	37	0	65
F53A3.3a;F53A3.3b	rps-22	F53A3.3a wormpep=CE10884 gene=WBGene00004491 locus=rps-22 status=Confirmed uniprot=O17218 insdc=CCD62154.1;F53A3.3b wormpep=CE41657 gene=WBGene00004491 locus=rps-22 status=Partially_confirmed uniprot=A8WIR1 insdc=CCD62156.1	2	8	8	8	50	14.733	0	83.142				24.0542	25.53	26.7626	23.7417	25.6501	26.1572	25.4517	21.2468	22.7226	23.9552	20.9344	22.8427	23.3499	22.7565	23.992	25.0051	22.3958	23.99	24.3867	25.2743	25.4151	26.5577	25.3508	25.1713	26.2721	-0.150979	25.6735	0.784676	0.96655	5	11	19	4	10	15	64
F09F7.2a;F09F7.2b	mlc-3	F09F7.2a wormpep=CE01236 gene=WBGene00003371 locus=mlc-3 status=Confirmed uniprot=P53014 insdc=CCD68381.1 product=Myosin, essential light chain	2	13	13	13	79.7	17.144	0	93.598				21.8903	26.4311	27.3501	22.0873	27.572	24.0002	25.2721	18.3054	22.8462	23.7652	18.5024	23.987	20.4152	20.2774	24.0265	24.6286	20.1966	24.9678	20.8199	23.1105	26.3163	27.1452	23.6964	27.0933	24.115	-0.555783	25.2461	0.574836	0.912946	2	13	18	2	22	4	61
F27C1.6		F27C1.6 wormpep=CE09718 gene=WBGene00017855 status=Confirmed uniprot=P91280 insdc=CCD66286.1	1	20	20	20	31.8	73.456	0	161.59				25.3094	25.8965	25.2778	24.8304	26.2029	22.9511	22.8242	20.1801	20.7673	20.1486	19.7011	21.0736	17.8218	22.8553	23.4942	22.8288	22.1515	23.683	20.3415	26.5295	25.7817	25.073	26.4395	25.7241	23.0659	-0.718231	25.4356	0.335686	0.821619	12	13	9	11	15	1	61
H02I12.1	cbd-1	H02I12.1 wormpep=CE37527 gene=WBGene00010351 locus=cbd-1 status=Confirmed uniprot=O45599 insdc=CAB07215.2 product=Chitin-binding domain protein cbd-1	1	17	17	17	14.3	144.19	0	143.83				23.9471	21.1935	27.0879	26.9692	22.3514	26.0691	23.1711	18.6616	15.9081	21.8025	21.6838	17.066	20.7836	21.2929	18.8312	24.1036	24.1862	19.9906	23.272	25.1672	21.0787	26.883	28.5782	21.8727	26.1839	1.16862	24.9606	0.355425	0.821619	6	0	17	26	0	12	61
Y55F3AM.3c;Y55F3AM.3a	rbm-39	Y55F3AM.3c wormpep=CE31656 gene=WBGene00021921 locus=rbm-39 status=Confirmed uniprot=Q8MXS6 insdc=CCD74061.1;Y55F3AM.3a wormpep=CE29126 gene=WBGene00021921 locus=rbm-39 status=Confirmed uniprot=Q9N368 insdc=CCD74059.1	2	16	16	16	30.1	47.531	0	101.39				25.5489	26.8539	25.5122	23.2894	27.5591	23.0887	24.3047	21.1566	22.4616	21.1199	18.8971	23.1668	18.6964	23.4299	24.7468	23.3033	22.0922	25.5126	20.8174	26.769	26.739	25.3073	24.8985	27.0803	23.2036	-1.21102	25.6663	0.146944	0.800417	9	19	6	2	23	2	61
D1037.1		D1037.1 wormpep=CE20620 gene=WBGene00017025 status=Confirmed uniprot=Q9TYS1 insdc=CCD68348.1	1	20	20	20	29.1	89.709	0	150.07				25.5756	26.671	24.1033	23.7723	27.2173	NA	23.1152	20.3277	21.4231	18.8554	18.5245	21.9694	NA	22.3825	23.3893	21.4167	21.2987	23.9406	NA	26.7957	26.5562	23.8985	25.3814	26.7386	16.9097	-2.74022	24.38	0.125746	0.800417	14	18	1	3	24	0	60
F25H2.10	rla-0	F25H2.10 wormpep=CE09655 gene=WBGene00004408 locus=rla-0 status=Confirmed uniprot=Q93572 insdc=CAB02098.1 product=60S acidic ribosomal protein P0	1	11	11	11	39.7	33.774	0	58.382				24.4849	24.386	26.7	25.1246	25.4635	26.734	24.5709	20.6775	20.5787	22.8927	21.3173	21.6561	22.9267	22.0273	22.2146	24.3944	22.6651	23.2518	24.5739	25.705	24.2712	26.4952	26.7337	24.9848	26.8489	0.698665	25.8398	0.276116	0.812465	5	3	12	7	6	27	60
R05H10.2	rbm-28	R05H10.2 wormpep=CE31214 gene=WBGene00011043 locus=rbm-28 status=Confirmed uniprot=O62325 insdc=CAB05579.2	1	17	17	17	23	68.739	0	99.847				22.4037	25.6228	25.4357	22.2523	25.7568	21.6589	22.6201	17.7033	20.9223	20.7353	17.5519	21.0564	16.9584	19.7337	22.7821	22.6056	20.1727	22.842	19.2276	23.6238	25.5079	25.2309	23.8614	25.278	21.7737	-1.14982	24.2126	0.208655	0.800417	2	20	15	2	20	0	59
ZC373.2		ZC373.2 wormpep=CE46971 gene=WBGene00013867 status=Confirmed uniprot=Q23258 insdc=CAA88974.2	1	7	7	7	62.5	11.058	0	198.76				22.2535	23.7522	28.3515	27.8497	24.0442	29.2193	27.4071	19.4462	20.9448	25.5442	25.0423	21.2368	26.412	21.3524	22.4849	26.9779	26.4753	22.8995	27.9908	23.4736	23.6373	28.1466	29.4588	23.5654	29.3341	2.36693	26.2693	0.111711	0.800417	3	4	13	18	3	18	59
F52B5.6	rpl-25.2	F52B5.6 wormpep=CE05721 gene=WBGene00004439 locus=rpl-25.2 status=Confirmed uniprot=Q20647 insdc=CAA99858.1 product=60S ribosomal protein L23a 2	1	7	7	6	37	16.283	0	36.854				23.3979	24.5821	26.373	24.3651	25.3604	26.2934	25.2011	20.5907	21.7747	23.5657	21.5578	22.553	23.486	21.7728	23.1498	24.4348	22.8739	23.8625	23.6021	24.618	24.4673	26.1682	25.9742	24.8816	26.4083	0.670207	25.4196	0.282019	0.812465	6	7	13	10	10	12	58
F10E7.7	rpl-33	F10E7.7 wormpep=CE04362 gene=WBGene00004447 locus=rpl-33 status=Confirmed uniprot=P49180 insdc=CCD69169.1 product=60S ribosomal protein L35a	1	11	11	11	65.3	13.768	0	44.513				22.564	24.6266	26.041	23.9469	25.3697	26.0889	24.4679	19.242	21.3046	22.7191	20.625	22.0477	22.767	20.4341	21.7824	23.2853	21.4821	22.5889	23.5511	23.7841	24.5117	25.8362	25.556	24.8909	26.2038	0.839568	25.1304	0.198774	0.800417	3	7	11	7	10	19	57
F43D9.4	sip-1	F43D9.4 wormpep=CE00994 gene=WBGene00004798 locus=sip-1 status=Confirmed uniprot=Q20363 insdc=CAA84703.1 product=Stress-induced protein 1	1	10	10	10	70.4	17.839	0	142.87				20.4787	23.5182	27.0933	21.5265	25.052	27.6708	25.145	17.0193	20.0588	23.6338	18.0671	21.5926	24.2113	18.6613	20.7092	24.8886	19.9666	22.4913	25.5757	21.6988	23.4034	26.8884	23.1356	24.5732	27.7856	1.16795	24.5808	0.226992	0.810287	0	0	18	1	3	35	57
E04A4.8	rpl-20	E04A4.8 wormpep=CE21392 gene=WBGene00004432 locus=rpl-20 status=Confirmed uniprot=O44480 insdc=CCD68709.1 product=60S ribosomal protein L18a	1	11	11	11	50.6	20.959	0	69.437				24.2883	26.1554	26.6804	23.7551	26.0695	26.5754	25.3592	21.1184	22.9854	23.5105	20.5852	22.8995	23.4055	22.7291	24.7333	25.361	21.9739	24.6316	25.0559	25.5084	26.0405	26.4756	25.3642	25.5907	26.6903	-0.126453	25.9449	0.818966	0.968643	2	9	15	2	10	18	56
T05F1.3	rps-19	T05F1.3 wormpep=CE13265 gene=WBGene00004488 locus=rps-19 status=Confirmed uniprot=O18650 insdc=CAB04689.1 product=40S ribosomal protein S19	1	11	11	11	56.8	16.322	0	102.7				25.5016	23.5003	26.4691	24.8663	24.9179	26.6462	25.4442	22.6942	20.693	23.6618	22.0589	22.1106	23.8388	23.2694	21.8509	24.2502	22.6624	22.511	24.6641	26.7217	23.3855	26.2643	26.4753	24.4392	26.7611	0.434714	25.6745	0.549536	0.906543	10	2	14	11	5	14	56
F44E2.3		F44E2.3 wormpep=CE00181 gene=WBGene00018417 status=Confirmed uniprot=P34433 insdc=CCD71221.1	1	10	10	10	27.5	28.994	0	77.523				25.3015	25.9311	26.6278	23.6711	26.9874	20.0976	25.2396	22.1315	22.7611	23.4579	20.5012	23.8174	16.9276	22.6992	23.4961	24.1241	20.9998	24.4527	17.1078	26.5216	25.8162	26.423	25.2802	26.5086	20.2125	-2.25316	25.127	0.114622	0.800417	13	11	10	7	14	0	55
H06I04.4a	ubl-1	H06I04.4a wormpep=CE20938 gene=WBGene00006725 locus=ubl-1 status=Confirmed uniprot=P37165 insdc=CCD72254.1 product=Ubiquitin-like protein 1	1	6	6	6	34.4	18.098	0	323.31				24.5598	27.0047	26.2317	24.6792	26.44	26.2218	26.3724	22.2379	24.6829	23.9098	22.3573	24.1181	23.8998	23.2103	25.577	24.9684	23.35	25.1024	25.1042	25.7799	26.8899	26.0268	26.2883	25.9613	26.3366	-0.0368172	26.2138	0.948455	0.982111	8	13	7	7	11	9	55
K07H8.10		K07H8.10 wormpep=CE18030 gene=WBGene00019510 status=Confirmed uniprot=O45181 insdc=CCD70608.1	1	15	15	15	14	86.818	0	55.39				22.6819	25.2362	25.487	24.1982	25.0468	22.9659	22.6262	18.0969	20.6511	20.902	19.6132	20.4618	18.3809	20.3575	22.5701	22.9868	21.686	22.6767	21.5685	23.902	25.1213	25.2821	25.8073	24.568	23.0807	-0.283138	24.6269	0.733355	0.944159	4	10	14	11	12	4	55
W01D2.1;C54C6.1		W01D2.1 wormpep=CE18312 gene=WBGene00012179 status=Confirmed uniprot=O62388 insdc=CAB05635.1 product=Ribosomal protein L37;C54C6.1 wormpep=CE05493 gene=WBGene00004451 locus=rpl-37 status=Confirmed uniprot=P49622 insdc=CAB00854.1 product=60S ribosomal pr	2	8	8	8	46.7	10.507	0	23.919				26.855	26.8625	27.7972	26.7944	26.9313	28.5074	28.0382	24.855	24.8626	25.7972	24.7943	24.9313	26.5074	25.575	25.4757	26.3201	25.4577	25.4393	27.1119	28.0751	26.7477	27.5923	28.4035	26.4526	28.6222	0.354386	27.6489	0.569712	0.912946	8	7	10	8	7	15	55
ZK484.3		ZK484.3 wormpep=CE41970 gene=WBGene00022749 status=Confirmed uniprot=O44895 insdc=CCD65808.1	1	9	9	9	33.2	30.512	0	221.1				23.6328	26.6398	24.6564	24.0095	26.637	23.667	24.7316	20.3109	23.3178	21.3345	20.6876	23.3151	20.3451	21.4095	24.3464	22.5438	21.8562	24.3662	21.5409	24.8529	26.5249	24.4515	25.6186	26.1582	23.7818	-0.090242	25.2313	0.890549	0.980103	7	13	7	8	15	5	55
C03F11.4		C03F11.4 wormpep=CE39128 gene=WBGene00015390 status=Confirmed uniprot=Q11125 insdc=CCD62777.1	1	1	1	1	2.6	45.302	1	-2		+	+	28.6419	31.0588	30.8993	26.6207	31.3189	28.7831	28.9727	24.735	27.1519	26.9924	22.7139	27.412	24.8762	27.9831	30.4404	30.2365	25.9409	30.7137	28.0543	NA	NA	NA	NA	NA	NA	NA	NA	NA	NA	6	12	11	3	14	6	52
B0511.6		B0511.6 wormpep=CE26853 gene=WBGene00015232 status=Confirmed uniprot=O61815 insdc=CCD62102.1 product=RNA helicase	1	13	13	13	25.4	61.275	0	82.017				23.4144	26.3814	26.5589	23.7275	26.8558	22.0628	23.3748	18.4602	21.4272	21.6047	18.7733	21.9016	17.1086	21.1276	23.7216	23.9206	21.6047	24.2554	20.0035	24.6345	26.2666	26.354	25.3366	26.377	22.1776	-1.12129	25.1911	0.290811	0.812465	4	15	11	4	18	1	53
C18D11.4a;C18D11.4b	rsp-8	C18D11.4a wormpep=CE18515 gene=WBGene00004705 locus=rsp-8 status=Confirmed uniprot=Q9XTZ2 insdc=CAB07322.1	2	12	12	12	37.2	32.682	0	76.672				22.9461	26.7093	25.2723	21.0653	26.2979	23.8611	23.6963	18.6982	22.4613	21.0244	16.8173	22.05	19.6131	21.8279	24.0791	23.5341	20.1533	24.0555	23.4271	24.1662	26.5944	25.0675	22.6743	25.8192	23.9759	-1.11955	24.7162	0.126648	0.800417	4	19	7	0	15	8	53
B0336.9b;B0336.9d;B0336.9a	swp-1	B0336.9b wormpep=CE30068 gene=WBGene00006359 locus=swp-1 status=Confirmed uniprot=Q10580 insdc=CCD61526.1 product=Protein SWAP;B0336.9d wormpep=CE31145 gene=WBGene00006359 locus=swp-1 status=Confirmed uniprot=Q8MPQ0 insdc=CCD61528.1 product=Protein SWAP	3	10	10	10	10.3	76.513	0	35.974				26.0491	26.0664	23.2212	25.157	26.6026	16.8798	23.2481	21.1911	21.2084	18.3632	20.2991	21.7446	12.0218	24.1099	24.0714	21.0018	23.1529	24.5874	15.2931	27.2692	25.9516	23.0164	26.7661	26.1238	16.9946	-2.11758	24.3536	0.219962	0.800417	13	12	3	10	14	0	52
K11C4.3a;K11C4.3c;K11C4.3d;K11C4.3b	unc-70	K11C4.3a wormpep=CE28604 gene=WBGene00006803 locus=unc-70 status=Confirmed uniprot=G5EG85 insdc=CCD72900.1 product=Spectrin beta chain;K11C4.3c wormpep=CE12112 gene=WBGene00006803 locus=unc-70 status=Confirmed uniprot=E0AHA7 insdc=CCD72904.1 product=Spe	4	31	31	31	13.8	262.22	0	124.75				21.4191	23.6371	26.276	20.3177	26.2734	22.8286	20.4895	14.4305	16.6484	19.2873	13.329	19.2847	15.8399	20.5186	21.4894	23.831	19.0289	24.5007	20.4638	22.6392	23.5223	26.0711	21.9268	25.7947	22.9434	-0.522571	23.8162	0.624951	0.918387	2	2	25	0	22	1	52
T04A8.6	nifk-1	T04A8.6 wormpep=CE01075 gene=WBGene00011408 locus=nifk-1 status=Confirmed uniprot=Q22135 insdc=CAA84724.1	1	13	13	13	35.8	33.919	0	128.14				24.0115	25.747	25.7922	23.6459	26.1685	24.4497	23.8552	20.0114	21.747	21.7922	19.6459	22.1686	20.4497	22.883	23.8886	24.0641	22.3428	24.2952	23.5416	25.2316	25.6322	25.5873	25.255	25.6898	24.5645	-0.313927	25.3267	0.575277	0.912946	5	11	11	4	13	8	52
T09B4.5a;T09B4.5b		T09B4.5a wormpep=CE13465 gene=WBGene00020379 status=Confirmed uniprot=O02155 insdc=CCD71990.1	2	9	9	9	25.7	36.425	0	81.227				22.4012	25.8393	25.452	22.9585	26.0182	25.7879	24.2863	18.8163	22.2544	21.8671	19.3736	22.4332	22.2029	20.5694	24.0528	23.5814	21.126	24.0283	24.3596	23.6214	25.7245	25.2472	24.5676	25.5394	25.9027	0.472231	25.1005	0.443683	0.867275	3	10	10	5	10	14	52
Y92C3B.2d;Y92C3B.2c;Y92C3B.2a;Y92C3B.2b;Y82E9BR.2	uaf-1	Y92C3B.2d wormpep=CE30403 gene=WBGene00006697 locus=uaf-1 status=Confirmed uniprot=Q8MXS2 insdc=CCD62281.1 product=U2 snRNP auxiliary factor large subunit;Y92C3B.2c wormpep=CE29149 gene=WBGene00006697 locus=uaf-1 status=Confirmed uniprot=P90978 insdc=CCD	5	13	13	13	31.6	52.495	0	83.139				25.3212	26.846	24.5374	23.4273	27.0746	20.8709	23.7621	20.7362	22.2611	19.9525	18.8422	22.4897	16.2859	23.439	24.3938	22.284	21.8149	24.6195	19.5303	26.5413	26.7312	24.3326	25.0363	26.5958	20.9857	-1.66238	25.0371	0.112434	0.800417	10	15	4	4	19	0	52
F10C1.2a;F10C1.2b	ifb-1	F10C1.2a wormpep=CE02618 gene=WBGene00002053 locus=ifb-1 status=Confirmed uniprot=Q19289 insdc=CCD65029.1 product=Intermediate filament protein ifb-1;F10C1.2b wormpep=CE02619 gene=WBGene00002053 locus=ifb-1 status=Confirmed uniprot=Q19289 insdc=CCD65030.	2	21	21	20	32.6	63.7	0	129.33				20.8157	25.3329	24.9167	19.2721	26.2166	22.7301	22.0957	15.6459	20.163	19.7468	14.1022	21.0467	17.5602	17.6041	21.7911	21.4659	16.5327	22.9049	20.1846	22.0359	25.2181	24.7118	20.8812	25.7379	22.8449	-0.833935	23.5716	0.358038	0.821619	0	16	9	0	24	2	51
H28O16.1a;H28O16.1d;T26E3.7	atp-1	H28O16.1a wormpep=CE18826 gene=WBGene00010419 locus=atp-1 status=Confirmed uniprot=Q9XXK1 insdc=CAA19429.1 product=ATP synthase subunit alpha, mitochondrial;H28O16.1d wormpep=CE36263 gene=WBGene00010419 locus=atp-1 status=Confirmed uniprot=Q9XXK1 insdc=C	3	20	20	20	36.4	57.787	0	103.09				24.2385	24.3374	26.4288	23.7293	24.2452	27.3135	23.3062	19.2385	19.3374	21.4288	18.7293	19.2452	22.3135	21.3408	21.9211	23.3104	21.6923	21.116	24.2058	25.4586	24.2226	26.224	25.3384	23.7664	27.4284	0.209343	25.4064	0.771798	0.954483	3	2	14	3	1	28	51
K01C8.9	nst-1	K01C8.9 wormpep=CE02270 gene=WBGene00003821 locus=nst-1 status=Confirmed uniprot=Q21086 insdc=CAA88860.1 product=Guanine nucleotide-binding protein-like 3 homolog	1	18	18	18	32.2	62.338	0	57.934				23.1571	26.0888	25.1587	23.06	26.3434	19.5793	22.7584	18.2503	21.1819	20.2519	18.1531	21.4365	14.6724	20.0323	23.3286	21.7895	19.7999	23.5696	17.0752	24.3773	25.974	24.9539	24.6691	25.8646	19.6942	-1.69241	24.2555	0.190685	0.800417	2	19	7	1	22	0	51
K04H4.1b;K04H4.1a	emb-9	K04H4.1b wormpep=CE36390 gene=WBGene00001263 locus=emb-9 status=Partially_confirmed uniprot=P17139 insdc=CAE52901.2 product=Collagen alpha-1(IV) chain;K04H4.1a wormpep=CE48054 gene=WBGene00001263 locus=emb-9 status=Confirmed uniprot=P17139 insdc=CAA81584	2	5	5	5	3.3	146.69	0	37.412				25.5319	26.9084	27.2165	NA	27.1143	25.8303	23.5365	20.0725	21.449	21.7571	NA	21.6548	20.3709	23.7171	25.1043	25.4383	NA	25.3082	23.4827	26.752	26.7936	27.0117	17.8877	26.6355	25.9452	-3.36296	25.1709	0.0826037	0.800417	7	11	12	0	11	10	51
K10B2.5	ani-2	K10B2.5 wormpep=CE02012 gene=WBGene00019608 locus=ani-2 status=Confirmed uniprot=Q09994 insdc=CCD66397.1 product=Anillin-like protein 2	1	28	28	28	29.7	115.02	0	148.04				17.3804	25.2266	26.4477	NA	27.4339	22.6685	22.4158	11.5475	19.3937	20.6149	NA	21.601	16.8357	15.2054	21.2796	22.9236	NA	23.9918	19	18.6005	25.1118	26.2429	19.8084	26.9551	22.7834	-0.136111	23.2503	0.927383	0.982111	0	3	12	0	35	1	51
Y71F9AL.13a;Y71F9AL.13b	rpl-1	Y71F9AL.13a wormpep=CE25552 gene=WBGene00004412 locus=rpl-1 status=Confirmed uniprot=Q9N4I4 insdc=CCD73507.1 product=60S ribosomal protein L10a;Y71F9AL.13b wormpep=CE28379 gene=WBGene00004412 locus=rpl-1 status=Confirmed uniprot=Q95Y46 insdc=CCD73508.1 p	2	7	7	7	30.1	24.137	0	33.607				23.1617	25.0138	26.1957	23.9558	25.643	25.6877	25.2704	20.5767	22.4288	23.6108	21.3708	23.0581	23.1027	21.712	23.6083	24.8903	22.2625	23.9746	24.4138	24.3818	24.899	25.9909	25.5649	25.1643	25.8025	0.419995	25.3005	0.47519	0.880698	1	9	12	6	10	13	51
F32E10.6	cec-5	F32E10.6 wormpep=CE04479 gene=WBGene00017993 locus=cec-5 status=Confirmed uniprot=Q19973 insdc=CCD70437.1	1	12	12	12	38.8	42.276	0	270.88				26.1403	25.223	24.535	24.5765	25.4267	22.6615	23.8669	22.333	21.4156	20.7277	20.7691	21.6193	18.8542	24.1323	23.1009	22.4261	22.6004	23.2242	21.5204	27.3604	25.1081	24.3301	26.1855	24.9479	22.7763	-0.962967	25.1181	0.217932	0.800417	17	8	5	8	9	3	50
F55F8.4	cir-1	F55F8.4 wormpep=CE11194 gene=WBGene00018892 locus=cir-1 status=Confirmed uniprot=G5EBE3 insdc=CCD71886.1	1	11	11	11	22.1	65.831	0	146.27				25.6659	25.6682	24.7451	24.539	25.886	18.5903	23.0786	21.022	21.0243	20.1012	19.8951	21.2421	13.9464	23.6764	23.5725	22.6453	22.352	23.8921	17.0232	26.886	25.5534	24.5402	26.148	25.4072	18.7051	-2.23976	24.54	0.125526	0.800417	11	11	7	9	12	0	50
R13A5.12	lpd-7	R13A5.12 wormpep=CE21123 gene=WBGene00003063 locus=lpd-7 status=Confirmed uniprot=Q95Y89 insdc=CCD63607.1 product=Pescadillo homolog	1	11	11	11	25	61.625	0	89.919				22.0349	26.0178	25.4516	22.9114	26.2221	22.7425	22.9544	17.3344	21.3174	20.7512	18.211	21.5217	18.0421	19.7996	23.5477	22.7675	20.5093	23.4138	20.8788	23.255	25.903	25.2468	24.5205	25.7434	22.8573	-0.427844	24.5877	0.610308	0.918387	2	15	8	2	21	2	50
W09C5.6a;W09C5.6b	rpl-31	W09C5.6a wormpep=CE20168 gene=WBGene00004445 locus=rpl-31 status=Confirmed uniprot=Q9U332 insdc=CAB63331.1 product=60S ribosomal protein L31	2	4	4	4	23.8	14.261	0	64.416				26.1836	27.3937	28.3667	26.2881	27.6272	28.5036	28.2405	24.1836	25.3937	26.3667	24.2881	25.6272	26.5036	25.5927	25.7585	28.1855	25.203	26.1126	28.133	27.4037	27.2789	28.1618	27.8972	27.1485	28.6184	0.273218	27.7514	0.62455	0.918387	7	7	9	6	8	13	50
Y116A8C.35a;Y116A8C.35b	uaf-2	Y116A8C.35a wormpep=CE23341 gene=WBGene00006698 locus=uaf-2 status=Confirmed uniprot=Q9U2U0 insdc=CAB55137.1	2	10	10	10	40.7	30.855	0	92.288				25.7145	26.4861	24.3095	23.5152	26.8247	23.3062	24.3058	21.8076	22.5792	20.4026	19.6083	22.9178	19.3994	23.4785	24.6271	22.2666	21.9371	24.7899	21.7321	26.9346	26.3712	24.1046	25.1243	26.3459	23.421	-0.839745	25.3836	0.26603	0.812465	9	14	2	3	18	4	50
Y66D12A.8a;Y66D12A.8b;Y66D12A.8c		Y66D12A.8a wormpep=CE47899 gene=WBGene00013434 status=Confirmed uniprot=Q95Q06 insdc=CAC70131.2;Y66D12A.8b wormpep=CE47950 gene=WBGene00013434 status=Confirmed uniprot=G2HK16 insdc=CCD31157.2	3	10	10	10	41.8	26.829	0	106.68				25.0689	26.2614	24.517	24.7432	26.648	21.1862	24.5769	21.6095	22.802	21.0576	21.2838	23.1886	17.7268	22.4584	23.554	22.0361	22.2074	24.0337	18.9193	26.289	26.1466	24.3121	26.3523	26.1693	21.3011	-0.97502	25.0951	0.325264	0.821619	10	12	4	11	13	0	50
C25A1.6	nola-3	C25A1.6 wormpep=CE27803 gene=WBGene00007708 locus=nola-3 status=Confirmed uniprot=Q9XVR8 insdc=CAB02768.2 product=Putative H\/ACA ribonucleoprotein complex subunit 3	1	5	5	5	53.1	7.5317	0	56.092				23.7694	26.3552	26.2777	25.122	26.2256	25.3766	26.7562	22.1844	24.7703	24.6927	23.5371	24.6406	23.7916	22.0521	24.5327	25.0569	23.8683	25.1541	23.3083	24.9895	26.2404	26.0729	26.7311	25.7468	25.4914	0.222183	25.8787	0.735674	0.944159	4	10	11	8	9	7	49
Y18D10A.17	car-1	Y18D10A.17 wormpep=CE21413 gene=WBGene00012484 locus=car-1 status=Confirmed uniprot=Q9XW17 insdc=CAA22317.1	1	13	13	13	34.7	37.61	0	119.32				25.2101	25.9374	24.3207	23.7081	25.7553	23.4164	23.2227	20.8178	21.5451	19.9283	19.3158	21.363	19.024	23.0533	23.434	21.868	21.8185	23.3644	22.2493	26.4302	25.8225	24.1158	25.3172	25.2766	23.5312	-0.747883	25.0822	0.248843	0.812465	16	13	3	2	12	3	49
Y49F6B.2		Y49F6B.2 wormpep=CE25336 gene=WBGene00021715 status=Confirmed uniprot=Q9N4U1 insdc=CCD64713.1	1	8	8	8	37.3	29.551	0	74.947				24.4488	25.688	25.4929	22.4678	26.078	23.8894	24.2294	20.9895	22.2285	22.0335	19.0084	22.6186	20.4299	22.3046	23.3981	23.3137	21.309	23.9021	21.8313	25.669	25.5731	25.288	24.0769	25.5993	24.0042	-0.949903	25.0351	0.140724	0.800417	5	13	10	2	14	5	49
C16A3.3	let-716	C16A3.3 wormpep=CE27690 gene=WBGene00002850 locus=let-716 status=Confirmed uniprot=Q18038 insdc=CCD63223.1	1	18	18	18	10.7	192.26	0	63.794				23.866	24.6039	25.1207	24.3016	25.0348	21.4243	20.4552	17.3114	18.0494	18.5661	17.747	18.4802	14.8698	20.7895	21.7768	22.0351	20.8388	22.2777	19.4797	25.0861	24.4891	24.9159	25.9107	24.5561	21.5392	-0.82839	24.4162	0.384674	0.828895	10	9	9	8	11	1	48
Y75B8A.7		Y75B8A.7 wormpep=CE23019 gene=WBGene00013544 status=Confirmed uniprot=Q9XW58 insdc=CAA22114.1 product=U3 small nucleolar ribonucleoprotein protein MPP10	1	13	13	13	19.1	73.896	0	71.02				24.1815	24.4979	24.3681	24.0571	25.0155	22.2665	22.093	19.4266	19.743	19.6132	19.3023	20.2606	17.5116	21.3439	22.0022	21.8084	21.34	22.5134	20.7749	25.4017	24.3831	24.1632	25.6662	24.5367	22.3813	-0.454552	24.422	0.528403	0.898812	10	7	8	11	10	2	48
C26F1.4	rps-30	C26F1.4 wormpep=CE06878 gene=WBGene00004499 locus=rps-30 status=Confirmed uniprot=Q18231 insdc=CCD65769.1 product=40S ribosomal protein S30	1	4	4	4	9.2	14.033	0	23.084				26.5202	25.7615	27.3433	25.637	25.9483	27.906	27.044	24.1983	23.4396	25.0214	23.3151	23.6263	25.5841	25.3574	24.4831	26.2134	24.4862	24.6625	26.8022	27.7404	25.6467	27.1385	27.2461	25.4695	28.0209	0.0703383	26.877	0.91468	0.980103	9	5	7	9	6	11	47
F44G4.1		F44G4.1 wormpep=CE28332 gene=WBGene00009711 status=Confirmed uniprot=P54073 insdc=CAA90124.4 product=Brix domain-containing protein F44G4.1	1	11	11	11	19.8	45.191	0	72.957				24.428	26.2412	24.9971	22.9538	26.7357	24.197	23.8623	20.2581	22.0713	20.8272	18.7839	22.5658	20.027	22.3407	24.0356	23.7167	20.7969	24.5414	22.8088	25.6481	26.1264	24.7923	24.5629	26.2569	24.3118	-0.478376	25.2831	0.435917	0.860936	5	15	7	1	14	5	47
Y105E8A.16	rps-20	Y105E8A.16 wormpep=CE29835 gene=WBGene00004489 locus=rps-20 status=Confirmed uniprot=Q8WQA8 insdc=CAD21665.1	1	6	6	6	43.6	13.234	0	65.571				23.7833	25.2054	26.2213	23.0561	25.1774	26.6087	25.2553	20.9759	22.398	23.414	20.2488	22.3701	23.8012	22.1199	23.5386	24.3823	21.5183	23.5386	24.6852	25.0034	25.0905	26.0165	24.6652	24.6987	26.7235	-0.00768115	25.3663	0.989896	0.993532	6	6	10	5	6	14	47
C36B1.1c;C36B1.1b;C36B1.1a;C36B1.1d	cle-1	C36B1.1c wormpep=CE17816 gene=WBGene00000527 locus=cle-1 status=Confirmed uniprot=G5EDQ4 insdc=CAB03084.1;C36B1.1b wormpep=CE29706 gene=WBGene00000527 locus=cle-1 status=Confirmed uniprot=G5EDV5 insdc=CAD21700.1;C36B1.1a wormpep=CE36988 gene=WBGene00000527	4	17	17	17	24.2	69.596	0	100.07				23.4543	25.1155	25.7246	NA	25.836	25.1932	22.6324	18.5	20.1613	20.7704	NA	20.8818	20.239	21.5969	22.7936	23.4243	NA	23.3272	24.0503	24.6744	25.0006	25.5197	16.1205	25.3573	25.308	-2.80297	23.6634	0.155889	0.800417	7	8	8	0	11	12	46
F15E6.1;Y73B3A.1	set-9	F15E6.1 wormpep=CE48653 gene=WBGene00017482 locus=set-9 status=Confirmed uniprot=O44498 insdc=CCD69511.2 product=Histone-lysine N-methyltransferase set-9	2	13	13	3	8.6	179.05	0	43.362				24.4653	25.2598	24.1161	24.2185	25.4127	21.103	20.9707	18.2954	19.0898	17.9462	18.0486	19.2428	14.933	22.1792	23.0021	21.5273	21.9681	23.1411	19.4209	25.6854	25.1449	23.9112	25.8276	24.934	21.2178	-0.920736	24.4535	0.304439	0.812465	8	10	3	10	13	2	46
W09C5.1		W09C5.1 wormpep=CE20164 gene=WBGene00012351 status=Confirmed uniprot=G5EFH0 insdc=CAB04941.1	1	9	9	9	32.8	29.716	0	65.301				23.1126	26.4228	26.5912	22.8978	27.0082	25.3993	25.069	19.6531	22.9634	23.1318	19.4384	23.5487	21.9399	21.984	24.12	24.7924	21.4344	24.7934	25.061	24.3327	26.308	26.3864	24.5069	26.5294	25.5142	-0.158839	25.5962	0.80169	0.968546	2	8	10	1	17	8	46
C04F12.4	rpl-14	C04F12.4 wormpep=CE19677 gene=WBGene00004426 locus=rpl-14 status=Confirmed uniprot=Q9XVE9 insdc=CAB03835.1	1	6	6	6	37	15.352	0	38.375				24.5608	26.4199	26.5302	24.5834	26.4289	27.3222	26.5601	22.2389	24.098	24.2082	22.2614	24.1069	25.0002	22.8272	24.6773	25.1812	22.8526	24.7166	25.6171	25.7809	26.305	26.3253	26.1924	25.9501	27.437	0.389442	26.3318	0.507778	0.889782	3	9	10	4	7	12	45
W04C9.4;REV__C10C6.1b;REV__C10C6.1a;REV__C10C6.1i;REV__C10C6.1f;REV__C10C6.1e;REV__C10C6.1h;REV__C10C6.1c;REV__C10C6.1d;REV__C10C6.1g		W04C9.4 wormpep=CE18335 gene=WBGene00021026 status=Confirmed uniprot=Q9TZE4 insdc=CCD73390.1	10	12	12	12	39.3	16.972	0	32.533				23.6723	25.6969	25.2318	22.3698	25.9756	24.4598	25.0023	21.0873	23.1119	22.6469	19.7849	23.3906	21.8748	21.5942	23.6893	23.2056	20.5855	23.8158	23.0615	24.8924	25.5821	25.027	23.9789	25.4969	24.5746	-0.483691	24.9253	0.395513	0.8392	6	12	8	1	11	7	45
C08A9.10		C08A9.10 wormpep=CE39892 gene=WBGene00044773 status=Confirmed uniprot=Q27GT6 insdc=CCD63618.1	1	8	8	8	56.8	15.947	0	113.66				18.203	24.4656	25.2531	NA	24.9529	26.086	24.9948	15.8811	22.1437	22.9311	NA	22.631	23.7641	17.1731	22.2062	23.4157	NA	23.332	23.9387	19.4231	24.3508	25.0482	18.3651	24.4741	26.2009	0.0726647	22.977	0.953384	0.982111	0	4	7	0	9	24	44
F54B3.3	atad-3	F54B3.3 wormpep=CE35878 gene=WBGene00010015 locus=atad-3 status=Confirmed uniprot=Q20748 insdc=CAA88471.2 product=ATPase family AAA domain-containing protein 3	1	15	15	15	20.7	67.146	0	74.243				22.4879	25.0757	24.982	24.159	25.7736	22.4836	22.1327	17.4004	19.9883	19.8946	19.0715	20.6862	17.3962	19.9353	22.6219	22.4579	21.5961	23.0832	20.1431	23.708	24.9609	24.7772	25.7681	25.2949	22.5984	0.0717743	24.5179	0.933875	0.982111	2	13	7	10	11	1	44
Y54E10A.10		Y54E10A.10 wormpep=CE24439 gene=WBGene00021830 status=Confirmed uniprot=Q9N3F0 insdc=CCD72829.1 product=Ribosome production factor 2 homolog	1	10	10	10	32	33.46	0	63.062				23.2012	24.2008	25.6326	21.9982	25.9267	24.0107	23.3982	19.2943	20.2939	21.7257	18.0913	22.0198	20.1038	21.1521	21.9962	23.1366	20.4387	23.3877	21.2742	24.4214	24.086	25.4278	23.6072	25.4479	24.1255	-0.251469	24.5193	0.715807	0.944159	2	3	13	2	18	6	44
C05C8.2	krr-1	C05C8.2 wormpep=CE07920 gene=WBGene00015461 locus=krr-1 status=Confirmed uniprot=O16311 insdc=CCD63088.1 product=KRR1 small subunit processome component	1	15	15	15	41.6	42.945	0	68.459				23.553	25.8843	25.607	23.1816	26.1851	23.6898	23.4955	19.3051	21.6364	21.3591	18.9337	21.9372	19.4419	21.3865	23.5883	23.2687	20.9165	23.8028	21.7128	24.7731	25.7695	25.4022	24.7907	25.7064	23.8046	-0.547693	25.0411	0.384442	0.828895	4	9	12	2	12	4	43
C09H10.2	rpl-36.A	C09H10.2 wormpep=CE02131 gene=WBGene00004454 locus=rpl-36.A status=Confirmed uniprot=P48166 insdc=CAA90434.1 product=Ribosomal protein rpl-36.A	1	5	5	5	28.6	12.367	0	142.01				24.116	26.2509	26.1868	23.7629	26.1104	26.2317	26.7556	22.531	24.6659	24.6018	22.178	24.5254	24.6467	23.1324	24.6938	25.2055	22.7832	24.5967	25.2575	25.3361	26.136	25.9819	25.372	25.6316	26.3466	-0.0346383	25.8007	0.949277	0.982111	5	7	7	5	7	12	43
C34E10.10		C34E10.10 wormpep=CE27743 gene=WBGene00016411 status=Confirmed uniprot=Q95QS4 insdc=CCD66654.1	1	11	11	11	47.8	26.254	0	63.455				20.9925	25.8901	25.3885	19.5938	26.2079	23.1415	23.844	17.292	22.1896	21.688	15.8934	22.5075	19.4411	18.8637	23.358	23.0399	17.0066	23.5464	21.2115	22.2126	25.7752	25.1836	21.2029	25.7291	23.2563	-0.99437	23.8933	0.264101	0.812465	0	14	9	0	15	5	43
ZK1098.1a;ZK1098.1b		ZK1098.1a wormpep=CE03847 gene=WBGene00014218 status=Confirmed uniprot=P34600 insdc=CAA80142.1 product=WW domain-containing protein ZK1098.1	2	17	17	17	23.3	84.664	0	130.06				24.6199	25.24	23.1305	22.8074	25.9636	20.7018	21.9815	19.45	20.0701	17.9606	17.6374	20.7937	15.5319	21.2714	22.1208	20.0998	19.838	22.761	17.8501	25.84	25.1251	22.9257	24.4164	25.4848	20.8167	-1.05762	24.1015	0.246644	0.812465	9	9	1	5	19	0	43
C32E12.1		C32E12.1 wormpep=CE04133 gene=WBGene00016327 status=Confirmed uniprot=P91122 insdc=CCD61579.1	1	11	11	11	23	62.426	0	103.84				21.319	26.3247	25.62	22.5179	26.1851	NA	23.1929	16.7955	21.8011	21.0965	17.9943	21.6615	NA	19.4843	23.7625	23.1271	20.4861	23.6061	NA	22.5392	26.2098	25.4152	24.1269	25.7063	16.4773	-2.61784	23.4125	0.205335	0.800417	1	16	10	3	12	0	42
F56D12.5a;F56D12.5b	vig-1	F56D12.5a wormpep=CE11254 gene=WBGene00006924 locus=vig-1 status=Confirmed uniprot=H2KYR1 insdc=CCD64348.1	2	9	9	9	28.6	40.406	0	117.15				23.2072	24.1469	25.8891	22.6113	24.6819	26.0645	23.5308	19.2072	20.1468	21.8891	18.6113	20.6819	22.0645	21.2748	21.397	23.2238	20.6365	21.9087	23.6454	24.4273	24.032	25.6842	24.2204	24.2032	26.1794	0.15312	24.7911	0.800038	0.968546	3	4	9	2	7	17	42
T01D3.6b;T01D3.6a		T01D3.6b wormpep=CE18164 gene=WBGene00011330 status=Confirmed uniprot=G5EEP7 insdc=CAB03263.1;T01D3.6a wormpep=CE12964 gene=WBGene00011330 status=Confirmed uniprot=G5EDT4 insdc=CAB03262.1	2	9	9	9	11.3	102.26	0	57.417				24.0542	25.4058	26.0284	20.9049	25.6238	24.7719	22.8058	19.1962	20.5478	21.1704	16.047	20.7659	19.9139	22.4282	23.045	23.8991	20.3505	23.1732	22.6601	25.2743	25.291	25.8235	22.514	25.1451	24.8868	-1.28099	24.8224	0.0988864	0.800417	7	6	15	1	5	8	42
C18A3.3		C18A3.3 wormpep=CE28890 gene=WBGene00015941 status=Confirmed uniprot=Q09958 insdc=CCD65011.1 product=Probable rRNA-processing protein EBP2 homolog	1	14	14	14	31.5	38.083	0	38.329				21.7538	25.0803	25.6147	22.5514	25.6305	23.3848	23.3415	17.8469	21.1734	21.7078	18.6445	21.7236	19.478	20.215	22.5625	22.6475	21.0114	22.9801	21.2097	22.9739	24.9655	25.4098	24.1604	25.1517	23.4997	-0.179155	24.3602	0.80996	0.968643	1	8	11	4	13	4	41
T08B2.7b;T08B2.7a;T08B2.7c;C29F3.1	ech-1.2	T08B2.7b wormpep=CE26950 gene=WBGene00020347 locus=ech-1.2 status=Confirmed uniprot=Q9BIC3 insdc=CCD67611.1;T08B2.7a wormpep=CE13431 gene=WBGene00020347 locus=ech-1.2 status=Confirmed uniprot=Q9GYT0 insdc=CCD67610.1;T08B2.7c wormpep=CE30299 gene=WBGene0002	4	15	15	15	20.1	81.486	0	58.72				24.8562	23.3551	24.3023	24.5083	23.7464	24.7462	21.5378	19.4639	17.9628	18.9099	19.116	18.3541	19.3539	21.9348	20.9953	21.9504	21.4268	21.0816	21.7969	26.0764	23.2403	24.0974	26.1174	23.2677	24.8611	0.277344	24.61	0.68553	0.942769	12	3	5	10	3	8	41
CON__sp|P20930|FILA_HUMAN		sp|P20930|FILA_HUMAN Filaggrin OS=Homo sapiens GN=FLG PE=1 SV=3	1	18	18	18	9.4	435.16	0	146.18	+		+	21.3471	23.7787	25.4422	21.6597	22.7019	23.3408	18.5995	13.6329	16.0644	17.728	13.9454	14.9877	15.6266	19.2127	21.4452	22.8324	19.2991	20.3455	21.023	NA	NA	NA	NA	NA	NA	NA	NA	NA	NA	1	7	25	1	2	4	40
CON__sp|Q2UVX4|CO3_BOVIN		sp|Q2UVX4|CO3_BOVIN Complement C3 OS=Bos taurus GN=C3 PE=1 SV=2	1	7	7	7	3.4	187.25	0	22.88	+		+	24.761	26.2852	25.7565	24.2021	26.4309	21.2374	21.427	18.1316	19.6559	19.1271	17.5727	19.8015	14.6081	22.5641	24.3015	23.7593	22.0309	24.4625	19.4605	NA	NA	NA	NA	NA	NA	NA	NA	NA	NA	7	11	8	3	10	1	40
CON__sp|Q5D862|FILA2_HUMAN		sp|Q5D862|FILA2_HUMAN Filaggrin-2 OS=Homo sapiens GN=FLG2 PE=1 SV=1	1	21	21	21	15.4	248.07	0	278.86	+		+	21.2005	23.8098	25.3343	22.2071	22.1889	22.8269	19.9791	14.9911	17.6004	19.1248	15.9976	15.9794	16.6176	18.7006	21.3973	22.9249	19.7443	20.3951	20.8432	NA	NA	NA	NA	NA	NA	NA	NA	NA	NA	1	8	23	2	1	5	40
Y62H9A.5		Y62H9A.5 wormpep=CE31124 gene=WBGene00013393 status=Confirmed uniprot=Q9XWS6 insdc=CAA21569.2	1	6	6	6	27.9	18.496	0	17.738				25.6728	25.414	25.9951	24.1414	25.6276	25.9897	25.5853	23.0878	22.829	23.4102	21.5565	23.0426	23.4047	24.0599	24.3348	24.8788	22.6931	24.5724	24.7998	26.8929	25.2992	25.7902	25.7505	25.1488	26.1045	-0.326141	25.831	0.582167	0.912946	9	6	7	3	7	9	41
C42C1.14	rpl-34	C42C1.14 wormpep=CE26911 gene=WBGene00004448 locus=rpl-34 status=Confirmed uniprot=A3QMC5 insdc=CAM36357.1	1	8	8	8	46.4	12.682	0	28.527				24.1499	25.2912	26.6491	24.9222	25.8024	26.8516	26.1655	21.828	22.9693	24.3272	22.6003	23.4805	24.5297	22.8112	23.5235	25.4718	23.911	23.9908	25.9583	25.37	25.1764	26.4443	26.5312	25.3237	26.9665	0.61025	25.9687	0.31014	0.816703	2	3	9	8	5	13	40
F55F8.2a		F55F8.2a wormpep=CE11190 gene=WBGene00018890 status=Confirmed uniprot=P91340 insdc=CCD71883.1	1	12	12	12	16.8	84.692	0	83.646				22.8573	25.1985	24.5831	22.525	25.7094	23.4207	21.8097	17.5719	19.9131	19.2977	17.2396	20.424	18.1354	21.1568	23.2228	22.5434	20.8257	23.7214	21.8448	24.0774	25.0837	24.3782	24.1341	25.2306	23.5356	-0.213025	24.4066	0.712121	0.944159	4	9	7	1	17	1	39
Y66H1B.2l;Y66H1B.2h;Y66H1B.2i;Y66H1B.2a;Y66H1B.2f;Y66H1B.2k;Y66H1B.2g;Y66H1B.2j;Y66H1B.2t;Y66H1B.2p;Y66H1B.2q;Y66H1B.2m;Y66H1B.2s;Y66H1B.2o;Y66H1B.2r;Y66H1B.2n;Y66H1B.2c;Y66H1B.2b	fln-1	Y66H1B.2l wormpep=CE48665 gene=WBGene00022048 locus=fln-1 status=Partially_confirmed uniprot=U4PBJ9 insdc=CDH93092.1;Y66H1B.2h wormpep=CE48720 gene=WBGene00022048 locus=fln-1 status=Partially_confirmed uniprot=U4PM01 insdc=CDH93088.1;Y66H1B.2i wormpep=CE48	18	24	24	24	12.8	246.55	0	71.035				23.5758	25.2387	24.9326	23.0281	25.9223	19.8766	20.3579	16.7055	18.3684	18.0622	16.1578	19.052	13.0063	20.6707	21.8827	22.283	19.5963	22.8082	17.7691	24.7959	25.1239	24.7277	24.6372	25.4436	19.9914	-1.52508	24.1199	0.194977	0.800417	4	6	6	3	19	0	38
Y71G12B.8	ddx-27	Y71G12B.8 wormpep=CE44034 gene=WBGene00022148 locus=ddx-27 status=Confirmed uniprot=Q95XM9 insdc=CCD67990.1	1	16	16	16	26.8	82.476	0	103.34				22.4874	25.5374	24.9784	22.5264	26.1972	23.8263	22.2188	17.2395	20.2895	19.7305	17.2785	20.9493	18.5784	20.7702	22.9655	22.1273	21.088	23.3987	20.595	23.7075	25.4226	24.7736	24.1354	25.7185	23.9411	-0.0362098	24.6164	0.952834	0.982111	4	9	6	3	14	2	38
C56C10.8	icd-1	C56C10.8 wormpep=CE02573 gene=WBGene00002045 locus=icd-1 status=Confirmed uniprot=Q18885 insdc=CCD68179.1 product=Transcription factor BTF3 homolog	1	9	9	9	50.3	17.503	0	36.005				23.3965	23.3239	24.799	21.5483	24.3111	25.2167	23.7595	20.3966	20.3238	21.799	18.5484	21.3111	22.2167	21.6743	21.2984	23.054	20.398	21.8615	23.2624	24.6166	23.2091	24.5942	23.1574	23.8324	25.3315	-0.0328322	24.1235	0.961391	0.982111	7	4	9	1	7	9	37
F23B2.6	aly-2	F23B2.6 wormpep=CE09586 gene=WBGene00000121 locus=aly-2 status=Confirmed uniprot=O62183 insdc=CAB05180.1	1	9	9	9	34.8	24.476	0	52.425				25.0924	26.7566	24.6286	23.6225	26.921	24.5627	25.1704	21.9225	23.5867	21.4587	20.4526	23.751	21.3928	24.2601	25.6212	24.4248	23.5511	25.9511	24.6499	26.3126	26.6418	24.4238	25.2316	26.4423	24.6775	-0.342222	25.6216	0.591336	0.913581	5	9	4	2	12	5	37
JC8.3a;JC8.3c	rpl-12	JC8.3a wormpep=CE17986 gene=WBGene00004424 locus=rpl-12 status=Confirmed uniprot=P61866 insdc=CAB05226.1 product=60S ribosomal protein L12	2	7	7	7	44.2	17.831	0	37.742				23.334	23.6063	26.0301	24.0243	24.8124	26.3848	25.1669	20.749	21.0213	23.4451	21.4393	22.2274	23.7999	21.8225	22.3092	24.2155	22.474	23.0939	24.5872	24.5541	23.4914	25.8252	25.6334	24.3336	26.4997	0.865292	25.0562	0.188089	0.800417	2	2	11	5	5	12	37
K07A1.6		K07A1.6 wormpep=CE18856 gene=WBGene00010613 status=Confirmed uniprot=P90911 insdc=CAB03176.1	1	3	3	3	24	11.704	0	7.6383				26.315	25.4974	26.3778	24.7973	25.7378	26.9527	26.105	23.73	22.9124	23.7928	22.2124	23.1528	24.3678	25.2272	24.565	25.4132	23.8476	24.7816	26.0263	27.5351	25.3825	26.1729	26.4064	25.259	27.0676	-0.119208	26.3039	0.855757	0.970221	8	7	5	5	5	7	37
C03C10.1	kin-19	C03C10.1 wormpep=CE00872 gene=WBGene00002202 locus=kin-19 status=Confirmed uniprot=P42168 insdc=CAA84685.1 product=Casein kinase I isoform alpha	1	8	8	8	16.7	39.037	0	24.141				22.4941	25.0578	24.5548	21.6725	25.6759	23.5924	22.8393	18.3241	20.8879	20.3849	17.5026	21.506	19.4225	20.8423	22.6562	22.783	19.9135	23.3247	22.3069	23.7142	24.943	24.3499	23.2816	25.1972	23.7072	-0.273694	24.1989	0.642155	0.923081	4	9	5	0	12	6	36
C25A1.10b;C25A1.10a	dao-5	C25A1.10b wormpep=CE38279 gene=WBGene00000931 locus=dao-5 status=Confirmed uniprot=Q9XVS4 insdc=CAI79153.1 product=Nucleolar protein dao-5;C25A1.10a wormpep=CE08376 gene=WBGene00000931 locus=dao-5 status=Confirmed uniprot=Q9XVS4 insdc=CAB02755.1 product=	2	15	15	15	22.1	73.395	0	51.281				22.6661	24.8186	24.9242	23.4354	24.7778	20.9207	21.6708	17.6217	19.7742	19.8798	18.391	19.7334	15.8763	20.3208	22.5987	22.6058	21.513	22.5584	19.5441	23.8862	24.7037	24.7193	25.0445	24.2991	21.0355	-0.976705	23.948	0.326632	0.821619	0	12	10	4	10	0	36
C44B12.1	perm-2	C44B12.1 wormpep=CE27850 gene=WBGene00016636 locus=perm-2 status=Confirmed uniprot=O44145 insdc=CCD67227.1	1	5	5	5	24.6	22.454	0	146.4				23.1446	23.2508	24.6449	24.3983	24.0623	24.375	23.864	20.3372	20.4434	21.8375	21.591	21.255	21.5676	22.0553	22.3881	23.4282	23.2052	23.5296	23.1299	24.3647	23.136	24.44	26.0074	23.5836	24.4898	0.713362	24.3369	0.282264	0.812465	6	4	6	7	6	7	36
F17C11.9c;F17C11.9b;F17C11.9a	eef-1G	F17C11.9c wormpep=CE39492 gene=WBGene00008920 locus=eef-1G status=Confirmed uniprot=P54412 insdc=CAJ55245.1 product=Probable elongation factor 1-gamma;F17C11.9b wormpep=CE32385 gene=WBGene00008920 locus=eef-1G status=Confirmed uniprot=P54412 insdc=CAD565	3	9	9	9	20.3	40.763	0	156.62				21.3929	19.6487	25.8452	24.072	21.2459	26.127	23.3217	17.486	15.7418	21.9383	20.1651	17.339	22.2202	18.7501	16.5661	23.328	21.4317	19.3089	23.7846	22.613	19.5339	25.6403	25.6811	20.7671	26.2419	1.63429	23.4129	0.166603	0.800417	0	0	12	10	1	13	36
F54C9.1	iff-2	F54C9.1 wormpep=CE02249 gene=WBGene00002065 locus=iff-2 status=Confirmed uniprot=Q20751 insdc=CAA90247.1 product=Eukaryotic translation initiation factor 5A-2	1	7	7	5	52.2	17.953	0	129.09				23.9795	25.23	25.7679	22.4615	25.8165	24.3755	24.573	20.9795	22.23	22.7679	19.4615	22.8165	21.3755	22.4888	23.5	23.8293	21.0323	24.0433	23.1771	25.1997	25.1152	25.563	24.0706	25.3377	24.4903	-0.659738	24.9628	0.269378	0.812465	6	7	7	2	9	5	36
K02B2.5	rps-25	K02B2.5 wormpep=CE04691 gene=WBGene00004494 locus=rps-25 status=Confirmed uniprot=P52821 insdc=CCD61804.1 product=40S ribosomal protein S25	1	4	4	4	33.3	12.912	0	113.3				24.5897	26.1573	26.041	23.2172	26.4185	25.449	25.906	22.2678	23.8354	23.719	20.8953	24.0966	23.1271	23.7711	25.4857	25.6401	22.6438	25.7839	25.7688	25.8098	26.0425	25.8361	24.8262	25.9398	25.5638	-0.452851	25.6697	0.414657	0.845135	3	5	7	3	5	13	36
M117.2a;M117.2b	par-5	M117.2a wormpep=CE06200 gene=WBGene00003920 locus=par-5 status=Confirmed uniprot=P41932 insdc=CAA98138.1 product=14-3-3-like protein 1	2	13	13	8	47.6	28.19	0	143.35				20.4748	22.5242	27.277	20.6409	22.5799	26.1313	23.9061	16.4748	18.5242	23.277	16.641	18.5799	22.1313	19.0596	19.9439	25.1365	18.8899	21.2572	24.0835	21.6949	22.4093	27.0722	22.25	22.1011	26.2461	-0.193032	23.6289	0.841943	0.968643	1	1	19	0	1	14	36
T05A7.4	hmg-11	T05A7.4 wormpep=CE04890 gene=WBGene00001976 locus=hmg-11 status=Confirmed uniprot=G5EEL9 insdc=CCD69222.1	1	6	6	6	31.4	14.046	0	80.3				22.9167	26.0349	25.3555	23.5005	26.0733	24.7515	25.779	20.9167	24.0348	23.3556	21.5004	24.0732	22.7515	21.1351	23.9885	23.4054	21.8328	24.008	23.133	24.1368	25.92	25.1507	25.1095	25.5945	24.8663	0.120947	25.1296	0.837073	0.968643	5	7	6	4	7	7	36
C30B5.4	rbmx-2	C30B5.4 wormpep=CE02523 gene=WBGene00016245 locus=rbmx-2 status=Confirmed uniprot=Q18318 insdc=CCD66136.1	1	7	7	7	24.5	35.361	0	59.307				24.2856	24.6417	23.5937	23.0652	25.2423	NA	22.9827	20.5852	20.9413	19.8932	19.3648	21.5419	NA	22.6926	23.201	22.0752	21.5193	23.8574	NA	25.5057	24.5269	23.3888	24.6743	24.7636	18.436	-1.84917	23.5492	0.154784	0.800417	9	9	3	5	9	0	35
F10E9.11		F10E9.11 wormpep=CE29491 gene=WBGene00017360 status=Confirmed uniprot=Q95QL6 insdc=CCD69137.1	1	8	8	8	41.4	13.01	0	98.562				22.6308	24.6751	24.0897	21.2306	24.2259	24.2662	24.1549	20.3089	22.3532	21.7678	18.9087	21.904	21.9443	20.7353	23.104	22.248	19.3943	22.9668	22.6906	23.8509	24.5603	23.8849	22.8397	23.7471	24.381	-0.442749	23.8773	0.460471	0.878453	3	7	6	2	7	9	34
M01F1.2	rpl-16	M01F1.2 wormpep=CE01030 gene=WBGene00004428 locus=rpl-16 status=Confirmed uniprot=Q27389 insdc=CAA86515.1 product=60S ribosomal protein L13a	1	10	10	10	40.6	22.994	0	16.763				23.3279	24.7732	25.6883	24.314	25.1853	25.8769	24.5025	20.1578	21.6033	22.5183	21.144	22.0154	22.707	21.8667	23.3052	24.1008	22.5824	23.4919	24.2247	24.548	24.6584	25.4834	25.923	24.7065	25.9918	0.643848	25.2185	0.283184	0.812465	1	3	8	5	5	12	34
Y106G6H.2b;Y106G6H.2a;Y106G6H.2c	pab-1	Y106G6H.2b wormpep=CE36227 gene=WBGene00003902 locus=pab-1 status=Partially_confirmed uniprot=Q7K798 insdc=CAE54916.1 product=Polyadenylate-binding protein;Y106G6H.2a wormpep=CE20412 gene=WBGene00003902 locus=pab-1 status=Confirmed uniprot=Q9U302 insdc=C	3	11	11	9	19.7	64.767	0	76.171				23.8908	24.693	24.4201	23.3016	24.2048	25.0369	21.9453	18.8908	19.693	19.4201	18.3017	19.2048	20.0368	21.7521	22.485	22.2875	20.6776	22.9478	22.0055	25.1109	24.5782	24.2152	24.9107	23.726	25.1517	-0.0386208	24.6155	0.94855	0.982111	6	3	5	4	2	14	34
C26F1.3		C26F1.3 wormpep=CE06877 gene=WBGene00016148 status=Confirmed uniprot=Q18232 insdc=CCD65768.1	1	9	9	9	46.8	21.197	0	65.38				23.2068	25.7141	24.8327	18.1437	26.138	22.9973	24.2302	20.0368	22.5442	21.6628	14.9737	22.968	19.8274	20.4931	23.447	21.2432	16.2779	23.831	20.4935	24.4269	25.5993	24.6279	19.7527	25.6592	23.1121	-2.04332	23.863	0.0816749	0.800417	2	12	3	0	16	0	33
C43E11.1	acin-1	C43E11.1 wormpep=CE23592 gene=WBGene00016601 locus=acin-1 status=Confirmed uniprot=P91156 insdc=CCD65149.1	1	12	12	12	24.1	65.494	0	104.74				24.3382	25.0036	24.0866	24.4559	24.8521	21.3266	22.1833	19.5833	20.2488	19.3317	19.7011	20.0971	16.5717	22.1264	23.527	22.3219	22.2256	22.5634	20.3297	25.5584	24.8888	23.8817	26.065	24.3733	21.4414	-0.816387	24.3681	0.346676	0.821619	5	9	3	10	5	1	33
Y119D3B.12a;Y119D3B.12b		Y119D3B.12a wormpep=CE27458 gene=WBGene00022489 status=Confirmed uniprot=H2L0S8 insdc=CCD73921.1;Y119D3B.12b wormpep=CE27239 gene=WBGene00022489 status=Confirmed uniprot=Q8IAB4 insdc=CCD73922.1	2	8	8	8	23.3	40.471	0	69.357				24.5943	24.6604	23.5973	22.9826	25.0095	20.9168	22.6067	20.5068	20.5729	19.5098	18.8951	20.922	16.8294	22.4046	22.1396	21.1141	21.0044	22.8868	19.9296	25.8144	24.5455	23.3924	24.5916	24.5307	21.0316	-1.19946	23.9844	0.155997	0.800417	8	8	4	4	8	1	33
Y39B6A.33		Y39B6A.33 wormpep=CE21690 gene=WBGene00012692 status=Confirmed uniprot=Q9NEU5 insdc=CAC51048.1 product=Ribosome biogenesis protein NOP53	1	13	13	13	33.6	49.746	0	154.73				23.4055	25.7042	23.5051	21.6718	26.0741	21.3796	22.7427	18.946	21.2448	19.0457	17.2124	21.6146	16.9201	21.4545	23.2852	21.615	20.333	23.26	19.6918	24.6256	25.5894	23.3002	23.2809	25.5953	21.4944	-1.04821	23.981	0.194716	0.800417	1	12	3	1	16	0	33
Y47A7.2		Y47A7.2 wormpep=CE27257 gene=WBGene00021614 status=Confirmed uniprot=Q9BKR3 insdc=CCD62728.1	1	8	8	8	22.4	28.288	0	82.145				23.7744	24.539	23.2704	23.3214	24.775	23.4566	23.5688	20.7745	21.539	20.2705	20.3215	21.775	20.4566	21.8704	22.3273	21.5434	21.6857	22.4608	22.4413	24.9946	24.4241	23.0656	24.9305	24.2963	23.5715	0.104665	24.2137	0.857065	0.970221	8	7	3	4	6	5	33
C06A1.1	cdc-48.1	C06A1.1 wormpep=CE02114 gene=WBGene00007352 locus=cdc-48.1 status=Confirmed uniprot=P54811 insdc=CAA90050.1 product=Transitional endoplasmic reticulum ATPase homolog 1	1	19	19	5	23.1	89.784	0	105.72			+	NA	NA	25.1927	NA	NA	25.5837	20.9095	NA	NA	19.7008	NA	NA	20.0918	NA	NA	22.2006	NA	NA	22.3913	NA	NA	NA	NA	NA	NA	NA	NA	NA	NA	0	0	8	0	0	24	32
CON__sp|P02662|CASA1_BOVIN		sp|P02662|CASA1_BOVIN Alpha-S1-casein OS=Bos taurus GN=CSN1S1 PE=1 SV=2	1	5	5	5	19.2	24.529	0	16.107	+		+	25.4334	22.0888	21.8223	26.3793	22.3807	23.2914	23.8997	22.1114	18.7669	18.5004	23.0574	19.0588	19.9694	24.8304	22.3116	21.8577	25.1696	22.5188	22.3891	NA	NA	NA	NA	NA	NA	NA	NA	NA	NA	13	2	0	14	1	2	32
Y66H1A.4		Y66H1A.4 wormpep=CE36757 gene=WBGene00022046 status=Confirmed uniprot=Q9TYK1 insdc=CCD73147.1 product=Probable H\/ACA ribonucleoprotein complex subunit 1-like protein	1	5	5	5	17.2	24.625	0	85.274				22.6339	25.2242	25.7552	23.3644	25.1919	23.4991	23.8238	19.1745	21.7648	22.2957	19.9049	21.7325	20.0397	21.508	23.8502	24.3081	21.7909	23.8171	22.5243	23.854	25.1094	25.5503	24.9735	24.7132	23.6139	-0.404365	24.6357	0.568773	0.912946	3	8	7	6	6	3	33
Y71F9AL.9		Y71F9AL.9 wormpep=CE22858 gene=WBGene00022114 status=Confirmed uniprot=Q9N4I3 insdc=CCD73504.1	1	8	8	8	29.6	32.186	0	87.798				25.7395	23.9733	23.9948	23.0526	23.6362	23.7651	23.0924	21.9321	20.1659	20.1875	19.2452	19.8289	19.9577	24.0402	22.5658	22.3097	21.5984	22.1102	22.0915	26.9596	23.8585	23.79	24.6617	23.1575	23.8799	-0.96969	24.3845	0.21405	0.800417	13	4	4	3	3	6	33
T22H9.1a;T22H9.1b		T22H9.1a wormpep=CE21711 gene=WBGene00020705 status=Confirmed uniprot=Q8MNX1 insdc=CCD74230.1;T22H9.1b wormpep=CE50848 gene=WBGene00020705 status=Confirmed uniprot=A0A0K3AV58 insdc=CTQ86905.1	2	11	11	11	15.3	53.023	0	28.08				23.7394	25.2934	23.684	22.5868	25.5302	21.7265	22.9184	19.7395	21.2934	19.684	18.5868	21.5302	17.7265	21.6838	22.9023	21.9751	20.3834	23.0845	19.6281	24.9596	25.1786	23.4791	24.1959	25.0515	21.8414	-0.842848	24.1177	0.241203	0.812465	3	11	3	3	11	1	32
W08E12.7		W08E12.7 wormpep=CE21275 gene=WBGene00021088 status=Confirmed uniprot=Q9N5B3 insdc=CCD74015.1	1	12	12	12	28.6	43.032	0	33.566				21.9728	23.9353	25.3094	20.133	24.0755	25.299	22.3369	17.4493	19.4117	20.7858	15.6094	19.552	20.7754	20.0211	21.2417	22.649	18.8563	21.2281	22.6629	23.1929	23.8204	25.1045	21.742	23.5968	25.4138	-0.455091	23.8117	0.532785	0.898812	1	6	8	1	3	13	32
Y79H2A.3g;Y79H2A.3e;Y79H2A.3d;Y79H2A.3a;Y79H2A.3f;Y79H2A.3c;Y79H2A.3b		Y79H2A.3g wormpep=CE47420 gene=WBGene00013580 status=Confirmed uniprot=H8ESF7 insdc=CCG28286.1;Y79H2A.3e wormpep=CE47295 gene=WBGene00013580 status=Confirmed uniprot=H8ESG0 insdc=CCG28289.1;Y79H2A.3d wormpep=CE47128 gene=WBGene00013580 status=Confirmed uni	7	14	14	14	11.1	148.38	0	47.99				24.0508	24.9722	22.7869	21.4772	25.4781	18.1136	20.979	18.3504	19.2717	17.0865	15.7768	19.7777	12.4132	21.3283	22.3609	19.6026	19.339	22.7107	16.5248	25.271	24.8574	22.5821	23.0863	24.9994	18.2284	-2.13209	23.1707	0.089734	0.800417	7	9	1	2	13	0	32
B0238.11		B0238.11 wormpep=CE07701 gene=WBGene00015075 status=Confirmed uniprot=O16487 insdc=CCD61491.1	1	7	7	7	18.3	36.502	0	165.59				23.5666	24.819	23.6974	23.651	24.5337	20.7545	22.4117	19.4792	20.7315	19.61	19.5635	20.4463	16.6671	22.1073	22.9292	21.8786	21.6446	22.9229	19.5054	24.7867	24.7042	23.4926	25.26	24.055	20.8693	-0.933035	23.8613	0.284221	0.812465	5	9	4	6	7	0	31
C47B2.3;F44F4.11;Y19D2B.1	tba-2	C47B2.3 wormpep=CE17563 gene=WBGene00006529 locus=tba-2 status=Confirmed uniprot=P34690 insdc=CAB16856.1 product=Tubulin alpha-2 chain;F44F4.11 wormpep=CE18680 gene=WBGene00006530 locus=tba-4 status=Confirmed uniprot=G5EDD4 insdc=CAA85463.1 product=Tubu	3	11	11	1	25.4	49.913	0	38.806				22.4529	21.8556	26.0487	21.0311	22.2757	26.3682	23.0425	18.1309	17.5337	21.7267	16.7091	17.9537	22.0462	20.549	20.4617	23.6952	19.6747	21.185	24.2332	23.673	21.7408	25.8438	22.6401	21.7969	26.483	-0.112503	23.6963	0.899232	0.980103	1	1	10	0	2	17	31
K03B8.6		K03B8.6 wormpep=CE31967 gene=WBGene00010524 status=Confirmed uniprot=Q21182 insdc=CAA98505.2	1	11	11	11	29	38.466	0	28.966				22.2367	24.5159	26.424	19.2334	24.6362	26.4598	23.7386	18.1492	20.4284	22.3365	15.146	20.5487	22.3724	20.9993	22.7357	24.3938	18.3298	22.7282	24.6041	23.4568	24.401	26.2191	20.8425	24.1574	26.5747	-0.83411	24.2752	0.3935	0.837659	1	4	10	0	5	11	31
W07G4.3		W07G4.3 wormpep=CE42738 gene=WBGene00012337 status=Confirmed uniprot=Q23215 insdc=CAB01444.2	1	16	16	16	21.8	90.165	0	158.83				20.5009	24.1917	25.7918	20.5542	24.5847	22.6681	21.2484	15.009	18.6999	20.2999	15.0624	19.0929	17.1762	19.5858	22.1428	23.5522	18.875	22.4074	19.9449	21.721	24.0769	25.587	22.1633	24.1059	22.7829	-0.777576	23.4062	0.369083	0.828219	1	6	15	1	7	1	31
Y22D7AL.5a;Y22D7AL.5b;Y22D7AL.5c	hsp-60	Y22D7AL.5a wormpep=CE27244 gene=WBGene00002025 locus=hsp-60 status=Confirmed uniprot=P50140 insdc=CCD73746.1 product=Chaperonin homolog Hsp-60, mitochondrial;Y22D7AL.5b wormpep=CE42184 gene=WBGene00002025 locus=hsp-60 status=Confirmed uniprot=G8JYF5 insd	3	20	20	20	33.6	60.1	0	166.2				NA	18.3057	24.9824	NA	18.0316	26.375	21.8033	NA	13.2613	19.938	NA	12.9872	21.3306	NA	15.6421	20.8947	NA	14.5846	23.4975	17.3241	18.1908	24.7775	18.5703	17.5528	26.4898	0.773534	20.4842	0.606343	0.918387	0	0	6	0	0	25	31
ZK131.6;ZK131.10;F54E12.5c;T23D8.6;T10C6.12;K06C4.3;K06C4.11;H02I12.7;F55G1.10;B0035.7;F54E12.5a;F45F2.4;F35H10.1;F17E9.13;F08G2.2;F07B7.3;F07B7.10;C50F4.13;F54E12.5b	his-12	ZK131.6 wormpep=CE04501 gene=WBGene00001886 locus=his-12 status=Predicted uniprot=P09588 insdc=CAB05838.1 product=Histone H2A;ZK131.10 wormpep=CE04501 gene=WBGene00001890 locus=his-16 status=Partially_confirmed uniprot=P09588 insdc=CAB05836.1 product=Hi	19	3	2	2	18.1	13.404	0	30.408				25.5746	28.4911	28.748	27.1713	28.7089	28.4434	28.4497	23.2526	26.1692	26.4261	24.8493	26.387	26.1214	25.4657	28.5305	29.1368	27.0625	28.7422	27.4446	26.7947	28.3763	28.5432	28.7804	28.2302	28.5582	0.618207	28.2138	0.350164	0.821619	2	7	6	4	6	6	31
C08H9.2a;C08H9.2b	vgln-1	C08H9.2a wormpep=CE23530 gene=WBGene00007463 locus=vgln-1 status=Confirmed uniprot=Q17832 insdc=CAA91144.2;C08H9.2b wormpep=CE42683 gene=WBGene00007463 locus=vgln-1 status=Partially_confirmed uniprot=B3GWB2 insdc=CAQ58095.1	2	23	23	23	17.1	134.34	0	63.754				21.9471	21.5864	23.9701	22.908	22.0722	24.8275	19.9028	15.881	15.5203	17.904	16.8418	16.0061	18.7614	19.6523	19.038	20.877	20.1938	19.9861	21.3225	23.1672	21.4716	23.7652	24.517	21.5935	24.9423	0.88294	23.2428	0.239274	0.812465	1	0	6	4	2	17	30
C49H3.3		C49H3.3 wormpep=CE04229 gene=WBGene00016790 status=Confirmed uniprot=Q9GYQ6 insdc=CCD67703.1	1	3	3	3	32.1	12.285	0	19.345				23.948	25.292	24.9765	21.7984	25.3453	23.5859	25.1521	21.948	23.2919	22.9765	19.7983	23.3453	21.5859	23.2673	24.437	24.2879	21.2826	24.2663	23.8927	25.1681	25.1771	24.7716	23.4074	24.8666	23.7007	-1.04738	24.5153	0.0990779	0.800417	5	5	5	4	6	5	30
K04D7.1	rack-1	K04D7.1 wormpep=CE06090 gene=WBGene00010556 locus=rack-1 status=Confirmed uniprot=Q21215 insdc=CAA93514.1 product=Guanine nucleotide-binding protein subunit beta-2-like 1	1	12	12	12	45.2	35.83	0	63.008				21.7975	23.9888	25.747	21.1393	24.0999	25.5462	22.728	17.4052	19.5965	21.3547	16.747	19.7075	21.1539	20.58	21.5724	23.5299	19.9082	21.5976	23.2186	23.0176	23.8739	25.5421	22.7484	23.6211	25.661	-0.134375	24.0774	0.840031	0.968643	2	2	10	1	3	12	30
W04D2.6c	rbm-25	W04D2.6c wormpep=CE46822 gene=WBGene00012245 locus=rbm-25 status=Confirmed uniprot=H2L2D0 insdc=CCE72034.1	1	14	14	1	24.3	82.719	0	52.169				23.9869	24.72	21.0045	22.5987	25.3645	NA	21.4278	18.8994	19.6326	15.917	17.5112	20.2771	NA	21.7332	22.4577	20.6591	20.4615	23.4468	NA	25.207	24.6052	20.7996	24.2078	24.8857	17.4636	-1.35156	22.8615	0.293492	0.812465	8	5	1	3	13	0	30
C34E10.6	atp-2	C34E10.6 wormpep=CE29950 gene=WBGene00000229 locus=atp-2 status=Confirmed uniprot=P46561 insdc=CCD66650.1 product=ATP synthase subunit beta, mitochondrial	1	9	9	9	24.7	57.526	0	68.488				22.2612	21.2989	25.3021	20.8196	21.3935	26.0636	21.9756	17.3543	16.3921	20.3952	15.9127	16.4866	21.1567	20.3045	18.9918	23.0003	17.6844	19.1337	24.1335	23.4813	21.1841	25.0972	22.4287	20.9148	26.1785	-0.0802294	23.2141	0.930884	0.982111	1	0	10	0	0	18	29
F59D8.2	vit-4	F59D8.2 wormpep=CE26817 gene=WBGene00006928 locus=vit-4 status=Partially_confirmed uniprot=P18947 insdc=CCD71958.1 product=Vitellogenin-4	1	74	11	6	41.8	186.31	0	26.02				23.0004	22.3269	24.0181	23.75	22.6917	25.3681	20.007	16.5086	15.8351	17.5262	17.2581	16.1998	18.8762	21.171	20.5583	22.5192	21.5821	21.1742	23.0035	24.2205	22.2121	23.8132	25.3591	22.2129	25.4829	0.936354	23.8835	0.219767	0.800417	3	0	6	7	1	12	29
K02F2.2	ahcy-1	K02F2.2 wormpep=CE17154 gene=WBGene00019322 locus=ahcy-1 status=Confirmed uniprot=P27604 insdc=CCD68626.1 product=Adenosylhomocysteinase	1	16	16	16	31.6	47.535	0	104.04				18.7533	20.7577	25.9246	NA	20.0722	26.1935	22.7066	14.3609	16.3653	21.5323	NA	15.6799	21.8012	15.0605	16.3968	23.1106	NA	15.9398	23.6166	19.9734	20.6428	25.7197	17.047	19.5935	26.3083	-1.12904	21.5475	0.431587	0.857645	0	0	11	0	0	18	29
CON__sp|Q04695|K1C17_HUMAN		sp|Q04695|K1C17_HUMAN Keratin, type I cytoskeletal 17 OS=Homo sapiens GN=KRT17 PE=1 SV=2	1	28	13	5	49.8	48.105	0	54.73	+		+	17.6481	23.8489	27.6966	20.9418	21.1256	22.9715	23.0124	12.7901	18.9909	22.8386	16.0839	16.2676	18.1135	15.4305	21.8284	25.2623	18.0486	18.0795	20.1877	NA	NA	NA	NA	NA	NA	NA	NA	NA	NA	0	4	23	0	0	2	29
K04F10.7		K04F10.7 wormpep=CE18015 gene=WBGene00019399 status=Confirmed uniprot=O44772 insdc=CCD70043.1	1	8	8	8	17.7	33.654	0	20.663				25.2631	24.9006	24.0406	22.6161	24.7409	22.4241	23.0352	21.3562	20.9937	20.1337	18.7092	20.834	18.5173	22.8114	22.9753	22.712	20.8216	23.2891	21.9156	26.4832	24.7857	23.8357	24.2251	24.2621	22.539	-1.35948	24.3552	0.0702485	0.800417	7	5	5	2	7	3	29
R07E5.1		R07E5.1 wormpep=CE00658 gene=WBGene00011109 status=Confirmed uniprot=Q21827 insdc=CAA83621.1 product=G patch domain-containing protein 1 homolog	1	14	14	14	22	92.629	0	78.518				24.765	25.1658	23.7026	24.1246	25.918	20.402	22.2348	19.7206	20.1214	18.6582	19.0802	20.8736	15.3576	22.6784	23.4784	21.3264	21.7863	24.3564	18.9764	25.9851	25.0509	23.4978	25.7336	25.4392	20.5168	-0.948035	24.3706	0.347742	0.821619	6	6	0	5	12	0	29
D1046.1e;D1046.1a;D1046.1c;D1046.1b	cfim-2	D1046.1e wormpep=CE47724 gene=WBGene00008362 locus=cfim-2 status=Confirmed uniprot=I7KSC2 insdc=CCJ09398.1;D1046.1a wormpep=CE03094 gene=WBGene00008362 locus=cfim-2 status=Confirmed uniprot=Q18937 insdc=CAA92294.2;D1046.1c wormpep=CE43888 gene=WBGene000083	4	4	4	4	16	32.505	0	48.447				25.7564	26.1969	23.6477	24.0102	26.413	20.2908	24.4624	22.297	22.7375	20.1883	20.5507	22.9535	16.8313	24.4654	24.9072	22.5498	22.8628	25.0663	20.3173	26.9765	26.0821	23.4428	25.6192	25.9342	20.4056	-1.51412	24.7434	0.159901	0.800417	8	6	4	4	6	0	28
F33H1.2;T09F3.3;K10B3.8;K10B3.7	gpd-4	F33H1.2 wormpep=CE01568 gene=WBGene00001686 locus=gpd-4 status=Confirmed uniprot=P17331 insdc=CAA88697.1 product=Glyceraldehyde-3-phosphate dehydrogenase 4;T09F3.3 wormpep=CE02343 gene=WBGene00001683 locus=gpd-1 status=Confirmed uniprot=P04970 insdc=CAA8	4	11	11	11	38.7	36.426	0	39.284				21.7589	22.3266	26.255	20.3483	22.3605	26.2523	23.1393	17.511	18.0786	22.0071	16.1003	18.1126	22.0043	19.9992	21.2965	24.5268	19.0525	21.0454	24.6073	22.9791	22.2117	26.0501	21.9574	21.8818	26.3671	-0.344897	23.5745	0.697808	0.943986	1	1	12	0	1	13	28
M01E5.5b;M01E5.5a	top-1	M01E5.5b wormpep=CE12284 gene=WBGene00006595 locus=top-1 status=Confirmed uniprot=O17966 insdc=CAB07639.1 product=DNA topoisomerase 1;M01E5.5a wormpep=CE12282 gene=WBGene00006595 locus=top-1 status=Confirmed uniprot=O17966 insdc=CAB07640.1 product=DNA t	2	11	11	11	13.2	85.088	0	45.288				23.6617	23.6769	23.843	22.7887	25.2149	23.0117	21.6153	18.7547	18.77	18.9361	17.8818	20.308	18.1048	21.5125	22.1988	21.4942	20.9311	22.6939	20.4284	24.8818	23.5621	23.6381	24.3978	24.7361	23.1266	0.0594994	24.0571	0.923949	0.982111	8	5	0	3	11	1	28
T05E11.1	rps-5	T05E11.1 wormpep=CE06360 gene=WBGene00004474 locus=rps-5 status=Confirmed uniprot=P49041 insdc=CAA92971.1 product=40S ribosomal protein S5	1	12	12	12	36.2	23.154	0	55.134				23.1546	23.1758	25.6332	22.6914	23.4783	25.8708	23.8449	19.8327	19.8538	22.3112	19.3695	20.1563	22.5488	21.3492	21.8588	24.0991	20.9324	21.8831	24.6994	24.3747	23.0609	25.4283	24.3005	22.9995	25.9856	0.140559	24.3583	0.831937	0.968643	3	1	8	1	2	13	28
Y48B6A.2	rpl-43	Y48B6A.2 wormpep=CE22117 gene=WBGene00004456 locus=rpl-43 status=Confirmed uniprot=Q9U2A8 insdc=CAB54440.1 product=60S ribosomal protein L37a	1	6	6	6	37.4	10.102	0	27.384				22.6525	24.2364	24.7764	23.2568	24.4431	25.665	25.0724	20.6525	22.2364	22.7764	21.2568	22.4431	23.6649	21.7342	22.5829	23.7265	22.3356	22.7637	24.3225	23.8726	24.1216	24.5715	24.8659	23.9643	25.7798	0.681428	24.5293	0.267087	0.812465	3	4	6	2	4	9	28
K08F4.2	gtbp-1	K08F4.2 wormpep=CE37535 gene=WBGene00010677 locus=gtbp-1 status=Confirmed uniprot=Q21351 insdc=CAA93082.2	1	11	11	11	22.6	52.455	0	59.168				21.8425	20.2199	24.6317	23.6465	20.0842	24.8747	21.4787	17.1421	15.5195	19.9312	18.946	15.3838	20.1743	19.541	18.5314	22.6526	22.2709	18.4051	23.0487	23.0626	20.105	24.4268	25.2555	19.6055	24.9895	0.752008	22.9075	0.47689	0.880698	1	0	9	7	0	10	27
C07A12.4a;C07A12.4b;C07A12.4c	pdi-2	C07A12.4a wormpep=CE03972 gene=WBGene00003963 locus=pdi-2 status=Confirmed uniprot=Q17770 insdc=CCD63277.1 product=Protein disulfide-isomerase 2;C07A12.4b wormpep=CE31878 gene=WBGene00003963 locus=pdi-2 status=Confirmed uniprot=G8JY07 insdc=CCD63284.1 pr	3	19	19	19	34.3	55.152	0	90.395				18.6727	21.1851	25.1618	18.8537	22.6363	26.3127	21.7915	13.5028	16.0152	19.9919	13.6839	17.4663	21.1428	18.916	20.1722	23.4864	19.3482	20.8512	22.1042	19.8928	21.0702	24.9569	20.4628	22.1576	26.4275	1.04262	22.4946	0.319796	0.821619	0	0	5	0	0	21	26
C37H5.8	hsp-6	C37H5.8 wormpep=CE08631 gene=WBGene00002010 locus=hsp-6 status=Confirmed uniprot=P11141 insdc=CCD66987.1 product=Heat shock 70 kDa protein F, mitochondrial	1	18	18	18	29.4	70.844	0	95.073				20.0692	19.9868	24.9251	19.1139	20.7228	26.0199	21.4272	14.8598	14.7773	19.7156	13.9044	15.5134	20.8104	16.2112	16.4465	21.5859	15.8711	17.3595	23.3748	21.2893	19.8719	24.7202	20.723	20.2441	26.1347	0.40679	22.1639	0.699645	0.943986	0	0	7	0	0	19	26
C52E4.6a	cyl-1	C52E4.6a wormpep=CE17597 gene=WBGene00000876 locus=cyl-1 status=Confirmed uniprot=G5EBX3 insdc=CAB01416.1	1	8	8	8	16.7	55.992	0	46.465				23.5203	24.5311	22.9252	21.1969	24.7144	20.873	21.4808	18.8199	19.8307	18.2247	16.4965	20.014	16.1725	22.0755	22.6647	21.5434	21.1987	23.0264	19.9026	24.7404	24.4163	22.7203	22.806	24.2357	20.9878	-1.2825	23.3177	0.101233	0.800417	7	7	1	2	9	0	26
K11H12.2	rpl-15	K11H12.2 wormpep=CE12148 gene=WBGene00004427 locus=rpl-15 status=Confirmed uniprot=P91374 insdc=CCD70971.1 product=60S ribosomal protein L15	1	8	8	8	33.8	24.125	0	43.395				22.0901	23.3027	25.6216	23.1931	24.4749	25.753	24.0461	18.9202	20.1327	22.4517	20.0231	21.305	22.5831	21.5018	22.4606	24.2508	22.472	23.1152	24.3067	23.3102	23.1879	25.4168	24.8021	23.9961	25.8679	0.917087	24.4302	0.17209	0.800417	1	2	10	1	4	8	26
Y37E3.9	phb-1	Y37E3.9 wormpep=CE26775 gene=WBGene00004014 locus=phb-1 status=Confirmed uniprot=Q9BKU4 insdc=CCD73430.1 product=Mitochondrial prohibitin complex protein 1	1	7	7	7	23.6	29.988	0	31.661				23.0824	25.0243	25.1651	25.8203	25.3895	23.7673	23.5617	19.0824	21.0243	21.1651	21.8203	21.3895	19.7673	21.9843	23.8447	23.3438	24.2718	24.0357	22.6161	24.3026	24.9095	24.9603	27.4293	24.9107	23.8821	0.683286	25.0658	0.445163	0.867275	3	4	5	7	5	2	26
ZK1010.1;F25B5.4c;F25B5.4a	ubq-2	ZK1010.1 wormpep=CE15495 gene=WBGene00006728 locus=ubq-2 status=Confirmed uniprot=P49632 insdc=CAB04967.1 product=Ubiquitin;F25B5.4c wormpep=CE31915 gene=WBGene00006727 locus=ubq-1 status=Confirmed uniprot=G8JY83 insdc=CCD68780.1 product=Ubiquitin-relat	3	4	4	4	24.2	14.651	0	14.296				24.5201	23.2797	25.2695	23.7767	23.5437	25.6169	24.6016	21.9351	20.6947	22.6846	21.1917	20.9587	23.032	23.804	22.6597	24.2494	23.0192	23.1204	24.9899	25.7402	23.1648	25.0647	25.3857	23.0649	25.7318	0.0709088	24.692	0.916693	0.980103	4	5	7	3	3	4	26
B0393.1	rps-0	B0393.1 wormpep=CE00854 gene=WBGene00004469 locus=rps-0 status=Confirmed uniprot=P46769 insdc=CAA86061.1 product=40S ribosomal protein SA	1	8	8	8	35.1	30.702	0	105.1				21.5105	22.3084	25.5062	20.6644	22.2641	26.4091	23.1762	17.5104	18.3084	21.5062	16.6644	18.2641	22.4091	20.2235	21.0066	23.1798	19.5533	20.9106	24.928	22.7306	22.1936	25.3013	22.2735	21.7854	26.524	0.119121	23.468	0.891513	0.980103	1	1	4	1	1	17	25
B0495.2a;B0495.2b;ZC504.3	cdk-11.1	B0495.2a wormpep=CE01761 gene=WBGene00015203 locus=cdk-11.1 status=Confirmed uniprot=Q09437 insdc=CCD61471.1 product=Cyclin-dependent kinase 11.1;B0495.2b wormpep=CE52485 gene=WBGene00015203 locus=cdk-11.1 status=Partially_confirmed uniprot=A0A2K5ATR0 in	3	7	7	7	9.6	83.566	0	47.07				23.469	24.5525	22.915	21.3735	24.4866	16.6562	20.8222	18.221	19.3046	17.6671	16.1256	19.2387	11.4083	21.5614	22.6894	20.9224	19.1928	22.5178	15.4488	24.6891	24.4377	22.7101	22.9825	24.0078	16.771	-2.69183	22.5997	0.0625271	0.800417	6	8	4	1	6	0	25
C32E8.5		C32E8.5 wormpep=CE08529 gene=WBGene00016323 status=Confirmed uniprot=P91125 insdc=CCD66403.1	1	6	6	6	19.1	35.839	0	25.145				24.2989	23.3425	24.1574	21.9317	23.9077	21.2426	22.7837	20.9769	20.0205	20.8355	18.6098	20.5858	17.9207	22.7033	21.6388	22.621	20.4251	22.4409	20.2526	25.519	23.2276	23.9525	23.5408	23.429	21.3574	-1.45729	23.5044	0.0794908	0.800417	11	3	4	2	4	1	25
C36E6.5;C36E6.3	mlc-2	C36E6.5 wormpep=CE20542 gene=WBGene00003370 locus=mlc-2 status=Confirmed uniprot=P19626 insdc=CCD66902.1 product=Myosin regulatory light chain 2;C36E6.3 wormpep=CE34269 gene=WBGene00003369 locus=mlc-1 status=Confirmed uniprot=P19625 insdc=CCD66901.1 prod	2	6	6	6	41.8	18.603	0	48.199				23.1278	25.6258	26.1334	22.8668	26.6919	20.656	24.9104	20.1278	22.6258	23.1334	19.8668	23.6919	17.6561	21.4184	23.5648	23.9328	21.197	24.6857	19.1932	24.3479	25.511	25.9285	24.4759	26.2132	20.7709	-1.4425	24.5412	0.246407	0.812465	3	5	6	4	7	0	25
F07A5.2		F07A5.2 wormpep=CE05555 gene=WBGene00008541 status=Confirmed uniprot=Q19138 insdc=CAA96617.1	1	9	9	9	29.7	34.2	0	32.493				20.7764	24.8377	24.238	20.4148	24.7558	23.286	22.8627	17.1914	21.2527	20.6531	16.8298	21.1708	19.7011	19.117	23.0179	22.6415	18.9168	23.1048	22.2839	21.9965	24.7229	24.0332	22.0239	24.277	23.4009	-0.350247	23.409	0.592859	0.913581	0	8	6	0	6	5	25
F07E5.5		F07E5.5 wormpep=CE27916 gene=WBGene00017210 status=Confirmed uniprot=P91223 insdc=CCD61275.1	1	7	7	7	16.4	43.01	0	28.688				22.5039	23.4919	23.788	22.3358	23.8114	20.7439	21.2941	18.1115	19.0996	19.3957	17.9435	19.419	16.3516	20.4304	21.825	21.7906	20.1308	21.8464	19.61	23.724	23.3771	23.5831	23.9449	23.3326	20.8587	-0.849316	23.1367	0.284131	0.812465	2	8	6	2	6	1	25
F10E7.5		F10E7.5 wormpep=CE04360 gene=WBGene00017347 status=Confirmed uniprot=Q19302 insdc=CCD69167.1 product=Ribosome assembly factor mrt4	1	6	6	6	27.3	25.258	0	44.762				23.2126	24.6321	23.6935	21.9524	24.4359	22.4143	22.9607	19.8907	21.3102	20.3716	18.6305	21.1139	19.0924	21.5124	22.8995	22.0905	20.5856	22.6462	21.0457	24.4327	24.5173	23.4886	23.5615	23.9571	22.5292	-0.79695	23.7477	0.176899	0.800417	5	6	5	2	5	2	25
F25H2.11	tct-1	F25H2.11 wormpep=CE09656 gene=WBGene00009122 locus=tct-1 status=Confirmed uniprot=Q93573 insdc=CAB02099.1 product=Translationally-controlled tumor protein homolog	1	10	10	10	65.7	20.542	0	126.93				17.1937	NA	25.6064	NA	17.9382	25.2239	22.8492	13.6087	NA	22.0214	NA	14.3533	21.639	13.8013	NA	23.3955	NA	14.2976	23.0127	18.4139	16.6913	25.4015	17.4011	17.4595	25.3388	-0.102443	20.1177	0.945283	0.982111	0	0	10	0	0	15	25
F41E6.6	tag-196	F41E6.6 wormpep=CE35305 gene=WBGene00007055 locus=tag-196 status=Confirmed uniprot=O16454 insdc=CCD64084.1	1	10	10	10	23.3	55.216	0	24.745				23.1522	24.4915	23.5545	21.5569	24.9099	23.322	21.8436	18.5672	19.9065	18.9696	16.972	20.3249	18.7369	21.544	22.7731	22.0549	20.3119	23.0554	22.474	24.3723	24.3767	23.3496	23.166	24.4311	23.4368	-0.354917	23.8554	0.54696	0.906543	3	6	2	1	8	5	25
M01E11.4b;M01E11.4a	pqn-52	M01E11.4b wormpep=CE28611 gene=WBGene00019713 locus=pqn-52 status=Confirmed uniprot=H2L044 insdc=CCD71343.1;M01E11.4a wormpep=CE28610 gene=WBGene00019713 locus=pqn-52 status=Confirmed uniprot=G5EER0 insdc=CCD71342.1	2	16	4	4	56.3	28.738	0	11.925				22.2543	24.4198	24.7619	NA	24.9675	23.4495	22.7704	18.4469	20.6125	20.9545	NA	21.1601	19.6422	21.7919	23.3774	23.6647	NA	23.9177	22.4867	23.4744	24.305	24.5571	17.6597	24.4887	23.5643	-2.2079	23.0082	0.115009	0.800417	3	5	6	0	7	4	25
Y106G6H.3a;Y106G6H.3c	rpl-30	Y106G6H.3a wormpep=CE44850 gene=WBGene00004444 locus=rpl-30 status=Confirmed uniprot=Q9XWS4 insdc=CAA21573.2;Y106G6H.3c wormpep=CE47526 gene=WBGene00004444 locus=rpl-30 status=Confirmed uniprot=I2HAJ2 insdc=CCH63920.1	2	5	5	5	53	12.437	0	22.41				22.1316	23.4857	25.2386	23.5731	24.3888	24.846	24.2599	19.5466	20.9007	22.6537	20.9882	21.8039	22.2611	21.3153	22.1248	23.8312	22.6878	22.9909	23.3625	23.3517	23.3708	25.0338	25.1822	23.9101	24.9609	0.765604	24.3016	0.245744	0.812465	2	3	6	2	6	6	25
B0035.10;F45F2.13;ZK131.7;ZK131.3;ZK131.2;T10C6.13;K06C4.5;K03A1.1;K06C4.13;F54E12.1;F22B3.2;F17E9.10;F08G2.3;F07B7.5;F55G1.2;F45E1.6;Y49E10.6a;E03A3.3;E03A3.4;W09H1.2	his-45	B0035.10 wormpep=CE03253 gene=WBGene00001919 locus=his-45 status=Confirmed uniprot=P08898 insdc=CAA97411.1 product=Histone H3;F45F2.13 wormpep=CE03253 gene=WBGene00001880 locus=his-6 status=Partially_confirmed uniprot=P08898 insdc=CCD70027.1 product=His	20	5	5	2	25.7	15.344	0	12.877				25.2245	28.0941	28.6398	27.4178	28.3979	28.6554	28.6627	23.2244	26.0941	26.6398	25.4178	26.3979	26.6554	24.4869	27.7133	28.0258	27.0825	27.9617	27.2884	26.4446	27.9792	28.4349	29.0269	27.9191	28.7703	0.952506	28.0958	0.193827	0.800417	0	5	3	6	5	5	24
C48E7.3	lpd-2	C48E7.3 wormpep=CE29953 gene=WBGene00003059 locus=lpd-2 status=Confirmed uniprot=Q8IG68 insdc=CCD64206.1	1	6	6	6	18.2	36.809	0	53.009				23.5417	24.9555	23.5905	20.5494	25.212	21.2076	22.771	19.7343	21.1482	19.7831	16.7422	21.4047	17.4002	22.0775	23.0246	22.1128	19.5724	22.9064	19.9648	24.7618	24.8407	23.3856	22.1585	24.7333	21.3225	-1.59128	23.5337	0.0619557	0.800417	2	8	2	1	10	1	24
F21H7.5		F21H7.5 wormpep=CE15877 gene=WBGene00009031 status=Confirmed uniprot=O45386 insdc=CAB07588.1 product=Major sperm protein	1	8	8	4	32	32.421	0	24.851				19.9178	24.7969	25.2715	21.4392	25.1299	22.2288	23.1935	16.3328	21.2119	21.6865	17.8542	21.545	18.6438	17.6331	22.9373	23.277	19.4901	23.2261	19.362	21.1379	24.6821	25.0666	23.0483	24.6512	22.3436	-0.281171	23.4883	0.771784	0.954483	0	7	11	0	6	0	24
K05B2.3;F25E2.4;R04E5.10b;R04E5.10a	ifa-4	K05B2.3 wormpep=CE47884 gene=WBGene00002052 locus=ifa-4 status=Confirmed uniprot=P90900 insdc=CCD72670.2 product=Intermediate filament protein ifa-4	4	13	13	12	22.6	66.359	0	46.811				20.4381	24.0563	23.1484	19.9153	24.9616	21.8745	20.7208	15.1901	18.8084	17.9005	14.6674	19.7136	16.6266	18.0155	21.3159	20.9449	17.7108	22.1517	20.1052	21.6582	23.9415	22.9435	21.5244	24.4828	21.9893	-0.182234	22.7566	0.792497	0.968546	0	5	3	0	14	2	24
E01A2.4	let-504	E01A2.4 wormpep=CE24871 gene=WBGene00002696 locus=let-504 status=Confirmed uniprot=Q966L6 insdc=CCD68576.1	1	9	9	9	16.5	59.043	0	39.269				23.6178	24.2971	22.7796	22.1788	24.4179	NA	21.7679	19.3699	20.0491	18.5317	17.9308	20.17	NA	21.4342	22.1946	21.6041	21.1036	22.3147	NA	24.838	24.1823	22.5748	23.7878	23.9391	16.7896	-2.35948	22.6853	0.10387	0.800417	6	6	2	3	6	0	23
F36F2.3a;F36F2.3b	rbpl-1	F36F2.3a wormpep=CE34550 gene=WBGene00009477 locus=rbpl-1 status=Confirmed uniprot=O62235 insdc=CAB04326.3	2	9	9	9	7.2	130.37	0	33.465				24.6274	24.0615	23.3264	24.5636	24.8837	19.7762	21.4727	19.3795	18.8136	18.0785	19.3157	19.6358	14.5283	23.3203	22.6104	21.3415	23.046	23.0107	19.3861	25.8475	23.9467	23.1215	26.1727	24.4049	19.891	-0.815684	23.8974	0.455136	0.878453	5	2	2	9	5	0	23
F54D11.4		F54D11.4 wormpep=CE29392 gene=WBGene00018814 status=Confirmed uniprot=J3K004 insdc=CCD71037.1	1	7	7	7	39.6	20.932	0	77.704				22.0614	24.5571	22.6764	22.1257	24.4883	21.969	22.8487	18.8915	21.3872	19.5065	18.9557	21.3184	18.7991	20.7307	22.2884	21.2918	20.8422	22.1979	21.1403	23.2816	24.4422	22.4716	23.7347	24.0095	22.0839	-0.12241	23.3372	0.841649	0.968643	2	7	2	2	7	3	23
T05G5.6;Y105E8A.4	ech-6	T05G5.6 wormpep=CE00318 gene=WBGene00001155 locus=ech-6 status=Confirmed uniprot=P34559 insdc=CAA81594.1 product=Probable enoyl-CoA hydratase, mitochondrial	2	6	6	6	20.1	31.172	0	34.721				24.4971	25.1972	23.2405	21.4747	24.5299	23.1322	22.6917	20.4971	21.1972	19.2406	17.4746	20.5299	19.1322	23.0482	23.525	21.3751	20.5093	23.0805	22.038	25.7172	25.0824	23.0357	23.0837	24.0512	23.247	-1.15112	24.0362	0.137734	0.800417	6	8	0	0	6	3	23
Y48A6B.3		Y48A6B.3 wormpep=CE19186 gene=WBGene00012964 status=Confirmed uniprot=Q9XXD4 insdc=CAA19527.1 product=Putative H\/ACA ribonucleoprotein complex subunit 2-like protein	1	4	4	4	33.7	18.091	0	34.992				20.4754	24.0487	23.277	22.9259	24.2426	22.5201	22.9045	17.4753	21.0487	20.277	19.9259	21.2425	19.5201	20.0858	22.3689	23.0885	22.7038	22.5459	21.7835	21.6955	23.9338	23.0721	24.535	23.7638	22.635	0.744115	23.2725	0.353151	0.821619	2	6	4	2	7	2	23
Y61A9LA.10		Y61A9LA.10 wormpep=CE42325 gene=WBGene00022021 status=Confirmed uniprot=Q9N306 insdc=CCD71775.1	1	12	12	12	10.5	120.44	0	36.834				22.2026	23.8607	23.7317	22.2527	24.2261	19.9069	20.3368	16.7108	18.3688	18.2398	16.7608	18.7343	14.4151	19.4781	21.9765	21.5388	19.7202	21.7361	17.1309	23.4227	23.7459	23.5268	23.8618	23.7474	20.0217	-1.02151	23.0544	0.279894	0.812465	2	5	5	2	9	0	23
B0379.7		B0379.7 wormpep=CE23508 gene=WBGene00007159 status=Confirmed uniprot=Q9U3S6 insdc=CAB54186.1	1	8	7	7	24.2	42.85	0	23.547				22.7342	25.2266	24.77	22.3673	24.9118	19.7653	22.8412	18.8273	21.3197	20.8631	18.4604	21.0049	15.8584	21.0027	23.4691	22.1576	20.6273	23.1642	16.9886	23.9543	25.1118	24.5652	23.9764	24.4331	19.8802	-1.78054	23.6535	0.110571	0.800417	3	7	5	2	5	0	22
C15H9.7	kynu-1	C15H9.7 wormpep=CE06835 gene=WBGene00015802 locus=kynu-1 status=Confirmed uniprot=Q18026 insdc=CCD64633.1 product=Kynureninase	1	12	12	12	25.9	54.049	0	36.672				21.7803	24.017	25.2619	15.183	24.2064	21.4891	21.6088	17.0798	19.3165	20.5615	10.4826	19.506	16.7886	18.3737	20.5697	23.0803	15.0711	20.8765	18.3811	23.0004	23.9022	25.0571	16.7921	23.7277	21.6039	-3.27867	22.3472	0.0279241	0.800417	0	4	15	0	3	0	22
C50B6.2	nasp-2	C50B6.2 wormpep=CE08871 gene=WBGene00008218 locus=nasp-2 status=Confirmed uniprot=O17687 insdc=CAB02850.1	1	14	14	14	27.7	62.957	0	151.99			+	NA	NA	25.377	NA	NA	25.2863	21.525	NA	NA	20.5696	NA	NA	20.479	NA	NA	22.4799	NA	NA	22.5022	NA	NA	NA	NA	NA	NA	NA	NA	NA	NA	0	0	7	0	0	15	22
C26D10.1	ran-3	C26D10.1 wormpep=CE03024 gene=WBGene00004304 locus=ran-3 status=Confirmed uniprot=Q18211 insdc=CAA91119.1 product=Regulator of chromosome condensation	1	8	8	8	15.6	61.484	0	39.483				23.9915	25.2283	24.3943	22.3083	25.2817	22.1576	22.0814	19.1335	20.3703	19.5363	17.4503	20.4238	17.2996	22.033	23.0206	22.1894	20.0427	23.1679	19.8562	25.2116	25.1134	24.1894	23.9173	24.803	22.2724	-1.17392	24.2512	0.093819	0.800417	3	7	2	1	8	1	22
C38D4.3	mel-28	C38D4.3 wormpep=CE36378 gene=WBGene00003210 locus=mel-28 status=Confirmed uniprot=Q18508 insdc=CAA86316.2 product=Protein mel-28	1	8	8	8	5.2	200.84	0	61.285				23.5052	23.8197	21.6433	23.3355	24.2155	19.041	19.4432	17.0958	17.4103	15.2339	16.9261	17.8061	12.6316	21.5841	21.9914	20.3365	21.8438	22.3103	17.8507	24.7253	23.7048	21.4384	24.9446	23.7367	19.1558	-0.677139	22.951	0.495498	0.882975	7	4	1	5	5	0	22
F27C1.7a;F27C1.7b	atp-3	F27C1.7a wormpep=CE09719 gene=WBGene00000230 locus=atp-3 status=Confirmed uniprot=P91283 insdc=CCD66287.1;F27C1.7b wormpep=CE36139 gene=WBGene00000230 locus=atp-3 status=Confirmed uniprot=Q7JNG1 insdc=CCD66288.1	2	6	6	6	32.9	22.39	0	20.663				21.9695	22.6044	24.2721	20.8596	22.9185	25.1078	22.386	18.1621	18.7971	20.4648	17.0522	19.1112	21.3004	20.1677	20.9375	22.0745	18.992	20.8464	22.792	23.1896	22.4896	24.0673	22.4687	22.4398	25.2226	0.128189	23.3129	0.852266	0.970221	2	2	3	1	2	12	22
K09F5.2	vit-1	K09F5.2 wormpep=CE04746 gene=WBGene00006925 locus=vit-1 status=Confirmed uniprot=P55155 insdc=CCD67565.1 product=Vitellogenin-1	1	63	8	8	34.8	188.06	0	36.81				23.3744	22.5084	24.0561	23.8183	23.2528	24.1534	19.6574	16.8198	15.9538	17.5015	17.2637	16.6982	17.5989	21.4139	21.0085	21.9212	21.5746	21.1848	21.8639	24.5945	22.3936	23.8513	25.4274	22.7741	24.2683	0.543463	23.8848	0.404309	0.845135	4	1	3	6	0	8	22
T05E8.3	let-355	T05E8.3 wormpep=CE37043 gene=WBGene00020263 locus=let-355 status=Confirmed uniprot=O01598 insdc=CCD63908.1	1	9	9	9	10.2	96.515	0	19.264				22.5081	24.1335	23.6874	21.9688	24.3613	21.3805	20.3379	16.8642	18.4896	18.0436	16.325	18.7174	15.7367	20.8947	22.2887	22.2272	20.8056	22.1233	19.8893	23.7283	24.0187	23.4826	23.5779	23.8825	21.4954	-0.757921	23.3642	0.266231	0.812465	2	6	3	2	7	2	22
T05F1.6	hsr-9	T05F1.6 wormpep=CE36405 gene=WBGene00002027 locus=hsr-9 status=Confirmed uniprot=Q7JKP6 insdc=CAF31485.1 product=Protein hsr-9	1	8	8	8	7.1	127.61	0	66.679				22.7077	23.7663	22.8914	22.3757	23.5558	23.2263	19.6639	16.6201	17.6788	16.804	16.2882	17.4683	17.1388	20.5741	21.7944	21.1799	19.9707	21.9103	21.5519	23.9278	23.6514	22.6866	23.9847	23.077	23.3411	0.045707	23.4448	0.935551	0.982111	4	5	3	3	3	4	22
T08B2.5a;T08B2.5b;T08B2.5c;T08B2.5g;T08B2.5f;T08B2.5d;T08B2.5e	rbm-5	T08B2.5a wormpep=CE25984 gene=WBGene00020346 locus=rbm-5 status=Confirmed uniprot=Q9GYS7 insdc=CCD67603.1;T08B2.5b wormpep=CE26949 gene=WBGene00020346 locus=rbm-5 status=Confirmed uniprot=Q9BIC2 insdc=CCD67604.1;T08B2.5c wormpep=CE30298 gene=WBGene00020346	7	9	9	9	10.3	104.34	0	43.428				23.0209	24.5446	19.3087	20.4653	24.615	16.4511	20.4668	17.6286	19.1523	13.9164	15.073	19.2227	11.0588	20.7381	21.181	17.4022	17.6065	22.1404	16.6689	24.241	24.4298	19.1039	22.0744	24.1363	16.566	-1.666	21.7586	0.196533	0.800417	5	6	0	1	10	0	22
Y37D8A.19		Y37D8A.19 wormpep=CE20223 gene=WBGene00012557 status=Confirmed uniprot=Q9XWU9 insdc=CAA21542.1	1	3	3	3	27.7	10.302	0	24.576				19.1208	20.7013	26.7056	26.233	21.4378	27.7686	26.068	16.5358	18.1163	24.1205	23.648	18.8528	25.1837	19.8246	20.3422	25.3605	25.1028	20.9429	26.4875	20.3409	20.5865	26.5007	27.842	20.959	27.8835	3.08547	24.0188	0.0869056	0.800417	1	1	5	7	2	6	22
Y39G10AR.8	eif-2gamma	Y39G10AR.8 wormpep=CE27254 gene=WBGene00021466 locus=eif-2gamma status=Confirmed uniprot=Q95XR0 insdc=CCD69906.1	1	9	9	9	21.1	51.234	0	42.658				22.3625	24.0535	24.019	20.5714	23.9937	23.2401	21.4949	17.839	19.53	19.4955	16.0479	19.4701	18.7165	20.1517	22.2538	21.6461	18.5663	22.0619	21.8997	23.5827	23.9387	23.8142	22.1805	23.5149	23.3549	-0.761712	23.3976	0.198036	0.800417	1	4	8	0	5	4	22
C08C3.4b;C08C3.4a	cyk-7	C08C3.4b wormpep=CE39671 gene=WBGene00015591 locus=cyk-7 status=Confirmed uniprot=P34325 insdc=CCD63642.1 product=Cytokinesis defective protein 7;C08C3.4a wormpep=CE41610 gene=WBGene00015591 locus=cyk-7 status=Confirmed uniprot=P34325 insdc=CCD63643.1 pr	2	9	9	9	47.6	28.261	0	40.649				16.6331	23.3173	24.6315	NA	25.7348	22.0068	22.9406	13.0481	19.7323	21.0465	NA	22.1499	18.4218	16.1074	20.9439	23.3791	NA	24.5432	20.4217	17.8532	23.2024	24.4267	18.9205	25.2561	22.1216	0.271949	21.9634	0.83269	0.968643	0	3	5	0	12	1	21
C44B12.5	perm-4	C44B12.5 wormpep=CE48800 gene=WBGene00016638 locus=perm-4 status=Confirmed uniprot=O44144 insdc=CCD67230.2	1	5	5	5	20.2	34.966	0	133.14				22.1466	23.0844	23.9327	23.6572	24.116	23.7649	22.7051	18.6872	19.625	20.4732	20.1978	20.6567	20.3054	20.6316	21.6654	22.1907	21.8063	22.5691	22.0156	23.3667	22.9696	23.7278	25.2663	23.6373	23.8797	0.906373	23.8079	0.161255	0.800417	3	2	3	4	4	5	21
D1054.10		D1054.10 wormpep=CE05528 gene=WBGene00008377 status=Confirmed uniprot=Q18943 insdc=CAA98435.1	1	3	3	3	20.7	20.58	0	18.829				22.7313	22.6879	24.5268	24.4041	23.2	24.5183	24.1605	20.4093	20.366	22.2049	22.0822	20.8781	22.1964	21.9171	21.8382	23.4978	23.431	22.2881	23.7026	23.9514	22.5731	24.322	26.0131	22.7213	24.6332	0.840369	24.0357	0.259578	0.812465	3	1	5	6	1	5	21
F25H2.5	ndk-1	F25H2.5 wormpep=CE09650 gene=WBGene00009119 locus=ndk-1 status=Confirmed uniprot=Q93576 insdc=CAB02101.1 product=Nucleoside diphosphate kinase	1	6	6	6	45.8	17.116	0	85.27			+	NA	NA	26.4695	NA	NA	26.565	24.7107	NA	NA	23.6621	NA	NA	23.7577	NA	NA	24.3313	NA	NA	24.182	NA	NA	NA	NA	NA	NA	NA	NA	NA	NA	0	0	7	0	0	14	21
EEED8.5	mog-5	EEED8.5 wormpep=CE01889 gene=WBGene00003393 locus=mog-5 status=Confirmed uniprot=Q09530 insdc=CCD68732.1 product=Probable pre-mRNA-splicing factor ATP-dependent RNA helicase mog-5	1	6	6	6	6.2	135.76	0	188.03				24.3645	24.922	19.5298	23.0964	25.3985	NA	20.8448	18.5316	19.0891	13.697	17.2635	19.5656	NA	22.9729	23.4468	18.9601	21.7898	23.9815	NA	25.5846	24.8071	19.325	24.7055	24.9197	19.2193	-0.290747	23.0935	0.79779	0.968546	4	6	1	2	8	0	21
F09G2.9	attf-2	F09G2.9 wormpep=CE09304 gene=WBGene00017317 locus=attf-2 status=Confirmed uniprot=O17406 insdc=CCD64429.1	1	11	11	11	31.8	44.287	0	91.133				NA	19.9299	24.5577	18.6149	20.0593	25.1647	21.4259	NA	15.4063	20.0342	14.0913	15.5357	20.6411	NA	16.2535	22.0922	15.3768	16.3096	22.8286	17.8259	19.815	24.3529	20.2239	19.5806	25.2795	1.0301	21.1796	0.385885	0.828895	0	0	8	0	0	13	21
R13A5.8	rpl-9	R13A5.8 wormpep=CE01380 gene=WBGene00004420 locus=rpl-9 status=Confirmed uniprot=Q95Y90 insdc=CCD63603.1 product=60S ribosomal protein L9	1	6	6	6	24.9	21.508	0	11.102				24.1976	23.3137	24.9556	23.6793	23.3059	24.6414	23.2818	20.7382	19.8543	21.4961	20.2199	19.8465	21.182	22.3466	21.6605	23.5789	21.7243	21.6871	24.2502	25.4177	23.1988	24.7507	25.2883	22.8272	24.7562	-0.165179	24.3732	0.794412	0.968546	3	1	7	3	2	5	21
Y41E3.10a;Y41E3.10b	eef-1B.2	Y41E3.10a wormpep=CE37568 gene=WBGene00012768 locus=eef-1B.2 status=Confirmed uniprot=Q9U2H9 insdc=CAB63360.2 product=Probable elongation factor 1-beta\/1-delta 2;Y41E3.10b wormpep=CE40788 gene=WBGene00012768 locus=eef-1B.2 status=Partially_confirmed uni	2	7	7	6	31.2	28.172	0	42.86				18.0102	NA	24.5615	21.1983	18.0356	24.72	21.6342	13.9228	NA	20.4741	17.1109	13.9482	20.6325	15.6684	NA	22.3842	18.8624	15.1163	22.5182	19.2303	18.628	24.3567	22.8074	17.5568	24.8349	0.994733	21.2357	0.461972	0.878453	0	0	9	2	0	10	21
Y51H4A.3a	rho-1	Y51H4A.3a wormpep=CE25369 gene=WBGene00004357 locus=rho-1 status=Confirmed uniprot=Q22038 insdc=CAB63379.1 product=Ras-like GTP-binding protein rhoA	1	4	4	4	15.6	21.635	0	12.288				22.6596	24.131	23.1077	21.1765	23.6923	22.1115	22.5296	19.4897	20.9611	19.9378	18.0066	20.5224	18.9415	21.5337	22.889	22.2411	20.7656	22.3743	21.662	23.8798	24.0162	22.9028	22.7856	23.2136	22.2263	-0.857773	23.1707	0.143197	0.800417	2	5	4	2	5	3	21
ZK265.6	nol-16	ZK265.6 wormpep=CE15299 gene=WBGene00013958 locus=nol-16 status=Confirmed uniprot=Q94402 insdc=CAB03516.1 product=Nucleolar protein 16	1	6	6	6	37.6	22.258	0	76.722				21.7874	25.744	24.2987	20.1298	25.8259	21.6738	24.1057	18.7874	22.744	21.2987	17.1298	22.8258	18.6738	19.7866	23.6001	21.6602	18.53	24.1779	19.5311	23.0075	25.6292	24.0938	21.7389	25.3471	21.7886	-1.28528	23.6008	0.12998	0.800417	1	8	1	0	11	0	21
C15H9.6a;C15H9.6b	hsp-3	C15H9.6a wormpep=CE08177 gene=WBGene00002007 locus=hsp-3 status=Confirmed uniprot=P27420 insdc=CCD64632.1 product=Heat shock 70 kDa protein C;C15H9.6b wormpep=CE49317 gene=WBGene00002007 locus=hsp-3 status=Confirmed uniprot=V6CJ24 insdc=CDK13433.1 produc	2	16	14	9	28.7	73.022	0	68.914				21.053	22.03	24.7752	21.3211	22.3482	25.6179	21.5888	16.1461	17.1231	19.8683	16.4142	17.4414	20.711	18.9459	19.6754	22.0966	19.0296	19.6602	23.1088	22.2731	21.9152	24.5703	22.9302	21.8695	25.7327	0.591285	23.2152	0.440757	0.865685	0	0	7	0	0	13	20
C18A11.7b;C18A11.7a	dim-1	C18A11.7b wormpep=CE04038 gene=WBGene00001000 locus=dim-1 status=Confirmed uniprot=Q18066 insdc=CCD65067.1 product=Disorganized muscle protein 1;C18A11.7a wormpep=CE27706 gene=WBGene00001000 locus=dim-1 status=Confirmed uniprot=Q18066 insdc=CCD65066.1 pr	2	7	7	7	22.8	35.538	0	29.558				22.4301	24.5613	24.6487	21.3757	25.2409	20.9379	22.1988	18.0377	20.169	20.2564	16.9834	20.8487	16.5456	19.8794	22.2271	22.2555	19.404	22.9823	18.911	23.6502	24.4465	24.4438	22.9847	24.7622	21.0527	-1.24696	23.5567	0.16404	0.800417	1	5	6	0	8	0	20
F09E5.15a;F09E5.15b;F09E5.15c	prdx-2	F09E5.15a wormpep=CE32361 gene=WBGene00006434 locus=prdx-2 status=Confirmed uniprot=Q8IG31 insdc=CCD68767.1;F09E5.15b wormpep=CE41559 gene=WBGene00006434 locus=prdx-2 status=Confirmed uniprot=H2KZL7 insdc=CCD68770.1;F09E5.15c wormpep=CE50863 gene=WBGene000	3	8	8	7	44.6	21.785	0	21.471				NA	19.845	25.2033	NA	NA	25.3898	22.8565	NA	16.3856	21.7439	NA	NA	21.9303	NA	17.7062	23.0208	NA	NA	23.2314	18.5355	19.7302	24.9984	17.1854	16.9866	25.5046	-1.19582	20.4901	0.41603	0.845135	0	0	8	0	0	12	20
F49E2.5i;F49E2.5j;F49E2.5a;F49E2.5e;F49E2.5f;F49E2.5h;F49E2.5d;F49E2.5c;F49E2.5g;F49E2.5k;F49E2.5b		F49E2.5i wormpep=CE38367 gene=WBGene00009888 status=Confirmed uniprot=Q565D2 insdc=CAI79254.1;F49E2.5j wormpep=CE38368 gene=WBGene00009888 status=Confirmed uniprot=Q565D1 insdc=CAI79255.1;F49E2.5a wormpep=CE31529 gene=WBGene00009888 status=Confirmed unipro	11	7	7	7	9.3	113.66	0	116.75				22.3802	23.7475	22.6878	22.2868	23.9679	NA	20.0518	16.9208	18.2881	17.2283	16.8274	18.5085	NA	20.3162	21.3912	20.7784	20.4828	21.7404	NA	23.6003	23.6326	22.4829	23.8959	23.4891	16.665	-1.88863	22.2943	0.194825	0.800417	3	5	1	6	5	0	20
K03H1.4;K03H1.3	ttr-2	K03H1.4 wormpep=CE00475 gene=WBGene00010539 locus=ttr-2 status=Confirmed uniprot=P34500 insdc=CAA82657.1 product=Transthyretin-like protein 2	2	4	4	4	35.1	15.703	0	41.83				21.482	22.0408	23.9946	24.5897	22.6056	23.6051	23.0264	18.482	19.0408	20.9947	21.5897	19.6056	20.6051	20.0081	20.3065	22.5031	23.0208	20.9427	22.2681	22.7021	21.926	23.7898	26.1987	22.1268	23.72	1.20921	23.4106	0.197596	0.800417	0	0	6	7	2	5	20
R05G6.7	vdac-1	R05G6.7 wormpep=CE29443 gene=WBGene00019900 locus=vdac-1 status=Confirmed uniprot=Q21752 insdc=CCD71556.1 product=Probable voltage-dependent anion-selective channel	1	9	9	9	35.3	29.96	0	57.773				23.0889	23.8467	25.1145	23.7976	23.941	24.9702	22.9776	19.182	19.9398	21.2076	19.8907	20.034	21.0634	21.7177	22.0087	23.2853	21.8703	21.9012	23.3473	24.309	23.7319	24.9096	25.4067	23.4623	25.0851	0.334467	24.4841	0.582897	0.912946	3	1	4	3	2	7	20
W05B10.1	his-74	W05B10.1 wormpep=CE06544 gene=WBGene00012276 locus=his-74 status=Confirmed uniprot=Q27532 insdc=CAA98963.1 product=Histone H3.3-like type 2	1	5	2	2	19.1	15.349	0	5.011				24.5082	26.571	27.0166	27.042	26.981	26.0294	27.1566	22.5082	24.571	25.0166	25.0419	24.981	24.0294	24.9123	26.3165	26.7959	26.8716	26.7016	25.9197	25.7283	26.4562	26.8117	28.651	26.5022	26.1442	0.767084	26.7156	0.346769	0.821619	4	3	3	6	2	2	20
Y39A1C.3	cey-4	Y39A1C.3 wormpep=CE19148 gene=WBGene00000475 locus=cey-4 status=Confirmed uniprot=G5EDV3 insdc=CAA19509.1	1	7	7	7	22.4	32.418	0	61.372				22.535	23.4339	23.2469	22.9202	23.0585	23.1992	21.5901	18.4475	19.3465	19.1594	18.8327	18.971	19.1118	21.2875	21.6365	21.364	21.256	22.2393	21.5086	23.7551	23.3191	23.042	24.5293	22.5797	23.3141	0.10228	23.4232	0.863999	0.970221	3	2	2	4	3	6	20
Y65B4BR.5a;Y65B4BR.5b;Y65B4BR.5c	icd-2	Y65B4BR.5a wormpep=CE22740 gene=WBGene00022042 locus=icd-2 status=Confirmed uniprot=Q86S66 insdc=CCD71933.1 product=Nascent polypeptide-associated complex subunit alpha;Y65B4BR.5b wormpep=CE33239 gene=WBGene00022042 locus=icd-2 status=Confirmed uniprot=Q	3	5	5	5	34.4	21.802	0	160.93				23.7873	23.9388	25.1503	23.5095	24.1738	25.2426	23.7219	20.4653	20.6168	21.8284	20.1876	20.8519	21.9207	22.6465	22.6588	23.8583	22.3462	22.9637	24.0309	25.0074	23.8239	24.9455	25.1186	23.695	25.3574	0.131428	24.658	0.817914	0.968643	4	3	2	4	3	4	20
Y69A2AR.18a;Y69A2AR.18b		Y69A2AR.18a wormpep=CE27514 gene=WBGene00022089 status=Confirmed uniprot=Q95XJ0 insdc=CCD74122.1;Y69A2AR.18b wormpep=CE29133 gene=WBGene00022089 status=Confirmed uniprot=Q95XI9 insdc=CCD74123.1	2	9	9	9	31.1	32.382	0	41.332				23.7104	23.9414	24.7194	21.8519	22.024	24.9122	22.4453	19.623	19.8539	20.632	17.7644	17.9366	20.8248	22.5885	22.6772	22.8332	20.6461	22.2259	23.1303	24.9305	23.8265	24.5146	23.461	21.5453	25.0271	-1.07943	23.8842	0.178755	0.800417	3	3	5	0	2	7	20
ZC262.2a		ZC262.2a wormpep=CE00350 gene=WBGene00022579 status=Confirmed uniprot=P34594 insdc=CCD69192.1	1	8	8	8	28.3	26.825	0	163.94				24.0842	23.6851	23.9868	22.3897	23.8458	18.8766	23.0391	21.0842	20.6851	20.9868	19.3897	20.8458	15.8766	22.6013	21.5836	21.8889	20.3766	21.5409	19.1332	25.3043	23.5702	23.7819	23.9988	23.3671	18.9915	-2.09968	23.169	0.0704638	0.800417	9	3	3	2	3	0	20
F01G4.6a;F01G4.6b		F01G4.6a wormpep=CE09162 gene=WBGene00008505 status=Confirmed uniprot=P40614 insdc=CAA92769.1 product=Phosphate carrier protein, mitochondrial;F01G4.6b wormpep=CE40325 gene=WBGene00008505 status=Confirmed uniprot=G5ECU3 insdc=CAL22703.1 product=Phosphat	2	6	6	6	17.9	36.673	0	33.251				21.4983	23.8013	24.4529	21.1466	24.5835	24.1062	21.8995	17.039	19.3419	19.9934	16.6872	20.124	19.6467	20.086	21.96	22.4056	20.1463	22.4769	22.3717	22.7184	23.6865	24.2481	22.7556	24.1047	24.2211	0.142792	23.6224	0.802354	0.968546	1	3	3	1	5	6	19
F18C12.3		F18C12.3 wormpep=CE15869 gene=WBGene00008934 status=Confirmed uniprot=G5EFM7 insdc=CAA99833.1	1	7	7	7	13.9	61.661	0	40.853				21.9813	24.6522	21.5463	20.6058	24.6454	18.311	21.2946	17.3963	20.0672	16.9614	16.0208	20.0605	13.726	20.8618	22.749	20.402	19.9556	22.6302	18.1123	23.2014	24.5374	21.3415	22.2148	24.1667	18.4258	-1.4243	22.3146	0.160684	0.800417	2	8	1	1	7	0	19
F34D6.7	nspf-1	F34D6.7 wormpep=CE38703 gene=WBGene00044364 locus=nspf-1 status=Predicted uniprot=Q4W510 insdc=CCD69866.1	1	5	5	0	50.6	10.551	0	98.16				18.5656	23.0244	27.9624	23.2256	24.8585	21.0407	26.2208	16.5656	21.0244	25.9624	21.2256	22.8585	19.0407	17.4717	21.0862	26.9335	21.3885	23.7128	19.4125	19.7857	22.9095	27.7575	24.8347	24.3798	21.1556	-0.0275737	23.4705	0.988684	0.993532	0	1	12	2	3	1	19
K12D12.1;ZK1127.7	top-2	K12D12.1 wormpep=CE06184 gene=WBGene00010785 locus=top-2 status=Confirmed uniprot=Q23670 insdc=CAA88867.1 product=DNA topoisomerase 2 top-2	2	11	11	11	6.4	172.33	0	19.169				23.2079	22.287	22.9852	23.4554	22.6273	23.0016	19.2568	16.9041	15.9832	16.6814	17.1517	16.3236	16.6978	20.7056	20.6001	21.0242	20.7592	20.8755	21.4554	24.428	22.1722	22.7803	25.0644	22.1486	23.1164	0.316322	23.285	0.633129	0.918387	3	1	3	6	3	3	19
T24H7.1	phb-2	T24H7.1 wormpep=CE40718 gene=WBGene00004015 locus=phb-2 status=Confirmed uniprot=P50093 insdc=CCD66149.1 product=Mitochondrial prohibitin complex protein 2	1	6	6	6	20.7	32.667	0	14.777				22.9988	24.1755	24.3352	24.8125	24.5178	23.298	22.6553	18.9113	20.0881	20.2478	20.725	20.4303	19.2105	22.3932	23.5273	23.5649	23.8585	23.8738	23.2734	24.2189	24.0607	24.1304	26.4216	24.039	23.4128	0.48781	24.3806	0.515932	0.89689	2	3	3	4	3	4	19
F25F2.1b;F25F2.1a		F25F2.1b wormpep=CE41397 gene=WBGene00009115 status=Confirmed uniprot=Q7YXD1 insdc=CAD91629.2;F25F2.1a wormpep=CE41396 gene=WBGene00009115 status=Confirmed uniprot=Q19784 insdc=CAA84659.2	2	11	11	11	16.3	66.94	0	87.223				21.0676	24.271	25.0285	20.4825	23.9504	NA	21.4472	16.3671	19.5705	20.3281	15.782	19.2499	NA	18.731	21.8908	22.2929	18.4917	22.0402	NA	22.2877	24.1562	24.8236	22.0915	23.4716	17.3309	-2.79113	22.3602	0.079864	0.800417	0	5	8	0	5	0	18
CON__sp|P02754|LACB_BOVIN		sp|P02754|LACB_BOVIN Beta-lactoglobulin OS=Bos taurus GN=LGB PE=1 SV=3	1	5	5	5	24.7	19.883	0	19.871	+		+	24.1597	NA	21.2604	24.4826	NA	22.3744	22.1198	20.7002	NA	17.801	21.0232	NA	18.915	22.2656	NA	20.44	22.6654	NA	21.0033	NA	NA	NA	NA	NA	NA	NA	NA	NA	NA	7	0	0	9	0	2	18
F28B12.3	vrk-1	F28B12.3 wormpep=CE02704 gene=WBGene00017895 locus=vrk-1 status=Confirmed uniprot=Q19848 insdc=CCD61237.1 product=Serine\/threonine-protein kinase VRK1	1	10	10	10	16.1	67.354	0	53.574				20.967	24.5421	22.4978	19.5917	24.7865	21.0733	20.9849	16.0128	19.5879	17.5435	14.6375	19.8323	16.1191	19.6131	22.5313	20.8177	17.8341	22.5764	20.2701	22.1871	24.4273	22.2929	21.2008	24.3077	21.1882	-0.736871	22.6006	0.315942	0.819835	1	8	1	0	7	1	18
R08D7.1		R08D7.1 wormpep=CE00289 gene=WBGene00011142 status=Confirmed uniprot=P30640 insdc=CAA78047.1 product=BUD13 homolog	1	9	9	9	18.8	52.768	0	22.146				23.1424	23.5248	21.4505	22.1191	24.3564	20.1495	20.8601	18.3875	18.7699	16.6956	17.3643	19.6015	15.3946	21.0388	21.3614	20.0135	19.959	21.9794	19.6215	24.3625	23.41	21.2456	23.7282	23.8777	20.2644	-0.382611	22.8147	0.62687	0.918387	5	3	0	3	7	0	18
T19A6.2b;T19A6.2a;T19A6.2c	ngp-1	T19A6.2b wormpep=CE32494 gene=WBGene00003596 locus=ngp-1 status=Confirmed uniprot=Q9U365 insdc=CAA16514.2 product=Nucleolar GTP-binding protein 2;T19A6.2a wormpep=CE32493 gene=WBGene00003596 locus=ngp-1 status=Confirmed uniprot=Q9XXN4 insdc=CAA16512.2 pr	3	10	10	10	16.4	66.538	0	25.232				21.8436	24.4399	23.6849	20.2936	25.0798	21.5286	21.2954	16.8894	19.4858	18.7306	15.3393	20.1257	16.5744	20.0006	22.1152	21.1345	18.2405	23.0915	20.8108	23.0637	24.3251	23.48	21.9026	24.6011	21.6434	-0.907247	23.1693	0.218745	0.800417	1	4	2	1	7	3	18
C26F1.9	rpl-39	C26F1.9 wormpep=CE06883 gene=WBGene00004453 locus=rpl-39 status=Confirmed uniprot=P52814 insdc=CCD65773.1 product=60S ribosomal protein L39	1	1	1	1	19.6	6.3277	0	4.5169			+	22.8211	23.7739	25.0044	23.6829	24.0137	25.0315	26.8398	22.8211	23.7739	25.0044	23.6829	24.0137	25.0315	22.3761	23.3337	24.5521	23.2703	23.4957	24.4343	NA	NA	NA	NA	NA	NA	NA	NA	NA	NA	2	2	3	3	2	5	17
T27D1.1	cyn-9	T27D1.1 wormpep=CE03745 gene=WBGene00000885 locus=cyn-9 status=Confirmed uniprot=Q09637 insdc=CAA88291.1 product=Peptidyl-prolyl cis-trans isomerase 9	1	7	7	7	27.5	35.796	0	39.724				23.756	24.9782	24.1648	21.5162	25.2165	19.8579	22.7924	19.8492	21.0713	20.258	17.6094	21.3096	15.951	22.2952	23.4107	21.8247	20.5537	23.4164	18.9655	24.9761	24.8634	23.96	23.1253	24.7377	19.9727	-1.98792	23.6059	0.0548411	0.800417	3	6	1	1	7	0	18
Y67D2.7		Y67D2.7 wormpep=CE39062 gene=WBGene00022057 status=Confirmed uniprot=Q9BKQ7 insdc=CCD73031.1	1	6	6	6	20.9	33.219	0	26.174				23.6969	24.7332	23.0089	21.8507	24.7924	15.4221	22.3964	19.79	20.8263	19.1021	17.9438	20.8855	11.5152	21.5121	22.7559	21.3419	17.7725	22.5179	14.878	24.917	24.6184	22.8041	23.4597	24.3137	15.5369	-3.00971	22.6083	0.0820922	0.800417	5	7	1	0	5	0	18
F23B12.7		F23B12.7 wormpep=CE09599 gene=WBGene00009084 status=Confirmed uniprot=Q19753 insdc=CAB01168.1	1	6	6	6	7.1	108.42	0	23.846				21.1497	22.6341	24.019	22.2973	23.062	18.3563	19.5841	15.4773	16.9617	18.3466	16.6249	17.3896	12.6839	18.8178	20.8059	22.329	20.5513	21.5697	17.2504	22.3698	22.5193	23.8142	23.9064	22.5833	18.4712	-1.24747	22.2773	0.341861	0.821619	0	3	6	4	4	0	17
F30A10.9		F30A10.9 wormpep=CE09810 gene=WBGene00009266 status=Confirmed uniprot=Q93638 insdc=CAB03017.2	1	4	4	4	17.9	22.819	0	9.7941				23.6595	25.0913	24.9153	22.3502	25.7268	24.3648	24.1115	20.4895	21.9214	21.7454	19.1803	22.5569	21.1949	22.5398	24.0644	23.8168	21.5157	24.6258	23.5556	24.8796	24.9765	24.7105	23.9593	25.2481	24.4796	-0.293179	24.7089	0.601258	0.918387	1	2	3	1	6	4	17
CON__sp|P02666|CASB_BOVIN		sp|P02666|CASB_BOVIN Beta-casein OS=Bos taurus GN=CSN2 PE=1 SV=2	1	6	6	6	29	25.107	0	168.32	+		+	27.8627	22.2747	21.833	27.9696	21.6594	22.95	26.1662	25.0554	19.4674	19.0256	25.1622	18.852	20.1426	26.9533	19.606	19.2413	26.9445	19.3732	20.2778	NA	NA	NA	NA	NA	NA	NA	NA	NA	NA	7	0	0	10	0	0	17
F54E7.2	rps-12	F54E7.2 wormpep=CE26896 gene=WBGene00004481 locus=rps-12 status=Confirmed uniprot=P49196 insdc=CCD61763.1 product=40S ribosomal protein S12	1	8	8	8	47.9	15.069	0	75.354				21.3286	21.1499	25.6707	22.1326	21.7112	24.9756	23.5667	18.3285	18.1499	22.6707	19.1327	18.7112	21.9756	19.2305	19.3297	23.7724	20.2196	19.9971	22.2858	22.5487	21.0351	25.4659	23.7417	21.2324	25.0904	0.33832	23.1857	0.690072	0.943986	1	1	8	1	1	5	17
F59A2.1a;F59A2.1b	npp-9	F59A2.1a wormpep=CE17939 gene=WBGene00003795 locus=npp-9 status=Confirmed uniprot=Q21021 insdc=CAA84330.1;F59A2.1b wormpep=CE33525 gene=WBGene00003795 locus=npp-9 status=Confirmed uniprot=Q86G90 insdc=CAD82919.1	2	9	9	9	11.5	92.858	0	21.196				21.1668	22.1489	23.8784	23.0111	22.8908	23.211	20.2056	15.8449	16.827	18.5565	17.6891	17.5689	17.8891	19.7711	20.9715	22.0803	21.552	21.6418	21.9289	22.3869	22.0341	23.6735	24.6202	22.4121	23.3258	0.754507	23.0754	0.295858	0.812465	0	1	3	4	2	7	17
T22E5.5	mup-2	T22E5.5 wormpep=CE04994 gene=WBGene00003495 locus=mup-2 status=Confirmed uniprot=Q27371 insdc=CCD72846.1 product=Troponin T	1	9	9	5	18.8	47.041	0	41.556				21.0141	24.7037	24.2112	19.4765	25.5873	20.9652	22.6047	17.0141	20.7036	20.2112	15.4766	21.5873	16.9652	19.3926	22.4545	21.7915	18.6731	23.7133	19.2589	22.2342	24.5888	24.0063	21.0856	25.1085	21.0801	-1.18504	23.0173	0.208615	0.800417	0	3	3	1	10	0	17
T24H10.3	dnj-23	T24H10.3 wormpep=CE03728 gene=WBGene00001041 locus=dnj-23 status=Confirmed uniprot=Q22751 insdc=CAA90945.1	1	6	6	6	29.8	28.219	0	59.859				23.223	23.8334	23.4109	22.2407	24.3617	23.4366	22.3289	19.4156	20.0259	19.6036	18.4334	20.5543	19.6292	21.9485	22.8813	21.4514	20.8976	23.0629	21.9293	24.4431	23.7185	23.2061	23.8498	23.8829	23.5514	-0.0278606	23.7753	0.95942	0.982111	5	4	3	0	3	2	17
Y39B6A.1		Y39B6A.1 wormpep=CE21682 gene=WBGene00012664 status=Confirmed uniprot=Q9NES7 insdc=CAC51077.1	1	2	2	2	3.4	80.253	0	34.179				19.5612	25.1885	25.1943	20.8048	25.5953	24.0334	23.5472	15.9762	21.6035	21.6094	17.2198	22.0103	20.4485	18.6173	24.6189	24.6989	19.6784	24.8919	23.236	20.7813	25.0736	24.9895	22.4138	25.1165	24.1482	0.278041	23.7538	0.746614	0.946243	0	5	5	0	5	2	17
Y71H2AM.19b;Y71H2AM.19a	laf-1	Y71H2AM.19b wormpep=CE47305 gene=WBGene00002244 locus=laf-1 status=Confirmed uniprot=D0PV95 insdc=CCG28150.1 product=ATP-dependent RNA helicase laf-1;Y71H2AM.19a wormpep=CE38657 gene=WBGene00002244 locus=laf-1 status=Confirmed uniprot=D0PV95 insdc=CCD738	2	7	7	6	13	76.342	0	49.026				21.9271	23.5791	24.2339	23.182	23.9174	23.3903	20.7213	16.5348	18.1868	18.8416	17.7897	18.5251	17.9981	19.9293	21.5195	22.1178	21.1686	22.0756	21.3808	23.1472	23.4643	24.029	24.7911	23.4387	23.5052	0.36482	23.7292	0.564842	0.912946	1	1	5	4	4	2	17
ZK105.1		ZK105.1 wormpep=CE27646 gene=WBGene00022653 status=Confirmed uniprot=Q965Z4 insdc=CCD64281.1	1	3	3	3	16.7	21.416	0	79.606				23.7107	22.9786	22.1253	20.9751	23.5708	23.0893	22.4059	20.5409	19.8087	18.9553	17.8051	20.4009	19.9194	21.742	22.0325	20.9222	20.673	22.7461	21.1629	24.9308	22.8638	21.9204	22.5841	23.092	23.2042	-0.278244	23.0992	0.727046	0.944159	4	4	0	2	4	3	17
C07H6.5	cgh-1	C07H6.5 wormpep=CE00839 gene=WBGene00000479 locus=cgh-1 status=Confirmed uniprot=Q95YF3 insdc=CCD63592.1 product=ATP-dependent RNA helicase cgh-1	1	6	6	6	13	48.713	0	11.991				23.0097	25.4243	23.8921	23.2838	25.3271	23.1246	22.3155	18.3659	20.7804	19.2482	18.64	20.6833	18.4807	22.4897	24.2159	22.6454	22.6119	24.4268	21.6526	24.2298	25.3094	23.6872	24.8928	24.8484	23.2394	-0.0819728	24.3678	0.892011	0.980103	3	3	1	2	4	3	16
C08F11.11	ule-4	C08F11.11 wormpep=CE17388 gene=WBGene00007458 locus=ule-4 status=Confirmed uniprot=O62053 insdc=CAB05678.1 product=UPF0375 protein ule-4	1	3	3	3	36	11.832	0	45.239				20.3386	20.7345	24.4992	23.6481	21.9907	23.5077	23.1546	17.7537	18.1496	21.9142	21.0632	19.4058	20.9227	18.7968	19.4909	22.9615	21.995	20.5858	21.7959	21.5588	20.6197	24.2943	25.2572	21.512	23.6226	1.30631	22.8108	0.204972	0.800417	0	0	5	5	1	5	16
C47E12.7	rrp-1	C47E12.7 wormpep=CE20571 gene=WBGene00008151 locus=rrp-1 status=Confirmed uniprot=Q18674 insdc=CAA93111.1 product=Ribosomal RNA processing protein 1 homolog	1	5	5	5	11.3	45.87	0	25.362				21.9426	23.0893	23.2624	22.5209	23.275	21.4095	20.7379	17.3577	18.5044	18.6775	17.9359	18.69	16.8245	20.3232	21.7617	21.7607	21.1028	21.6457	20.9394	23.1627	22.9745	23.0576	24.1299	22.7962	21.5243	-0.248104	22.9409	0.714151	0.944159	1	2	4	4	3	2	16
D1007.6	rps-10	D1007.6 wormpep=CE09041 gene=WBGene00004479 locus=rps-10 status=Confirmed uniprot=O01869 insdc=CCD67317.1	1	5	5	5	41.6	16.87	0	40.497				20.8803	20.9311	25.0665	21.4352	21.0618	25.3526	24.0515	18.5584	18.6091	22.7446	19.1133	18.7399	23.0307	20.659	20.7586	23.8674	21.261	20.8708	24.9223	22.1004	20.8162	24.8616	23.0443	20.5831	25.4674	0.438836	22.8122	0.61618	0.918387	1	1	6	1	1	6	16
F36A2.14		F36A2.14 wormpep=CE37233 gene=WBGene00023490 status=Confirmed uniprot=Q65ZA8 insdc=CAH19097.1	1	5	5	5	20.3	35.66	0	58.973				22.9616	24.5253	23.0418	22.0526	24.5224	21.1802	22.6375	19.5022	21.0659	19.5824	18.5932	21.0629	17.7208	21.0497	22.6882	21.6071	19.7547	23.1619	19.736	24.1817	24.4105	22.8369	23.6617	24.0436	21.2951	-0.809613	23.4049	0.237863	0.812465	4	6	1	0	5	0	16
K02B12.8a;K02B12.8b	zhp-3	K02B12.8a wormpep=CE34201 gene=WBGene00006976 locus=zhp-3 status=Confirmed uniprot=P90905 insdc=CAB00037.3;K02B12.8b wormpep=CE43850 gene=WBGene00006976 locus=zhp-3 status=Partially_confirmed uniprot=C6KRL6 insdc=CAZ65508.1	2	9	9	9	21.2	43.382	0	27.468				NA	NA	NA	23.0717	24.4725	22.4818	20.7182	NA	NA	NA	18.6123	20.0132	18.0224	NA	NA	NA	21.9325	22.6769	20.3952	17.1202	17.3652	18.7346	24.6808	23.9938	22.5967	6.01709	20.7485	7.03586e-05	0.0083375	0	0	0	6	8	2	16
K08D12.3a;K08D12.3b		K08D12.3a wormpep=CE21045 gene=WBGene00019537 status=Confirmed uniprot=Q966I7 insdc=CCD72801.1	2	6	6	6	44.4	15.557	0	91.092				21.4375	21.5672	23.9545	21.1562	21.3618	23.7621	22.1354	18.2676	18.3973	20.7845	17.9863	18.1919	20.5922	19.5589	20.0307	21.9205	19.0672	19.5606	21.6465	22.6576	21.4524	23.7496	22.7653	20.883	23.877	-0.111443	22.5642	0.866344	0.970221	1	1	6	0	0	8	16
K12H4.3		K12H4.3 wormpep=CE00268 gene=WBGene00019678 status=Confirmed uniprot=P34524 insdc=CCD71195.1 product=Ribosome biogenesis protein BRX1 homolog	1	4	4	4	10.5	40.233	0	12.498				21.5499	23.5174	23.7504	21.9705	23.9738	19.8886	21.1373	17.0905	19.058	19.291	17.5111	19.5143	15.4292	20.9825	22.1783	22.6422	20.9902	23.3514	19.3416	22.77	23.4025	23.5456	23.5796	23.495	20.0035	-0.880013	22.7994	0.35647	0.821619	2	4	3	2	5	0	16
Y111B2A.18	rsp-3	Y111B2A.18 wormpep=CE31089 gene=WBGene00004700 locus=rsp-3 status=Confirmed uniprot=Q9NEW6 insdc=CAC35847.2 product=Probable splicing factor, arginine\/serine-rich 3	1	7	7	7	25.6	28.68	0	23.793				22.2967	23.487	23.9871	16.5086	23.0237	23.9317	22.2085	18.7118	19.902	20.4021	12.9237	19.4387	20.3467	18.9482	21.3464	22.7988	16.2104	21.1895	23.0997	23.5168	23.3722	23.7823	18.1177	22.5449	24.0465	-1.98738	22.5634	0.11827	0.800417	0	1	6	0	1	8	16
Y75B12B.2	cyn-7	Y75B12B.2 wormpep=CE20371 gene=WBGene00000883 locus=cyn-7 status=Confirmed uniprot=P52015 insdc=CAA21760.1 product=Peptidyl-prolyl cis-trans isomerase 7	1	6	6	2	36.8	18.401	0	26.549			+	NA	NA	25.118	NA	NA	25.3795	22.7953	NA	NA	21.6586	NA	NA	21.9201	NA	NA	23.7039	NA	NA	23.5451	NA	NA	NA	NA	NA	NA	NA	NA	NA	NA	0	0	6	0	0	10	16
Y47G6A.15		Y47G6A.15 wormpep=CE22105 gene=WBGene00021641 status=Confirmed uniprot=Q65XX4 insdc=CCD72560.1	1	6	6	6	23	30.785	0	31.809				17.7212	23.6792	22.7345	16.4823	24.6977	19.5661	21.6307	13.8143	19.7723	18.8276	12.5754	20.7908	15.6592	16.0731	21.3606	20.0965	14.4705	22.6118	17.7823	18.9413	23.5643	22.5297	18.0914	24.219	19.681	-1.01466	21.1711	0.37059	0.828583	0	5	2	0	9	0	16
Y48B6A.1		Y48B6A.1 wormpep=CE22116 gene=WBGene00012978 status=Confirmed uniprot=Q9U2A9 insdc=CAB54439.1 product=Ribosome biogenesis protein BOP1 homolog	1	7	7	7	9.5	77.381	0	14.128				20.6879	22.1759	23.426	21.9924	22.7876	19.7714	19.5907	15.44	16.928	18.178	16.7445	17.5397	14.5234	19.1174	20.2931	21.5373	20.1694	21.0581	19.2104	21.908	22.061	23.2211	23.6015	22.3088	19.8862	-0.464556	22.1645	0.634045	0.918387	0	1	8	3	4	0	16
C06H2.1	atp-5	C06H2.1 wormpep=CE15602 gene=WBGene00007385 locus=atp-5 status=Confirmed uniprot=Q17763 insdc=CAA99772.1	1	7	7	7	37.7	21.797	0	23.802				22.0674	18.9626	24.1546	21.4109	20.7607	25.3593	22.6258	18.608	15.5032	20.6952	17.9514	17.3013	21.8999	19.6583	17.4109	21.3706	19.0543	18.6641	23.242	23.2875	18.8478	23.9497	23.0199	20.2819	25.4742	0.896991	22.4768	0.380667	0.828895	1	0	2	2	0	10	15
C37A2.7		C37A2.7 wormpep=CE30433 gene=WBGene00016493 status=Confirmed uniprot=O01504 insdc=CCD66926.1 product=60S acidic ribosomal protein P2	1	3	3	3	51.4	10.813	0	68.923				22.2554	22.7531	25.344	22.8507	23.6875	25.2959	24.4792	19.9334	20.4311	23.0221	20.5288	21.3656	22.974	21.4227	21.6695	24.2224	21.7711	22.5766	24.2287	23.4755	22.6383	25.1392	24.4597	23.2088	25.4108	0.608783	24.0554	0.351128	0.821619	1	1	5	1	1	6	15
C46G7.4a;C46G7.4k;C46G7.4o;C46G7.4r;C46G7.4s;C46G7.4g;C46G7.4h;C46G7.4l;C46G7.4p;C46G7.4q;C46G7.4t;C46G7.4n;C46G7.4i;C46G7.4j;C46G7.4m;C46G7.4c;C46G7.4b;C46G7.4d;C46G7.4e;C46G7.4f	pqn-22	C46G7.4a wormpep=CE48327 gene=WBGene00004112 locus=pqn-22 status=Partially_confirmed uniprot=H2KZA3 insdc=CCD67203.2;C46G7.4k wormpep=CE49166 gene=WBGene00004112 locus=pqn-22 status=Confirmed uniprot=V6CJC7 insdc=CDK13540.1;C46G7.4o wormpep=CE49193 gene=WB	20	12	12	12	13.6	131.1	0	50.261				NA	23.9881	22.2865	NA	24.8357	NA	20.1001	NA	18.4646	16.7629	NA	19.3121	NA	NA	21.651	20.5445	NA	22.3768	NA	15.6854	23.8732	22.0816	17.7081	24.357	17.5371	-0.679402	20.2071	0.678191	0.938619	0	4	1	0	10	0	15
C54G4.8	cyc-1	C54G4.8 wormpep=CE05514 gene=WBGene00000869 locus=cyc-1 status=Confirmed uniprot=Q18853 insdc=CAA99820.1	1	4	4	4	21.1	30.967	0	34.854				21.4646	24.2264	24.2102	21.1103	24.28	20.8437	22.2853	17.7642	20.526	20.5098	17.4099	20.5796	17.1432	20.0439	22.4693	22.8686	20.1323	22.7497	20.2532	22.6847	24.1116	24.0054	22.7194	23.8013	20.9585	-1.10749	23.0468	0.17802	0.800417	1	3	5	1	5	0	15
D1054.11	ule-3	D1054.11 wormpep=CE05529 gene=WBGene00008378 locus=ule-3 status=Confirmed uniprot=Q18947 insdc=CAA98439.1	1	4	4	4	6.6	33.762	0	23.89				22.4177	21.7976	22.9998	23.5412	22.4551	24.4034	22.7841	19.4177	18.7977	19.9998	20.5411	19.4551	21.4034	20.8541	20.6563	22.1589	21.7902	21.1009	22.4457	23.6378	21.6828	22.7949	25.1503	21.9763	24.5182	1.17642	23.2934	0.119166	0.800417	1	1	0	5	1	7	15
F08D12.1	srpa-72	F08D12.1 wormpep=CE41557 gene=WBGene00017245 locus=srpa-72 status=Confirmed uniprot=P91240 insdc=CCD69012.1 product=Signal recognition particle subunit SRP72	1	4	4	4	6.8	71.413	0	24.079				21.2496	21.8987	23.0447	21.725	21.6019	22.6112	19.3871	15.892	16.5412	17.6872	16.3675	16.2443	17.2536	20.1046	20.929	21.842	20.4221	20.4523	21.3477	22.4697	21.7839	22.8399	23.3341	21.1231	22.726	0.0298909	22.3795	0.961245	0.982111	2	3	4	1	3	2	15
F57B9.6a;F57B9.6b;F57B9.3	inf-1	F57B9.6a wormpep=CE01341 gene=WBGene00002083 locus=inf-1 status=Confirmed uniprot=P27639 insdc=CCD70313.1 product=Eukaryotic initiation factor 4A	3	10	10	9	21.1	45.407	0	22.703				18.8622	19.3185	24.2259	17.7251	NA	24.8312	21.1393	14.4027	14.859	19.7664	13.2656	NA	20.3718	16.0995	16.4037	21.6642	15.3414	NA	23.1727	20.0823	19.2037	24.021	19.3341	17.0698	24.946	-0.65235	20.7762	0.59505	0.913581	0	0	5	0	0	10	15
K04G2.1	eif-2beta	K04G2.1 wormpep=CE16227 gene=WBGene00010560 locus=eif-2beta status=Confirmed uniprot=Q21230 insdc=CAB00049.1 product=Eukaryotic translation initiation factor 2 subunit 2	1	4	4	4	11.6	27.58	0	14.955				22.873	24.1286	21.0154	20.8932	24.0998	20.4593	21.7539	19.0656	20.3212	17.2081	17.0859	20.2924	16.652	22.1614	23.2192	21.8576	19.9797	23.13	20.4019	24.0931	24.0138	20.8106	22.5023	23.6211	20.5742	-0.740001	22.6025	0.342223	0.821619	4	5	1	1	4	0	15
T10F2.4	prp-19	T10F2.4 wormpep=CE38104 gene=WBGene00020423 locus=prp-19 status=Confirmed uniprot=Q10051 insdc=CCD72869.1 product=Pre-mRNA-processing factor 19	1	8	8	8	19.1	53.207	0	15.732				22.8355	24.6196	23.6648	21.9799	24.6326	23.0223	21.7599	18.2505	20.0347	19.0798	17.395	20.0477	18.4373	21.0134	22.4538	21.5168	20.2868	22.5621	20.6619	24.0556	24.5048	23.46	23.589	24.1539	23.1371	-0.380111	23.8167	0.485777	0.882975	2	6	1	0	6	0	15
Y57A10A.19	rsr-2	Y57A10A.19 wormpep=CE25503 gene=WBGene00013260 locus=rsr-2 status=Confirmed uniprot=Q9U213 insdc=CAB60765.1	1	5	5	5	12.9	49.462	0	17.585				23.7432	23.6123	22.6591	22.2707	23.4554	NA	21.329	19.4953	19.3645	18.4112	18.0228	19.2074	NA	21.1779	21.1634	20.6068	20.2844	21.1161	NA	24.9634	23.4975	22.4542	23.8798	22.9766	17.4652	-2.19782	22.5395	0.0853299	0.800417	7	2	1	3	2	0	15
Y73B6BL.21d;Y73B6BL.21a;Y73B6BL.21b;Y73B6BL.21c	sfrp-1	Y73B6BL.21d wormpep=CE26281 gene=WBGene00022242 locus=sfrp-1 status=Confirmed uniprot=A0A0K3ARM8 insdc=CTQ86691.1;Y73B6BL.21a wormpep=CE39983 gene=WBGene00022242 locus=sfrp-1 status=Confirmed uniprot=Q9GUF5 insdc=CCD74168.1;Y73B6BL.21b wormpep=CE50517 gene	4	7	7	7	23.8	30.019	0	37.329				22.4692	21.5135	22.3004	21.0115	21.1026	23.4229	20.818	18.4692	17.5135	18.3005	17.0116	17.1027	19.4229	20.6459	20.2075	20.8595	19.71	20.2676	22.0755	23.6893	21.3986	22.0956	22.6206	20.6239	23.5377	-0.133753	22.3276	0.858715	0.970221	4	1	3	1	1	5	15
ZK1058.9b;ZK1058.9a		ZK1058.9b wormpep=CE44175 gene=WBGene00014207 status=Confirmed uniprot=C9IY22 insdc=CBG22756.1;ZK1058.9a wormpep=CE44164 gene=WBGene00014207 status=Confirmed uniprot=C9IY21 insdc=CBG22755.1	2	5	5	5	25.4	26.668	0	33.503				20.0572	23.0369	23.0982	18.2451	24.0916	22.9567	21.7231	16.3567	19.3364	19.3977	14.5447	20.3912	19.2562	18.4063	21.3802	21.2175	17.519	23.0538	21.0611	21.2773	22.9221	22.8933	19.8542	23.6128	23.0715	-0.184731	22.2719	0.808497	0.968643	0	2	4	0	5	4	15
B0280.5	cpg-2	B0280.5 wormpep=CE31868 gene=WBGene00015102 locus=cpg-2 status=Confirmed uniprot=P41996 insdc=CCD61602.1 product=Chondroitin proteoglycan-2	1	4	4	4	10.9	53.651	0	28.167				18.7429	18.0239	24.936	23.6763	21.6264	25.013	23.5045	15.9355	15.2166	22.1286	20.8689	18.8191	22.2056	17.2004	16.6612	23.7225	22.4336	19.2184	23.7379	19.963	17.9091	24.7311	25.2853	21.1476	25.1278	2.98587	22.3607	0.0384542	0.800417	0	0	5	3	0	6	14
B0513.3a	rpl-29	B0513.3a wormpep=CE15559 gene=WBGene00004443 locus=rpl-29 status=Confirmed uniprot=O45226 insdc=CAB05115.1 product=60S ribosomal protein L29	1	2	2	2	12.9	7.2274	0	4.7365				22.9598	22.636	24.753	21.2307	23.9075	25.6533	25.7634	21.9598	21.636	23.7531	20.2307	22.9075	24.6533	22.051	21.9555	23.7863	19.9936	22.9842	24.3735	24.1799	22.5212	24.5482	22.8398	23.4287	25.7681	0.262449	23.881	0.728472	0.944159	3	0	3	1	2	5	14
F20H11.3	mdh-2	F20H11.3 wormpep=CE09512 gene=WBGene00003162 locus=mdh-2 status=Confirmed uniprot=O02640 insdc=CCD69776.1 product=Probable malate dehydrogenase, mitochondrial	1	11	11	11	37.5	35.119	0	33.766				NA	NA	24.3195	NA	17.6987	25.8055	21.9278	NA	NA	19.9976	NA	13.3767	21.4836	NA	NA	20.3925	NA	16.823	23.8358	18.0724	15.0703	24.1146	16.7678	17.2199	25.9203	0.883568	19.5276	0.593979	0.913581	0	0	1	0	0	13	14
F32D1.2;ZC262.5;R05D3.6	hpo-18	F32D1.2 wormpep=CE09866 gene=WBGene00017982 locus=hpo-18 status=Confirmed uniprot=O16298 insdc=CCD68482.1	3	5	5	5	68.5	6.022	0	11.061				21.727	21.4366	23.6169	19.2829	21.6852	24.2848	23.7936	20.1421	19.8516	22.032	17.6979	20.1002	22.6998	21.5161	20.893	22.2563	19.3201	21.5341	22.0855	22.9472	21.3218	23.4121	20.892	21.2064	24.3997	-0.394322	22.3632	0.630537	0.918387	2	1	4	1	1	5	14
F36A2.10		F36A2.10 wormpep=CE09949 gene=WBGene00009457 status=Confirmed uniprot=Q9XVP1 insdc=CAB03064.1	1	2	2	2	17.2	16.363	0	23.492				18.1778	22.9608	24.7909	19.0379	23.3231	24.4535	25.0913	17.1778	21.9608	23.7909	18.0379	22.3231	23.4535	17.9137	21.7846	23.3048	18.1575	22.194	23.0096	19.3979	22.846	24.5861	20.647	22.8443	24.5683	0.409872	22.4816	0.647493	0.926293	0	1	4	0	3	6	14
F54H12.1a;F54H12.1c	aco-2	F54H12.1a wormpep=CE25005 gene=WBGene00000041 locus=aco-2 status=Confirmed uniprot=P34455 insdc=CCD63454.1 product=Probable aconitate hydratase, mitochondrial;F54H12.1c wormpep=CE32436 gene=WBGene00000041 locus=aco-2 status=Confirmed uniprot=P34455 insdc	2	9	9	9	13.4	84.046	0	52.121				NA	NA	23.968	15.8057	16.3599	25.1512	20.5522	NA	NA	18.8387	10.6764	11.2306	20.0219	NA	NA	19.2801	14.0404	14.068	23.0783	17.9569	17.7792	23.7631	17.4147	15.8812	25.2661	-0.312401	19.6769	0.831501	0.968643	0	0	3	0	0	11	14
H06O01.1	pdi-3	H06O01.1 wormpep=CE11570 gene=WBGene00003964 locus=pdi-3 status=Confirmed uniprot=G5ED07 insdc=CAB07480.1 product=Protein disulfide-isomerase	1	9	9	9	20.3	54.92	0	40.074				NA	NA	23.8873	16.5693	NA	25.3186	20.8691	NA	NA	18.9805	11.6624	NA	20.4117	NA	NA	19.5192	15.6516	NA	23.2808	16.672	17.5594	23.6825	18.1783	18.0846	25.4334	1.2608	19.935	0.356255	0.821619	0	0	2	0	0	12	14
H19N07.3a;H19N07.3b		H19N07.3a wormpep=CE16184 gene=WBGene00010407 status=Confirmed uniprot=O45625 insdc=CAB07398.1;H19N07.3b wormpep=CE45805 gene=WBGene00010407 status=Confirmed uniprot=E9P8A3 insdc=CBZ01795.1	2	5	5	5	29.8	19.709	0	8.4014				18.8587	22.8694	23.0037	NA	23.8452	18.8443	21.7656	15.6888	19.6995	19.8338	NA	20.6752	15.6744	17.5614	21.3692	21.4131	NA	22.4154	17.7639	20.0788	22.7546	22.7988	19.3051	23.3664	18.9592	-1.33386	21.2105	0.212633	0.800417	0	5	3	0	6	0	14
CON__sp|P13646|K1C13_HUMAN		sp|P13646|K1C13_HUMAN Keratin, type I cytoskeletal 13 OS=Homo sapiens GN=KRT13 PE=1 SV=4	1	13	6	3	23.6	49.588	0	20.224	+		+	18.8233	24.7499	25.3729	17.5105	23.0863	20.9907	21.5045	14.0159	19.9425	20.5655	12.7032	18.2789	16.1833	16.6263	22.9191	23.8605	15.6417	21.4503	17.5609	NA	NA	NA	NA	NA	NA	NA	NA	NA	NA	0	4	9	0	1	0	14
R05D11.7	snrp-27	R05D11.7 wormpep=CE06242 gene=WBGene00011035 locus=snrp-27 status=Confirmed uniprot=Q21739 insdc=CAA99894.1	1	3	3	3	16.8	18.91	0	78.636				23.3802	24.9023	26.1984	22.3084	25.4328	24.6391	27.5455	23.3802	24.9023	26.1984	22.3084	25.4328	24.6391	23.2862	24.4845	25.7443	22.2506	25.0181	24.1245	24.6003	24.7874	25.9936	23.9175	24.9541	24.7539	-0.585305	24.8345	0.331077	0.821619	1	3	4	1	2	3	14
Y56A3A.32a	wah-1	Y56A3A.32a wormpep=CE31841 gene=WBGene00006937 locus=wah-1 status=Confirmed uniprot=Q9U229 insdc=CAB60511.2	1	3	3	3	4.3	77.393	0	24.985				21.0393	20.3414	20.9496	20.6081	20.8345	18.9855	18.009	15.8694	15.1715	15.7797	15.4382	15.6646	13.8156	19.3813	19.5135	20.1488	19.078	20.0316	17.9449	22.2594	20.2265	20.7448	22.2172	20.3558	19.1003	-0.519136	20.8173	0.468711	0.880348	3	2	3	3	3	0	14
B0285.1c;B0285.1a;B0285.1b	cdk-12	B0285.1c wormpep=CE44020 gene=WBGene00007135 locus=cdk-12 status=Confirmed uniprot=P46551 insdc=CBB15981.1 product=Cyclin-dependent kinase 12;B0285.1a wormpep=CE31401 gene=WBGene00007135 locus=cdk-12 status=Confirmed uniprot=P46551 insdc=CAA84302.3 produ	3	6	6	6	9	82.499	0	33.536				20.7078	23.3106	22.9553	20.311	24.4489	19.6821	20.4786	15.7536	18.3565	18.0011	15.3568	19.4947	14.7279	18.3754	21.2745	20.9682	18.3562	22.6861	18.012	21.928	23.1958	22.7505	21.92	23.9702	19.7969	-0.729047	22.2602	0.414482	0.845135	0	4	1	0	8	0	13
B0464.7	baf-1	B0464.7 wormpep=CE26704 gene=WBGene00000235 locus=baf-1 status=Confirmed uniprot=Q03565 insdc=CAA79543.2 product=Barrier-to-autointegration factor 1	1	4	4	4	51.7	9.9542	0	23.138				19.1251	23.3284	23.1462	21.5587	23.8331	19.1187	22.4093	16.3177	20.5211	20.3388	18.7513	21.0257	16.3113	18.417	21.8774	22.0673	20.7854	22.5982	19.3774	20.3452	23.2136	22.9413	23.1677	23.3543	19.2335	-0.24819	22.0426	0.834644	0.968643	0	3	3	2	4	1	13
F01G10.1	tkt-1	F01G10.1 wormpep=CE09163 gene=WBGene00008506 locus=tkt-1 status=Confirmed uniprot=O17759 insdc=CAB02889.1	1	8	8	8	13.3	66.01	0	23.099			+	NA	NA	23.9811	NA	NA	24.4406	20.0998	NA	NA	18.8518	NA	NA	19.3113	NA	NA	21.6117	NA	NA	22.1496	NA	NA	NA	NA	NA	NA	NA	NA	NA	NA	0	0	5	0	0	8	13
C02B10.4		C02B10.4 wormpep=CE16801 gene=WBGene00015329 status=Confirmed uniprot=O44444 insdc=CCD61166.1	1	5	5	5	28	23.246	0	29.921				23.0948	24.8867	23.1227	19.4614	25.0846	22.9718	23.1587	19.7729	21.5648	19.8008	16.1395	21.7626	19.6498	21.2032	22.9406	21.2114	18.2977	23.1044	21.6036	24.3149	24.7719	22.9179	21.0705	24.6058	23.0866	-1.08058	23.4613	0.222901	0.800417	2	5	1	0	4	1	13
F10G7.2	tsn-1	F10G7.2 wormpep=CE02626 gene=WBGene00006626 locus=tsn-1 status=Confirmed uniprot=Q19328 insdc=CCD69204.1 product=Staphylococcal nuclease domain-containing protein	1	13	13	13	14.7	100.77	0	83.504				21.4992	23.0735	23.4009	21.7053	22.8696	25.096	20.4423	15.8845	17.4588	17.7862	16.0906	17.255	19.4813	20.7018	21.751	22.1866	20.8536	21.5922	23.8045	22.7193	22.9586	23.1961	23.3144	22.3909	25.2109	0.680699	23.2984	0.342047	0.821619	0	0	1	0	0	12	13
F37C12.7	acs-4	F37C12.7 wormpep=CE29312 gene=WBGene00018152 locus=acs-4 status=Confirmed uniprot=Q20121 insdc=CCD70738.1 product=long-chain-fatty-acid-CoA ligase	1	7	7	7	10.7	81.252	0	21.311				21.2003	19.9519	22.3554	19.4714	21.9691	21.4177	18.8399	16.071	14.8226	17.2261	14.3421	16.8397	16.2885	19.6302	19.4711	20.7521	19.5407	20.5515	21.1203	22.4204	19.8371	22.1505	21.0805	21.4903	21.5326	-0.101569	21.4186	0.88965	0.980103	1	1	3	0	3	5	13
F53B6.4b;F53B6.4a		F53B6.4b wormpep=CE47630 gene=WBGene00009959 status=Confirmed uniprot=I2HA90 insdc=CCH63797.1 product=Major sperm protein;F53B6.4a wormpep=CE10896 gene=WBGene00009959 status=Partially_confirmed uniprot=Q9XVN1 insdc=CAB03117.1 product=Major sperm protein	2	6	6	6	28.7	32.014	0	40.75				20.7392	24.8056	25.7658	20.8144	25.0422	22.8564	23.6553	17.4172	21.4837	22.4438	17.4925	21.7203	19.5344	20.1628	22.8468	24.0272	20.291	23.4312	20.38	21.9593	24.6908	25.5609	22.4235	24.5634	22.9712	-0.750968	23.6948	0.372638	0.828895	1	2	6	0	3	1	13
F55D10.2	rpl-25.1	F55D10.2 wormpep=CE02777 gene=WBGene00004438 locus=rpl-25.1 status=Confirmed uniprot=P48162 insdc=CCD67088.1 product=60S ribosomal protein L23a 1	1	4	3	3	30.6	16.696	0	33.313				21.0397	22.4706	23.6211	22.3673	23.4096	22.3936	22.7706	18.4547	19.8856	21.0361	19.7823	20.8247	19.8087	20.2169	21.0505	22.2679	20.9166	22.1578	20.8506	22.2598	22.3557	23.4162	23.9763	22.9309	22.5085	0.46131	22.9079	0.491021	0.882975	1	1	4	2	2	3	13
F56D2.1a;F56D2.1c;F56D2.1b;F56D2.1d	ucr-1	F56D2.1a wormpep=CE11226 gene=WBGene00018963 locus=ucr-1 status=Confirmed uniprot=P98080 insdc=CCD63133.1 product=Cytochrome b-c1 complex subunit 1, mitochondrial;F56D2.1c wormpep=CE52122 gene=WBGene00018963 locus=ucr-1 status=Partially_confirmed uniprot	4	8	8	8	17.8	51.735	0	32.233				20.8814	22.1979	22.7151	21.3185	22.3099	24.3061	20.4723	16.0234	17.3399	17.8571	16.4606	17.4519	19.4482	19.0092	20.6174	21.6574	19.6813	20.6988	21.9621	22.1016	22.083	22.5102	22.9276	21.8312	24.421	0.828301	22.6458	0.229068	0.810287	0	1	2	1	2	7	13
JC8.2		JC8.2 wormpep=CE37529 gene=WBGene00010435 status=Confirmed uniprot=Q9NAQ2 insdc=CAB05230.3	1	7	7	7	18	51.964	0	66.621				21.5489	22.4781	23.82	22.0342	23.2982	20.3638	20.8496	17.1566	18.0858	19.4277	17.6419	18.9059	15.9715	19.8568	20.4294	21.8195	20.2221	21.1258	19.8416	22.769	22.3632	23.6151	23.6433	22.8195	20.4786	-0.602	22.6148	0.496593	0.882975	1	0	4	3	4	1	13
CON__sp|P15497|APOA1_BOVIN		sp|P15497|APOA1_BOVIN Apolipoprotein A-I OS=Bos taurus GN=APOA1 PE=1 SV=3	1	2	2	2	4.2	30.276	0	4.0119	+		+	23.2283	24.3155	23.115	22.9978	24.3475	NA	21.9633	19.1408	20.228	19.0275	18.9103	20.2601	NA	23.0959	24.1231	23.178	22.8055	23.919	NA	NA	NA	NA	NA	NA	NA	NA	NA	NA	NA	2	3	2	2	4	0	13
K08D10.3b;K08D10.3a	rnp-3	K08D10.3b wormpep=CE48959 gene=WBGene00004386 locus=rnp-3 status=Confirmed uniprot=U4PBX2 insdc=CDH93365.1;K08D10.3a wormpep=CE07355 gene=WBGene00004386 locus=rnp-3 status=Confirmed uniprot=Q21323 insdc=CCD72714.1	2	5	5	5	22.9	21.428	0	10.859				22.8901	23.0827	22.111	22.7945	23.2883	22.0476	22.1893	19.7202	19.9128	18.9411	19.6246	20.1183	18.8777	21.9002	22.7406	21.3676	21.8466	22.9321	20.9069	24.1102	22.9679	21.9062	24.4036	22.8095	22.1625	0.130431	23.06	0.833215	0.968643	4	1	0	4	2	2	13
T02C12.1	hum-5	T02C12.1 wormpep=CE01061 gene=WBGene00002038 locus=hum-5 status=Confirmed uniprot=G5ECZ0 insdc=CAA84673.1	1	10	10	10	9.1	116.56	0	42.184				NA	22.4932	24.5525	NA	24.5774	21.827	19.9627	NA	16.6352	18.6945	NA	18.7195	15.969	NA	20.1761	22.3008	NA	22.2531	19.9278	17.7354	22.3784	24.3476	17.7142	24.0987	21.9418	-0.235589	21.3694	0.8513	0.970221	0	0	7	0	6	0	13
T03E6.7a;T03E6.7b	cpl-1	T03E6.7a wormpep=CE16333 gene=WBGene00000776 locus=cpl-1 status=Confirmed uniprot=O45734 insdc=CAB07275.1;T03E6.7b wormpep=CE47424 gene=WBGene00000776 locus=cpl-1 status=Confirmed uniprot=H9G333 insdc=CCG28194.1	2	5	5	5	16	38.117	0	32.091				21.8828	22.3163	23.9415	20.0574	22.9913	24.0418	21.6292	17.8828	18.3164	19.9415	16.0573	18.9913	20.0418	21.3728	21.2899	22.685	18.8755	21.9523	22.7009	23.1029	22.2015	23.7366	21.6664	22.5126	24.1566	-0.235149	22.8961	0.724589	0.944159	2	1	3	0	1	6	13
Y18H1A.2a;Y18H1A.2b		Y18H1A.2a wormpep=CE52892 gene=WBGene00021208 status=Confirmed insdc=VDJ62025.1	2	6	6	6	21.7	34.428	0	28.376				21.2233	23.199	19.2954	20.8449	24.0178	NA	21.0061	17.3165	19.2921	15.3886	16.938	20.111	NA	19.7424	21.7357	18.4117	19.3658	22.533	NA	22.4435	23.0841	19.0906	22.454	23.5391	17.4144	-0.403587	21.3376	0.694814	0.943986	1	4	0	1	7	0	13
Y38A10A.5	crt-1	Y38A10A.5 wormpep=CE21562 gene=WBGene00000802 locus=crt-1 status=Confirmed uniprot=P27798 insdc=CCD69629.1 product=Calreticulin	1	7	7	7	17.2	45.616	0	148.25				15.8521	NA	23.6305	17.1871	NA	24.9034	21.2399	11.6822	NA	19.4606	13.0172	NA	20.7335	13.7005	NA	20.902	14.5906	NA	23.1208	17.0722	17.8194	23.4256	18.7961	17.0752	25.0183	0.857468	19.8678	0.521746	0.898213	0	0	3	0	0	10	13
Y39G10AR.16		Y39G10AR.16 wormpep=CE21755 gene=WBGene00021472 status=Confirmed uniprot=Q95XQ6 insdc=CCD69915.1	1	4	4	4	15	24.227	0	17.885				20.307	22.3966	22.2169	18.8427	21.51	20.0364	22.3668	18.722	20.8117	20.6319	17.2577	19.925	18.4515	18.0269	20.8464	20.936	17.3878	20.2947	18.7051	21.5271	22.2818	22.012	20.4518	21.0312	20.1513	-1.39553	21.2425	0.0299686	0.800417	0	5	5	0	2	1	13
Y51H4A.12	set-26	Y51H4A.12 wormpep=CE25361 gene=WBGene00013106 locus=set-26 status=Partially_confirmed uniprot=Q9U263 insdc=CAB63382.3 product=Histone-lysine N-methyltransferase set-26	1	13	3	3	7.3	181.66	0	6.9988				21.3583	22.8544	21.6141	20.8398	23.0933	21.2106	18.5847	15.2708	16.7669	15.5266	14.7523	17.0058	15.1231	21.1512	21.7942	21.006	20.6105	21.9127	20.2763	22.5784	22.7396	21.4092	22.4488	22.6146	21.3254	-0.112813	22.186	0.839359	0.968643	2	4	1	2	4	0	13
Y55F3AR.3a;Y55F3AR.3b	cct-8	Y55F3AR.3a wormpep=CE44228 gene=WBGene00021934 locus=cct-8 status=Confirmed uniprot=Q9N358 insdc=CCD67240.1 product=T-complex protein 1 subunit theta;Y55F3AR.3b wormpep=CE48779 gene=WBGene00021934 locus=cct-8 status=Partially_confirmed uniprot=U4PBK9 ins	2	9	9	9	16.4	59.733	0	22.042				NA	21.0607	22.817	NA	21.6677	24.0295	19.7107	NA	15.9314	17.6877	NA	16.5384	18.9002	NA	19.8731	21.0125	NA	20.1766	22.7643	19.0963	20.9459	22.6121	18.7606	21.1889	24.1444	0.479847	21.1247	0.594992	0.913581	0	0	4	0	0	9	13
C30C11.4	hsp-110	C30C11.4 wormpep=CE00103 gene=WBGene00016250 locus=hsp-110 status=Confirmed uniprot=Q05036 insdc=CCD66159.1 product=Heat shock protein 110	1	8	8	8	11.2	86.896	0	26.675				17.5474	NA	23.8441	17.7145	19.4732	23.9197	19.542	12.1551	NA	18.4518	12.3222	14.0809	18.5274	NA	NA	21.3828	NA	NA	21.8182	18.7675	17.305	23.6393	19.3236	18.9945	24.0345	0.880286	20.3441	0.423716	0.854099	0	0	3	0	0	9	12
F13G3.6		F13G3.6 wormpep=CE42640 gene=WBGene00008766 status=Confirmed uniprot=Q19421 insdc=CAA95792.2	1	1	1	1	4.5	40.707	0.0085551	2.0237			+	27.8297	29.1824	29.6166	27.0112	29.7003	28.2351	27.0202	23.3703	24.723	25.1572	22.5518	25.2408	23.7758	27.8297	29.1824	29.6166	27.0112	29.7003	28.2351	NA	NA	NA	NA	NA	NA	NA	NA	NA	NA	2	3	1	1	2	3	12
C31H1.6a;C31H1.6b	lntl-1	C31H1.6a wormpep=CE31326 gene=WBGene00016289 locus=lntl-1 status=Confirmed uniprot=H2KYP1 insdc=CCD64151.1;C31H1.6b wormpep=CE32600 gene=WBGene00016289 locus=lntl-1 status=Confirmed uniprot=Q8I7L5 insdc=CCD64152.1	2	4	4	4	12.3	34.037	0	10.72				20.9508	23.6351	22.0743	20.7094	23.5375	19.4557	20.8525	16.7808	19.4652	17.9044	16.5395	19.3676	15.2858	20.1225	21.8915	20.7147	18.3923	21.7947	18.212	22.171	23.5203	21.8695	22.3185	23.0588	19.5705	-0.870949	22.0848	0.269206	0.812465	2	4	1	0	5	0	12
F25D7.4;C36A4.5;F32A7.5b;F32A7.5d;F32A7.5c;F32A7.5a	maph-1.2	F25D7.4 wormpep=CE42000 gene=WBGene00009113 locus=maph-1.2 status=Confirmed uniprot=A9UJN7 insdc=CAP59526.1;C36A4.5 wormpep=CE46883 gene=WBGene00007966 locus=maph-1.3 status=Confirmed uniprot=Q18494 insdc=CAA91271.2;F32A7.5b wormpep=CE34178 gene=WBGene0000	6	6	6	6	8.7	91.978	0	21.834				19.311	19.2955	22.4612	19.1842	18.4108	23.1018	18.5608	13.8516	13.8361	17.0017	13.7248	12.9514	17.6424	17.7322	17.547	20.9856	17.7353	16.9572	21.6545	20.5311	19.1807	22.2563	20.7933	17.932	23.2166	-0.0087069	20.6517	0.992135	0.993532	0	0	4	0	1	7	12
F54E2.3d;F54E2.3a;F54E2.3e;F54E2.3l;F54E2.3k;F54E2.3c;F54E2.3j;F54E2.3i;F54E2.3f;F54E2.3h;F54E2.3g;F54E2.3b	ketn-1	F54E2.3d wormpep=CE49335 gene=WBGene00004130 locus=ketn-1 status=Confirmed uniprot=H2L075 insdc=CCD71806.2;F54E2.3a wormpep=CE49211 gene=WBGene00004130 locus=ketn-1 status=Confirmed uniprot=Q5PY59 insdc=CCD71809.2;F54E2.3e wormpep=CE38607 gene=WBGene000041	12	10	10	10	2.6	459.12	0	15.742				NA	22.6416	22.8874	NA	23.6246	NA	16.9374	NA	14.8801	15.1259	NA	15.863	NA	NA	20.4845	20.9241	NA	21.3877	NA	17.7052	22.5268	22.6826	16.3331	23.1458	17.284	-2.05059	19.9462	0.16809	0.800417	0	3	2	0	7	0	12
CON__sp|Q8N1N4|K2C78_HUMAN		sp|Q8N1N4|K2C78_HUMAN Keratin, type II cytoskeletal 78 OS=Homo sapiens GN=KRT78 PE=2 SV=2	1	10	7	7	16.7	56.865	0	14.657	+		+	18.479	22.9002	23.9136	19.4615	20.8741	22.6904	20.1357	13.621	18.0422	19.0556	14.6035	16.0161	17.8324	18.2119	21.7864	22.0289	18.5543	20.4887	21.2679	NA	NA	NA	NA	NA	NA	NA	NA	NA	NA	0	4	5	0	1	2	12
F59B1.2		F59B1.2 wormpep=CE17943 gene=WBGene00019097 status=Confirmed uniprot=O61880 insdc=CCD72117.1	1	3	3	3	15.5	17.756	0	15.616				22.3532	24.3004	22.8599	23.9517	23.9917	19.4175	24.4178	20.7682	22.7154	21.275	22.3667	22.4068	17.8325	22.3304	23.4111	21.8979	23.3766	23.0519	19.3946	23.5733	24.1856	22.6551	25.5608	23.5129	19.5323	-0.60264	23.17	0.585045	0.912946	1	3	1	5	2	0	12
T19H12.2;F33H2.3		T19H12.2 wormpep=CE52930 gene=WBGene00020588 status=Confirmed uniprot=O01615 insdc=CCD66998.2 product=Acidic leucine-rich nuclear phosphoprotein 32-related protein 2	2	6	6	6	18.4	24.756	0	34.984			+	NA	NA	23.5605	NA	NA	23.6439	21.1433	NA	NA	20.101	NA	NA	20.1845	NA	NA	22.0116	NA	NA	22.0514	NA	NA	NA	NA	NA	NA	NA	NA	NA	NA	0	0	4	0	0	8	12
T05H4.12	atp-4	T05H4.12 wormpep=CE13291 gene=WBGene00020275 locus=atp-4 status=Confirmed uniprot=O16517 insdc=CCD72036.1	1	6	6	6	39.5	13.957	0	50.475				21.1291	NA	24	19.3873	19.6345	24.8418	22.5938	18.129	NA	21	16.3873	16.6345	21.8418	19.869	NA	22.216	18.8909	18.851	23.0846	22.3492	17.5246	23.7951	20.9964	19.1557	24.9566	0.479938	21.4629	0.679871	0.938619	2	0	3	0	0	7	12
Y44F5A.1		Y44F5A.1 wormpep=CE16634 gene=WBGene00012858 status=Confirmed uniprot=G5EEZ4 insdc=CAA15980.1	1	5	5	5	12	43.219	0	27.055				21.7032	24.0315	18.968	20.9776	23.9258	NA	20.7604	17.2438	19.5721	14.5085	16.5182	19.4664	NA	20.9632	22.6446	19.0918	20.2998	23.2057	NA	22.9234	23.9167	18.7631	22.5867	23.447	16.9063	-0.887698	21.4239	0.432598	0.857645	1	5	0	0	6	0	12
ZC155.3	morc-1	ZC155.3 wormpep=CE23442 gene=WBGene00022531 locus=morc-1 status=Confirmed uniprot=Q23243 insdc=CCD66674.1 product=Protein morc-1	1	4	4	4	4.1	95.792	0	9.6014				22.1353	21.998	22.0905	19.2823	23.6498	20.6613	19.2209	16.5807	16.4434	16.5359	13.7277	18.0951	15.1067	20.6164	21.3956	20.7105	19.5262	22.2374	NA	23.3554	21.8832	21.8856	20.8914	23.171	20.7761	-0.761907	21.9938	0.356287	0.821619	2	3	2	1	4	0	12
C10G11.7a	chdp-1	C10G11.7a wormpep=CE08086 gene=WBGene00015687 locus=chdp-1 status=Confirmed uniprot=P91027 insdc=CCD64184.1	1	9	9	9	20.1	35.916	0	30.932			+	NA	NA	22.8969	NA	NA	24.0505	20.3381	NA	NA	18.649	NA	NA	19.8026	NA	NA	20.9129	NA	NA	22.463	NA	NA	NA	NA	NA	NA	NA	NA	NA	NA	0	0	2	0	0	9	11
ZK430.1	toe-1	ZK430.1 wormpep=CE05078 gene=WBGene00022739 locus=toe-1 status=Confirmed uniprot=Q23495 insdc=CCD61670.1 product=HEAT repeat-containing protein 1 homolog	1	8	8	8	4.9	185.23	0	18.369				20.8139	22.6967	23.3663	20.9764	23.6544	20.0924	18.5404	14.2593	16.1421	16.8117	14.4218	17.0998	13.5378	19.14	21.4194	21.8451	20.5304	21.964	18.3799	22.0341	22.5819	23.1614	22.5854	23.1756	20.2072	-0.603024	22.2909	0.47653	0.880698	0	2	3	1	6	0	12
C25A11.4e;C25A11.4j;C25A11.4b;C25A11.4i;C25A11.4h;C25A11.4a;C25A11.4g;C25A11.4m;C25A11.4l;C25A11.4c;C25A11.4k;C25A11.4d;C25A11.4f	ajm-1	C25A11.4e wormpep=CE51736 gene=WBGene00000100 locus=ajm-1 status=Partially_confirmed uniprot=A0A1C3NSL9 insdc=CCD62273.2 product=Apical junction molecule;C25A11.4j wormpep=CE51702 gene=WBGene00000100 locus=ajm-1 status=Partially_confirmed uniprot=A0A1C3N	13	6	6	6	4.7	141.63	0	13.72				18.8946	22.4195	21.7706	20.8297	23.3633	19.5344	18.8459	13.2799	16.8047	16.1559	15.2149	17.7486	13.9196	18.4403	21.2548	19.8776	19.1834	21.173	19.5571	20.1147	22.3047	21.5657	22.4387	22.8846	19.6492	0.329129	21.4929	0.712522	0.944159	0	5	1	1	4	0	11
D2089.1a;D2089.1b	rsp-7	D2089.1a wormpep=CE03111 gene=WBGene00004704 locus=rsp-7 status=Confirmed uniprot=O01159 insdc=CAA85414.2 product=Probable splicing factor, arginine\/serine-rich 7	2	5	5	5	10.4	52.678	0	15.135				24.2941	23.6105	21.7573	20.0418	24.6426	20.0381	22.5005	20.8347	20.1512	18.2979	16.5824	21.1831	16.5787	23.2914	22.9213	20.1493	19.4221	23.7744	18.4397	25.5142	23.4957	21.5525	21.6509	24.1638	20.1529	-1.53161	22.755	0.155172	0.800417	6	2	0	0	3	0	11
F32D1.9a;F32D1.9b	fipp-1	F32D1.9a wormpep=CE09873 gene=WBGene00017988 locus=fipp-1 status=Confirmed uniprot=O16293 insdc=CCD68489.1;F32D1.9b wormpep=CE51635 gene=WBGene00017988 locus=fipp-1 status=Confirmed uniprot=A0A164D3G3 insdc=SAP35571.1	2	2	2	2	4.3	56.925	0	29.942				22.5665	23.3807	21.6828	17.9751	23.6003	NA	21.1892	18.7591	19.5734	17.8754	14.1677	19.7929	NA	21.2796	21.9877	21.0143	18.7602	22.4112	NA	23.7866	23.2659	21.478	19.5842	23.1215	18.3756	-2.48305	21.602	0.0303572	0.800417	3	3	1	0	4	0	11
F37A4.8	isw-1	F37A4.8 wormpep=CE29792 gene=WBGene00002169 locus=isw-1 status=Confirmed uniprot=P41877 insdc=CCD70709.1 product=Chromatin-remodeling complex ATPase chain isw-1	1	7	7	7	6.5	116.67	0	12.983				21.8478	21.319	21.2371	22.5373	21.7526	20.7872	18.4415	16.0149	15.4861	15.4042	16.7044	15.9197	14.9544	19.1889	19.9148	19.8437	20.2797	20.2343	19.646	23.0679	21.2042	21.0322	24.1463	21.2739	20.9021	0.339344	21.9378	0.631913	0.918387	2	1	1	5	1	1	11
F54D11.2	sumv-2	F54D11.2 wormpep=CE30805 gene=WBGene00018812 locus=sumv-2 status=Confirmed uniprot=Q22992 insdc=CCD71035.1 product=Protein sumv-2	1	3	3	3	3.1	125.99	0	35.064				21.8427	23.1408	21.6366	21.9491	22.9668	NA	19.3059	16.3833	17.6813	16.1772	16.4897	17.5073	NA	20.9327	22.616	21.2066	21.5356	22.5431	NA	23.0628	23.0259	21.4318	23.5582	22.488	18.5163	-0.986022	22.0138	0.301895	0.812465	2	3	1	2	3	0	11
F55A12.10	zhp-1	F55A12.10 wormpep=CE28451 gene=WBGene00018867 locus=zhp-1 status=Confirmed uniprot=Q95R14 insdc=CCD65448.1	1	6	6	6	26.4	24.839	0	39.564				NA	NA	NA	21.6696	24.6429	21.5679	21.7903	NA	NA	NA	18.4997	21.473	18.398	NA	NA	NA	20.3095	23.1139	19.8717	18.1599	17.8092	18.6265	23.2787	24.1641	21.6828	4.84335	20.6202	0.000194827	0.0197888	0	0	0	2	7	2	11
CON__sp|P02668|CASK_BOVIN		sp|P02668|CASK_BOVIN Kappa-casein OS=Bos taurus GN=CSN3 PE=1 SV=1	1	2	2	2	11.1	21.269	0	5.6861	+		+	22.3172	18.0657	18.8935	23.7268	NA	23.3802	22.0685	19.5098	15.2583	16.0861	20.9195	NA	20.5727	21.9683	19.8917	18.6478	23.3434	NA	23.3947	NA	NA	NA	NA	NA	NA	NA	NA	NA	NA	2	0	0	4	0	5	11
H27M09.1	sacy-1	H27M09.1 wormpep=CE23832 gene=WBGene00019245 locus=sacy-1 status=Confirmed uniprot=Q9N5K1 insdc=CCD72466.1	1	4	4	4	8.1	70.47	0	71.398				22.3654	23.1199	22.0039	21.44	23.36	NA	19.5543	16.9731	17.7276	16.6115	16.0477	17.9676	NA	21.0936	21.8642	20.757	19.3441	22.2759	NA	23.5855	23.0051	21.799	23.0491	22.8812	16.4903	-1.98966	21.8017	0.13878	0.800417	3	4	2	0	2	0	11
T05G5.10b;T05G5.10a;T05G5.10c	iff-1	T05G5.10b wormpep=CE00503 gene=WBGene00002064 locus=iff-1 status=Confirmed uniprot=G1K0V8 insdc=CCC42199.1 product=Eukaryotic translation initiation factor 5A;T05G5.10a wormpep=CE37787 gene=WBGene00002064 locus=iff-1 status=Confirmed uniprot=P34563 insdc	3	6	4	4	49.7	17.867	0	109.39				21.7208	23.298	25.0185	20.1761	24.0514	24.4553	23.4126	18.7207	20.2979	22.0186	17.176	21.0514	21.4553	21.1353	22.4426	24.1986	20.2061	23.0676	23.4737	22.9409	23.1831	24.8137	21.7852	23.5727	24.5701	-0.336581	23.4776	0.61656	0.918387	1	1	5	0	1	3	11
Y23H5B.6a;Y23H5B.6b;Y23H5B.6c		Y23H5B.6a wormpep=CE25231 gene=WBGene00021277 status=Confirmed uniprot=Q9N478 insdc=CCD68135.1 product=RNA helicase;Y23H5B.6b wormpep=CE49821 gene=WBGene00021277 status=Confirmed uniprot=A0A061ACL9 insdc=CDR32662.1 product=RNA helicase	3	7	7	7	10.8	82.552	0	32.427				22.9237	23.6515	22.0206	22.3999	24.0646	NA	20.443	17.8362	18.564	16.9331	17.3124	18.9772	NA	20.5393	21.6405	20.504	20.4167	21.7063	NA	24.1438	23.5367	21.8157	24.009	23.5859	18.694	-1.06913	22.6308	0.293133	0.812465	2	2	0	3	4	0	11
ZK354.2a;ZK354.2b;Y65B4A.9a		ZK354.2a wormpep=CE15314 gene=WBGene00022705 status=Confirmed uniprot=H2KZZ9 insdc=CCD70678.1;ZK354.2b wormpep=CE31749 gene=WBGene00022705 status=Confirmed uniprot=Q8MPS7 insdc=CCD70679.1;Y65B4A.9a wormpep=CE49216 gene=WBGene00022032 status=Confirmed unipr	3	4	4	4	10.5	44.412	0	18.555				20.0018	23.6412	23.0094	19.3743	22.761	16.6798	20.4014	15.5425	19.1818	18.55	14.9149	18.3015	12.2204	17.2935	21.9624	21.8384	16.7304	21.6101	16.155	21.2219	23.5264	22.8045	20.9834	22.2822	16.7946	-2.49753	21.2688	0.0625748	0.800417	0	4	3	0	4	0	11
C14B1.1	pdi-1	C14B1.1 wormpep=CE00897 gene=WBGene00003962 locus=pdi-1 status=Confirmed uniprot=Q17967 insdc=CAA85491.1 product=Protein disulfide-isomerase 1	1	8	8	8	18.6	53.435	0	119.66			+	NA	NA	22.888	NA	NA	24.765	20.3575	NA	NA	18.1331	NA	NA	20.0102	NA	NA	21.524	NA	NA	22.4795	NA	NA	NA	NA	NA	NA	NA	NA	NA	NA	0	0	2	0	0	8	10
ZK721.2;F42E11.4	unc-27	ZK721.2 wormpep=CE40008 gene=WBGene00006764 locus=unc-27 status=Confirmed uniprot=Q9GYF1 insdc=CCD73101.1 product=Troponin I 2	2	6	6	6	21.5	27.56	0	46.373				20.381	24.0075	23.2194	19.0249	25.0374	18.7935	22.9184	17.381	21.0076	20.2194	16.0249	22.0374	15.7935	19.7601	22.3286	21.5245	18.5775	23.3242	18.1307	21.6011	23.8927	23.0145	20.634	24.5586	18.9083	-1.46912	22.1015	0.194059	0.800417	1	3	1	1	5	0	11
C26D10.2a	hel-1	C26D10.2a wormpep=CE03025 gene=WBGene00001840 locus=hel-1 status=Confirmed uniprot=Q18212 insdc=CAA91120.1 product=Spliceosome RNA helicase DDX39B homolog	1	7	7	7	18.6	48.492	0	18.642				18.6916	18.5671	23.2663	18.9179	19.5881	24.4361	20.5966	14.2321	14.1077	18.8068	14.4585	15.1286	19.9766	16.4434	16.3812	18.919	16.5566	16.8917	23.1111	19.9117	18.4523	23.0614	20.527	19.1093	24.5509	0.920591	20.9354	0.345181	0.821619	0	0	0	0	0	10	10
D1081.8	cdc-5L	D1081.8 wormpep=CE05540 gene=WBGene00008386 locus=cdc-5L status=Confirmed uniprot=G5EFC4 insdc=CAB00029.1	1	4	4	4	5.3	85.7	0	18.113				20.6606	22.5225	21.5946	20.4951	23.1973	21.0501	19.1659	15.3031	17.165	16.237	15.1376	17.8397	15.6925	19.611	21.2281	19.807	19.7656	21.8585	20.9253	21.8807	22.4077	21.3897	22.1042	22.7185	21.1649	0.103162	21.9443	0.85274	0.970221	0	5	1	0	3	1	10
E02H1.1		E02H1.1 wormpep=CE30642 gene=WBGene00008455 status=Confirmed uniprot=Q09522 insdc=CAA87382.2 product=Probable dimethyladenosine transferase	1	5	5	5	17.5	34.61	0	47.37				18.0105	23.9464	22.8958	NA	24.2193	23.1278	21.6576	14.0104	19.9464	18.8958	NA	20.2193	19.1278	20.8111	22.4714	22.027	NA	22.6332	22.4544	19.2306	23.8315	22.6909	17.6857	23.7405	23.2426	-0.361396	21.737	0.73358	0.944159	0	3	1	0	4	2	10
F26E4.3		F26E4.3 wormpep=CE42101 gene=WBGene00009158 status=Confirmed uniprot=P90850 insdc=CAB03007.2 product=Uncharacterized peptidase C1-like protein F26E4.3	1	7	7	7	18.8	51.12	0	32.368				19.935	20.5794	22.7557	NA	22.2331	23.531	20.0266	15.2911	15.9356	18.1118	NA	17.5892	18.8872	18.9785	20.0584	21.1139	NA	20.361	21.5351	21.1551	20.4646	22.5508	17.4786	21.7543	23.6458	-0.430611	21.1749	0.71167	0.944159	0	1	1	0	1	7	10
F29G6.3a;F29G6.3c;F29G6.3d;F29G6.3b;F29G6.3f	hpo-34	F29G6.3a wormpep=CE36483 gene=WBGene00009259 locus=hpo-34 status=Confirmed uniprot=Q93637 insdc=CAB01755.2;F29G6.3c wormpep=CE36484 gene=WBGene00009259 locus=hpo-34 status=Confirmed uniprot=Q6A2D2 insdc=CAH10796.1;F29G6.3d wormpep=CE45461 gene=WBGene000092	5	6	6	6	8.8	85.647	0	49.146				19.6471	22.5591	21.4355	NA	23.5324	17.418	19.4463	14.6929	17.6049	16.4813	NA	18.5782	12.4638	18.3265	20.1158	19.5185	NA	22.1345	16.8466	20.8672	22.4442	21.2307	17.9325	23.0537	17.5328	-2.00772	20.5102	0.0868253	0.800417	0	2	0	0	8	0	10
F32B4.4a;F32B4.4c;F32B4.4b		F32B4.4a wormpep=CE46007 gene=WBGene00009314 status=Partially_confirmed uniprot=O62203 insdc=CAB04233.3;F32B4.4c wormpep=CE46087 gene=WBGene00009314 status=Partially_confirmed uniprot=F5GUF6 insdc=CCA65561.1;F32B4.4b wormpep=CE34301 gene=WBGene00009314 sta	3	6	6	6	5.8	117.88	0	16.692				21.1906	23.0629	20.9334	19.9683	23.5031	19.857	19.2283	15.7312	17.6034	15.474	14.5089	18.0438	14.3976	19.4996	21.1791	19.5208	18.015	21.7541	19.6315	22.4107	22.948	20.7285	21.5774	23.0244	19.9719	-0.504538	21.7768	0.459503	0.878453	1	3	1	0	4	1	10
F44E5.4;F44E5.5;C12C8.1		F44E5.4 wormpep=CE18679 gene=WBGene00009691 status=Confirmed uniprot=G5ECU5 insdc=CAB05507.1;F44E5.5 wormpep=CE18679 gene=WBGene00009692 status=Confirmed uniprot=G5ECU5 insdc=CAB05508.1;C12C8.1 wormpep=CE08110 gene=WBGene00002026 locus=hsp-70 status=Confir	3	7	5	5	11.9	70.641	0	18.111				20.5581	22.5703	23.7682	19.7683	22.5023	22.6973	20.0017	15.4706	17.4828	18.6807	14.6809	17.4148	17.6098	20.5379	22.5502	23.3918	19.7482	22.4821	22.3045	21.7782	22.4555	23.5633	21.3774	22.0235	22.8121	-0.528008	22.335	0.368624	0.828219	1	1	3	0	1	4	10
F53A2.7	acaa-2	F53A2.7 wormpep=CE10878 gene=WBGene00009952 locus=acaa-2 status=Confirmed uniprot=O45552 insdc=CAB04455.2	1	7	7	7	17.8	41.29	0	27.23				20.8216	20.5619	23.0842	18.4423	21.7088	23.9241	20.4078	16.298	16.0383	18.5606	13.9187	17.1852	19.4005	19.0559	18.7511	20.0209	17.5062	19.9254	22.6174	22.0417	20.447	22.8793	20.0514	21.2301	24.0389	-0.0159125	21.7814	0.985223	0.993532	0	0	1	0	0	9	10
F54C9.9		F54C9.9 wormpep=CE20865 gene=WBGene00010044 status=Confirmed uniprot=Q20760 insdc=CAA90257.1	1	6	6	6	9.7	87.055	0	95.346				20.9927	23.2083	21.8827	20.2043	23.4763	NA	19.9076	16.1348	18.3503	17.0246	15.3463	18.6183	NA	19.741	20.9635	19.6131	18.9062	21.5072	NA	22.2128	23.0935	21.6778	21.8134	22.9975	16.8178	-1.78514	21.4355	0.145977	0.800417	1	2	0	0	7	0	10
F58D5.1a	hrp-2	F58D5.1a wormpep=CE36388 gene=WBGene00002000 locus=hrp-2 status=Confirmed uniprot=Q9NLD1 insdc=CAB70238.2	1	7	7	7	11.6	65.919	0	39.576				17.1547	NA	22.7312	18.7101	19.6565	23.9609	19.6996	12.2968	NA	17.8732	13.8521	14.7985	19.1029	16.3409	NA	20.8055	17.497	17.8235	22.1337	18.3748	19.0966	22.5263	20.3192	19.1777	24.0758	1.19165	20.5951	0.22152	0.800417	0	0	2	0	0	8	10
CON__sp|P00883|ALDOA_RABIT		sp|P00883|ALDOA_RABIT Fructose-bisphosphate aldolase A OS=Oryctolagus cuniculus GN=ALDOA PE=1 SV=2	1	9	9	9	18.1	39.342	0	27.534	+		+	21.5313	21.3171	24.4223	18.3827	21.3553	22.3052	20.5912	17.0077	16.7935	19.8988	13.8591	16.8317	17.7816	21.1364	19.3646	23.4444	17.3939	19.1929	19.6679	NA	NA	NA	NA	NA	NA	NA	NA	NA	NA	1	0	8	0	0	1	10
K08E3.6	cyk-4	K08E3.6 wormpep=CE18872 gene=WBGene00000875 locus=cyk-4 status=Confirmed uniprot=Q9XUS9 insdc=CAB04593.1	1	6	6	6	10.1	76.314	0	103.67				NA	22.3772	22.9818	18.3642	24.0417	19.6953	19.7305	NA	17.1677	17.7724	13.1547	18.8323	14.4858	NA	20.0391	21.4419	NA	22.3583	18.9867	16.5	22.2624	22.7769	19.9733	23.5629	19.8101	0.602345	20.8143	0.655828	0.932588	0	2	3	0	5	0	10
T22D1.9	rpn-1	T22D1.9 wormpep=CE17253 gene=WBGene00004458 locus=rpn-1 status=Confirmed uniprot=Q9GZH5 insdc=CCD62025.1 product=26S proteasome non-ATPase regulatory subunit 2	1	6	6	6	5.6	107.38	0	17.544			+	NA	NA	22.2362	NA	NA	23.2048	17.9423	NA	NA	16.3783	NA	NA	17.3468	NA	NA	20.9405	NA	NA	21.5414	NA	NA	NA	NA	NA	NA	NA	NA	NA	NA	0	0	3	0	0	7	10
W02D3.6	ant-1.2	W02D3.6 wormpep=CE14428 gene=WBGene00007057 locus=ant-1.2 status=Confirmed uniprot=O01813 insdc=CCD68989.1	1	5	1	1	11	33.371	0.0048544	2.1775			+	23.0282	24.1172	25.6456	23.703	24.5561	25.4767	22.8991	18.6359	19.7249	21.2533	19.3107	20.1637	21.0844	23.0282	24.1172	25.6456	23.703	24.5561	25.4767	NA	NA	NA	NA	NA	NA	NA	NA	NA	NA	1	1	3	1	2	2	10
T21B10.2a;T21B10.2c	enol-1	T21B10.2a wormpep=CE03684 gene=WBGene00011884 locus=enol-1 status=Confirmed uniprot=Q27527 insdc=CAA92692.1 product=Enolase;T21B10.2c wormpep=CE36954 gene=WBGene00011884 locus=enol-1 status=Confirmed uniprot=Q27527 insdc=CAH10783.1 product=Enolase	2	8	8	8	17.3	46.616	0	26.997				15.9442	17.4152	24.8122	16.897	18.2453	24.4219	21.0638	11.3593	12.8303	20.2272	12.3121	13.6603	19.837	15.3944	16.1299	19.3512	15.8708	16.5449	23.8334	17.1643	17.3003	24.6073	18.5061	17.7666	24.5368	0.57914	19.9802	0.6632	0.934792	0	0	4	0	0	6	10
W06H3.1	immt-2	W06H3.1 wormpep=CE36215 gene=WBGene00012315 locus=immt-2 status=Confirmed uniprot=Q9XXN2 insdc=CAA16516.2 product=MICOS complex subunit MIC60-2	1	6	6	6	8.9	72.622	0	15.02				18.2098	22.508	21.9966	21.1446	22.8338	19.7065	19.0089	12.8879	17.186	16.6747	15.8227	17.5118	14.3845	16.9174	20.6439	20.3278	18.9932	21.0391	17.8864	19.4299	22.3932	21.7917	22.7536	22.355	19.8213	0.438379	21.4241	0.665267	0.934792	0	3	2	1	4	0	10
W08D2.1	egl-20	W08D2.1 wormpep=CE25152 gene=WBGene00001188 locus=egl-20 status=Confirmed uniprot=G5EG05 insdc=CAB61041.1	1	7	7	7	16	45.257	0	19.423				21.2461	18.8112	21.0739	20.4085	20.6026	22.9668	19.438	16.7225	14.2876	16.5504	15.885	16.0791	18.4432	19.5268	17.8419	19.5258	19.1448	19.4633	21.5575	22.4662	18.6964	20.8691	22.0176	20.1238	23.0816	1.06379	21.2091	0.216334	0.800417	2	0	0	0	0	8	10
Y14H12B.1c;Y14H12B.1b;Y14H12B.1a		Y14H12B.1c wormpep=CE39810 gene=WBGene00021191 status=Confirmed uniprot=G4SJZ3 insdc=CCD71678.1;Y14H12B.1b wormpep=CE32075 gene=WBGene00021191 status=Confirmed uniprot=Q8ITV5 insdc=CCD71677.1;Y14H12B.1a wormpep=CE21365 gene=WBGene00021191 status=Confirmed	3	2	2	2	14.7	17.223	0	9.3467				21.8045	23.0262	20.5488	21.1057	22.9676	NA	21.3585	18.6346	19.8563	17.3788	17.9358	19.7977	NA	20.5623	21.9908	20.3084	19.9334	21.9995	NA	23.0246	22.9114	20.3439	22.7148	22.4889	19.9378	-0.379503	21.9036	0.585694	0.912946	2	3	0	2	3	0	10
Y54E10A.9a;Y54E10A.9b;Y54E10A.9c	vbh-1	Y54E10A.9a wormpep=CE24451 gene=WBGene00006888 locus=vbh-1 status=Confirmed uniprot=Q9N3F4 insdc=CCD72826.1;Y54E10A.9b wormpep=CE28369 gene=WBGene00006888 locus=vbh-1 status=Confirmed uniprot=Q95XY1 insdc=CCD72827.1;Y54E10A.9c wormpep=CE37437 gene=WBGene00	3	2	1	1	3.6	69.218	0	8.3664			+	20.1571	21.6497	21.3999	20.866	21.2716	20.2738	18.7181	15.2503	16.7428	16.493	15.9592	16.3647	15.3669	19.292	20.7931	20.5306	20.0136	21.2716	19.4433	NA	NA	NA	NA	NA	NA	NA	NA	NA	NA	2	2	1	2	2	1	10
Y40B1B.7		Y40B1B.7 wormpep=CE21790 gene=WBGene00012739 status=Confirmed uniprot=Q9XWP4 insdc=CAA21606.1	1	2	2	2	11.4	15.003	0	4.7651				22.4808	24.3051	22.7243	20.1494	24.1911	21.712	24.7711	21.4808	23.3051	21.7243	19.1494	23.1912	20.712	23.1523	23.5902	22.8758	21.0284	23.8107	22.6542	23.7009	24.1902	22.5195	21.7585	23.7124	21.8268	-1.03764	22.9514	0.129982	0.800417	2	2	2	0	3	1	10
Y59A8A.3	tcc-1	Y59A8A.3 wormpep=CE26201 gene=WBGene00013340 locus=tcc-1 status=Confirmed uniprot=Q9GRZ9 insdc=CAC14400.1	1	6	6	6	11.1	75.891	0	27.998				19.8123	NA	23.0239	21.8278	NA	22.6748	18.8863	14.4547	NA	17.6664	16.4702	NA	17.3173	18.7446	NA	21.5227	20.1596	NA	21.2141	21.0324	17.0411	22.819	23.4369	18.9117	22.7897	1.41523	21.0051	0.193723	0.800417	0	0	4	2	0	4	10
Y65B4BR.4b;Y65B4BR.4a;Y65B4BR.4d;Y65B4BR.4c	wwp-1	Y65B4BR.4b wormpep=CE31385 gene=WBGene00007009 locus=wwp-1 status=Confirmed uniprot=Q95XU3 insdc=CCD71932.1 product=E3 ubiquitin-protein ligase;Y65B4BR.4a wormpep=CE31384 gene=WBGene00007009 locus=wwp-1 status=Confirmed uniprot=Q9N2Z7 insdc=CCD71931.1 pr	4	4	4	4	4.3	90.618	0	7.5038				17.7923	22.2203	22.4654	NA	22.4302	21.9442	18.8692	12.366	16.7941	17.0392	NA	17.0039	16.5179	17.7429	19.9159	20.4683	NA	20.3615	20.301	19.0124	22.1055	22.2606	18.388	21.9514	22.059	-0.326698	20.9628	0.679316	0.938619	0	1	2	0	3	4	10
Y71F9B.7;C14B9.4a;C14B9.4b	plk-2	Y71F9B.7 wormpep=CE22877 gene=WBGene00004043 locus=plk-2 status=Confirmed uniprot=Q9N2L7 insdc=CCD70415.1 product=Serine\/threonine-protein kinase plk-2	3	4	4	4	5.9	72.071	0	8.5844				20.1122	22.4493	22.1471	21.0228	23.3492	21.1666	19.6246	15.0679	17.405	17.1028	15.9784	18.3048	16.1222	18.7763	21.1502	21.184	19.7774	22.05	19.6922	21.3323	22.3345	21.9423	22.6318	22.8705	21.2814	0.391523	22.0655	0.530488	0.898812	0	2	2	1	4	1	10
CON__sp|P01801|HVM32_MOUSE;CON__sp|P01800|HVM31_MOUSE;CON__sp|P01799|HVM30_MOUSE;CON__sp|P01797|HVM28_MOUSE;CON__sp|P01796|HVM27_MOUSE;CON__sp|P01802|HVM33_MOUSE;CON__sp|P01804|HVM35_MOUSE;CON__sp|P01803|HVM34_MOUSE;CON__sp|P01798|HVM29_MOUSE		CON__sp|P01801|HVM32_MOUSE;CON__sp|P01800|HVM31_MOUSE;CON__sp|P01799|HVM30_MOUSE;CON__sp|P01797|HVM28_MOUSE;CON__sp|P01796|HVM27_MOUSE;CON__sp|P01802|HVM33_MOUSE;CON__sp|P01804|HVM35_MOUSE;CON__sp|P01803|HVM34_MOUSE;CON__sp|P01798|HVM29_MOUSE	9	4	4	3	39.1	12.81	0	47.924	+		+	22.1062	24.426	24.0184	21.157	24.577	20.1327	23.5278	19.5212	21.841	21.4335	18.572	21.992	17.5478	20.8487	23.2836	23.1879	20.3928	23.4509	20.1707	NA	NA	NA	NA	NA	NA	NA	NA	NA	NA	0	3	3	0	3	0	9
Y71G10AL.1a;Y71G10AL.1b	hrpu-2	Y71G10AL.1a wormpep=CE40883 gene=WBGene00022134 locus=hrpu-2 status=Confirmed uniprot=G4SPY1 insdc=CCD68042.1;Y71G10AL.1b wormpep=CE40884 gene=WBGene00022134 locus=hrpu-2 status=Confirmed uniprot=G4SPY0 insdc=CCD68043.1	2	5	5	5	9.2	75.618	0	19.419				19.7648	21.6379	22.6916	20.3415	22.429	21.3456	19.3397	14.8106	16.6837	17.7373	15.3873	17.4748	16.3914	18.1294	20.0742	20.8937	18.342	20.7154	20.9231	20.9849	21.523	22.4867	21.9505	21.9503	21.4604	0.122219	21.726	0.841005	0.968643	0	1	4	0	3	2	10
C06A8.1b;C06A8.1a	mthf-1	C06A8.1b wormpep=CE31291 gene=WBGene00015512 locus=mthf-1 status=Confirmed uniprot=Q17693 insdc=CCD61459.1 product=Probable methylenetetrahydrofolate reductase;C06A8.1a wormpep=CE30593 gene=WBGene00015512 locus=mthf-1 status=Confirmed uniprot=Q17693 insd	2	1	1	1	1.1	73.162	0.0048309	2.1367			+	26.5061	27.0875	27.3962	25.9879	27.3277	27.3321	24.801	21.6988	22.2802	22.5888	21.1806	22.5203	22.5247	26.5061	27.0875	27.3962	25.9879	27.3277	27.3321	NA	NA	NA	NA	NA	NA	NA	NA	NA	NA	2	1	1	2	2	1	9
C47E12.5b;C47E12.5c;C47E12.5a	uba-1	C47E12.5b wormpep=CE39093 gene=WBGene00006699 locus=uba-1 status=Confirmed uniprot=Q3S1J5 insdc=CAJ30225.1;C47E12.5c wormpep=CE43638 gene=WBGene00006699 locus=uba-1 status=Confirmed uniprot=C1P636 insdc=CAX65051.1;C47E12.5a wormpep=CE05449 gene=WBGene00006	3	11	11	11	10.7	114.95	0	30.014			+	NA	NA	23.3892	NA	NA	24.3204	19.046	NA	NA	17.5065	NA	NA	18.4377	NA	NA	21.3548	NA	NA	22.0798	NA	NA	NA	NA	NA	NA	NA	NA	NA	NA	0	0	0	0	0	9	9
B0303.3		B0303.3 wormpep=CE00561 gene=WBGene00015125 status=Confirmed uniprot=P34255 insdc=CCD61708.1	1	4	4	4	8.5	47.874	0	12.324				20.7957	22.3181	22.6008	21.1116	22.7104	22.6589	20.4757	16.4738	17.9961	18.2789	16.7897	18.3885	18.337	19.7102	21.0006	21.1628	20.3444	21.1176	21.2946	22.0158	22.2032	22.396	22.7207	22.2317	22.7738	0.370375	22.3902	0.488819	0.882975	1	1	1	1	3	2	9
F01F1.12a;F01F1.12b	aldo-2	F01F1.12a wormpep=CE01225 gene=WBGene00017166 locus=aldo-2 status=Confirmed uniprot=P46563 insdc=CCD65997.1 product=Fructose-bisphosphate aldolase 2;F01F1.12b wormpep=CE30646 gene=WBGene00017166 locus=aldo-2 status=Confirmed uniprot=G8JY45 insdc=CCD65998	2	7	7	7	27.6	38.846	0	37.169				20.3863	20.1734	25.1792	NA	19.5189	23.5532	21.2835	15.994	15.7811	20.7868	NA	15.1266	19.1609	19.9515	19.845	23.3712	NA	19.5178	21.1732	21.6064	20.0586	24.9743	17.4437	19.0401	23.668	-2.16246	21.1319	0.0824303	0.800417	0	0	6	0	0	3	9
F44A2.1b	tag-153	F44A2.1b wormpep=CE27382 gene=WBGene00006499 locus=tag-153 status=Confirmed uniprot=H2L031 insdc=CCD71187.1	1	4	4	4	8.9	80.502	0	39.092				21.2754	23.3056	21.2646	NA	23.6356	NA	19.6748	16.1879	18.2181	16.1772	NA	18.548	NA	20.0765	21.0924	19.5328	NA	21.5515	NA	22.4955	23.1908	21.0598	17.8484	23.1568	17.8347	-2.63538	20.931	0.0367278	0.800417	1	3	0	0	5	0	9
F45G2.8		F45G2.8 wormpep=CE16051 gene=WBGene00009734 status=Confirmed uniprot=O62250 insdc=CAB07617.1 product=Mitochondrial import inner membrane translocase subunit tim-16	1	2	2	2	14	15.276	0	4.1625				21.3514	22.2389	19.9525	19.9028	21.2104	NA	20.5221	18.3514	19.2389	16.9525	16.9028	18.2103	NA	20.0189	20.9282	19.3501	18.4116	19.8581	NA	22.5715	22.124	19.7476	21.5118	20.7316	17.2197	-1.65997	20.6511	0.0678988	0.800417	2	3	1	0	3	0	9
F49D11.10		F49D11.10 wormpep=CE44000 gene=WBGene00045433 status=Confirmed uniprot=A7DT40 insdc=CCD71541.1	1	3	3	3	6.6	79.997	0	13.15				20.8943	21.7029	23.2626	20.8189	22.7441	21.0137	19.3331	15.5723	16.381	17.9406	15.497	17.4222	15.6918	20.1009	20.6965	21.971	20.7003	21.2883	20.895	22.1144	21.5881	23.0577	22.428	22.2654	21.1286	-0.312756	22.097	0.645795	0.925726	1	0	3	1	3	1	9
F49E8.3a;F49E8.3b	pam-1	F49E8.3a wormpep=CE10790 gene=WBGene00003914 locus=pam-1 status=Confirmed uniprot=Q4TT88 insdc=CCD70444.1 product=Puromycin-sensitive aminopeptidase;F49E8.3b wormpep=CE37649 gene=WBGene00003914 locus=pam-1 status=Confirmed uniprot=Q4TT88 insdc=CCD70445.1	2	9	9	9	8.5	100.01	0	17.462				19.7124	20.3214	23.2402	20.2745	20.3459	23.9367	19.2885	14.1274	14.7363	17.6552	14.6895	14.7609	18.3518	18.4814	18.8874	21.1231	18.8561	18.9038	22.6198	20.9325	20.2065	23.0353	21.8835	19.8672	24.0515	0.542627	21.6628	0.491409	0.882975	0	0	3	0	0	6	9
F53A9.10a;F53A9.10b	tnt-2	F53A9.10a wormpep=CE34313 gene=WBGene00006587 locus=tnt-2 status=Confirmed uniprot=Q7Z072 insdc=CCD68808.1;F53A9.10b wormpep=CE34878 gene=WBGene00006587 locus=tnt-2 status=Confirmed uniprot=Q7Z071 insdc=CCD68809.1	2	9	5	5	21.3	48.684	0	13.797				18.3678	23.4939	20.9948	19.0613	24.691	NA	21.1495	14.1978	19.3239	16.8249	14.8914	20.521	NA	17.2644	21.9288	19.5005	18.3775	23.1651	NA	19.5879	23.379	20.7899	20.6704	24.2122	17.3791	-0.49837	21.0031	0.678442	0.938619	0	3	0	0	6	0	9
H06I04.3a;H06I04.3c;H06I04.3b		H06I04.3a wormpep=CE23795 gene=WBGene00019168 status=Confirmed uniprot=Q9N5N9 insdc=CCD72251.1 product=Putative rRNA methyltransferase;H06I04.3c wormpep=CE38201 gene=WBGene00019168 status=Partially_confirmed uniprot=Q5CCJ2 insdc=CCD72253.1 product=Putat	3	5	5	5	7.2	94.328	0	11.883				20.3401	22.6741	23.0338	20.6817	23.2653	21.219	20.019	15.482	17.8162	18.1758	15.8237	18.4073	16.361	20.4099	21.4213	21.7554	20.0987	21.7425	21.1836	21.5602	22.5593	22.8289	22.2907	22.7865	21.3339	-0.179093	22.2266	0.779562	0.962272	1	1	3	0	4	0	9
K12C11.2	smo-1	K12C11.2 wormpep=CE18056 gene=WBGene00004888 locus=smo-1 status=Confirmed uniprot=P55853 insdc=CCD72942.1 product=Small ubiquitin-related modifier	1	5	5	5	49.5	10.222	0	17.895			+	NA	NA	23.9459	NA	NA	23.4022	22.1146	NA	NA	21.361	NA	NA	20.8172	NA	NA	23.3275	NA	NA	22.119	NA	NA	NA	NA	NA	NA	NA	NA	NA	NA	0	0	5	0	0	4	9
H21P03.1	mbf-1	H21P03.1 wormpep=CE18819 gene=WBGene00003148 locus=mbf-1 status=Confirmed uniprot=Q9XTV4 insdc=CAB09112.1	1	4	4	4	29.5	17.061	0	20.162				21.4709	22.278	23.1002	20.5811	22.6343	22.8046	21.6271	18.1489	18.9561	19.7782	17.2592	19.3124	19.4826	20.4675	20.7776	21.4054	20.0069	21.0758	21.6275	22.691	22.1632	22.8953	22.1902	22.1556	22.9194	-0.161434	22.5024	0.762634	0.951286	2	0	1	1	2	3	9
CON__sp|P02768|ALBU_HUMAN		sp|P02768|ALBU_HUMAN Serum albumin OS=Homo sapiens GN=ALB PE=1 SV=2	1	4	4	2	6.2	69.366	0	10.216	+		+	22.2682	23.8297	23.63	21.5402	23.668	21.6572	20.4794	17.0983	18.6598	18.46	16.3703	18.4981	16.4873	21.6618	23.0484	22.7855	20.7727	23.056	20.5249	NA	NA	NA	NA	NA	NA	NA	NA	NA	NA	1	2	2	1	2	1	9
CON__sp|P15252|REF_HEVBR		sp|P15252|REF_HEVBR Rubber elongation factor protein OS=Hevea brasiliensis PE=1 SV=2	1	4	4	4	34.1	14.722	0	12.666	+		+	19.9314	23.9837	24.1342	NA	23.7263	23.7322	22.6055	16.6095	20.6618	20.8123	NA	20.4044	20.4103	20.7721	22.2289	23.4437	NA	21.8951	22.4791	NA	NA	NA	NA	NA	NA	NA	NA	NA	NA	0	2	3	0	1	3	9
CON__sp|P62894|CYC_BOVIN;CON__sp|P00004|CYC_HORSE		sp|P62894|CYC_BOVIN Cytochrome c OS=Bos taurus GN=CYCS PE=1 SV=2	2	5	4	4	42.9	11.703	0	21.321	+		+	24.3273	22.6056	22.1767	22.703	22.3858	22.4384	22.9952	21.7424	20.0207	19.5917	20.1181	19.8008	19.8535	22.9337	22.0282	21.7497	22.1042	21.8355	21.8488	NA	NA	NA	NA	NA	NA	NA	NA	NA	NA	6	0	0	3	0	0	9
T01E8.8		T01E8.8 wormpep=CE34977 gene=WBGene00011335 status=Confirmed uniprot=Q7YWV0 insdc=CAE17927.1	1	1	1	1	5.9	23.407	0	8.841			+	NA	24.3038	24.5842	NA	24.8729	24.257	23.2042	NA	20.9819	21.2623	NA	21.551	20.9351	NA	23.5797	23.8437	NA	24.1192	23.4854	NA	NA	NA	NA	NA	NA	NA	NA	NA	NA	0	2	2	0	2	3	9
M03D4.1b;M03D4.1e;M03D4.1a;M03D4.1c;M03D4.1f;M03D4.1d	zen-4	M03D4.1b wormpep=CE12346 gene=WBGene00006974 locus=zen-4 status=Confirmed uniprot=G5EC43 insdc=CCD72298.1 product=Kinesin-like protein;M03D4.1e wormpep=CE49163 gene=WBGene00006974 locus=zen-4 status=Confirmed uniprot=V6CLB1 insdc=CDK13349.1 product=Kine	6	6	6	6	6.1	87.43	0	31.678				NA	21.5355	22.7793	NA	23.7714	18.5444	19.1796	NA	16.1431	17.387	NA	18.3791	13.1521	NA	19.299	20.2855	NA	22.1172	17.9402	17.5299	21.4206	22.5744	18.2191	23.2927	18.6592	-0.451293	20.2827	0.724095	0.944159	0	0	3	0	6	0	9
T10B5.3a		T10B5.3a wormpep=CE30832 gene=WBGene00020389 status=Confirmed uniprot=O76407 insdc=CCD74222.1	1	4	4	4	12.2	32.436	0	9.8403				20.7025	21.7637	22.6309	21.0134	22.4647	NA	20.9073	17.3806	18.4418	19.309	17.6915	19.1428	NA	19.4721	21.2235	21.4309	20.852	21.8402	NA	21.9226	21.6489	22.4261	22.6225	21.986	19.4751	-0.638025	21.6802	0.451893	0.877857	1	1	2	2	3	0	9
T20B12.3		T20B12.3 wormpep=CE01409 gene=WBGene00020601 status=Confirmed uniprot=P41843 insdc=CCD69072.1	1	3	3	3	7.5	58.514	0	19.131				20.5342	22.0431	22.2068	21.6536	22.5171	NA	19.7286	16.0106	17.5195	17.6833	17.13	17.9936	NA	19.0515	20.2247	20.7643	20.1413	20.9084	NA	21.7543	21.9282	22.002	23.2626	22.0384	16.5947	-1.26293	21.2634	0.362352	0.825744	1	1	2	3	2	0	9
T20G5.2	cts-1	T20G5.2 wormpep=CE00513 gene=WBGene00000833 locus=cts-1 status=Confirmed uniprot=P34575 insdc=CAA83004.1 product=Probable citrate synthase, mitochondrial	1	6	6	6	14.1	51.54	0	26.862				NA	17.8402	23.6922	NA	18.3181	24.6909	20.8367	NA	13.3807	19.2327	NA	13.8587	20.2315	NA	16.0036	20.8294	NA	16.3222	23.0462	17.4942	17.7254	23.4874	18.2956	17.8393	24.8058	0.744605	19.9413	0.548159	0.906543	0	0	3	0	0	6	9
T26G10.1		T26G10.1 wormpep=CE00337 gene=WBGene00012059 status=Confirmed uniprot=P34580 insdc=CAA82362.1 product=Putative ATP-dependent RNA helicase T26G10.1	1	2	2	2	5.9	54.227	0	77.408				20.9087	22.6737	22.7838	20.7562	22.9634	17.9366	20.1771	16.4493	18.2143	18.3244	16.2968	18.5039	13.4771	19.5035	21.8805	22.0137	19.6	22.029	19.0112	22.1289	22.5589	22.579	22.3653	22.4846	18.0514	-1.45514	21.6947	0.187301	0.800417	0	3	3	0	3	0	9
W01A8.1b;W01A8.1a;W01A8.1c	plin-1	W01A8.1b wormpep=CE06531 gene=WBGene00007024 locus=plin-1 status=Confirmed uniprot=A8WHP8 insdc=CAH19105.1 product=Perilipin-1 homolog;W01A8.1a wormpep=CE18303 gene=WBGene00007024 locus=plin-1 status=Confirmed uniprot=A8WHP8 insdc=CAA95854.1 product=Per	3	6	6	6	15.1	42.531	0	17.686				16.2822	NA	22.3483	19.8872	NA	23.2922	19.4664	11.7586	NA	17.8248	15.3636	NA	18.7687	15.5163	NA	20.9262	17.139	NA	21.7907	17.5023	17.2556	22.1434	21.4962	17.5096	23.407	1.83721	19.8857	0.135666	0.800417	0	0	3	0	0	6	9
W06E11.2	tag-267	W06E11.2 wormpep=CE01427 gene=WBGene00044318 locus=tag-267 status=Confirmed uniprot=Q23205 insdc=CCD63989.1	1	5	5	5	18.9	21.95	0	14.52				21.9917	23.0003	22.6036	21.3831	22.9492	18.5248	21.386	18.5323	19.5408	19.1442	17.9237	19.4897	15.0654	21.085	21.6847	21.682	20.7318	21.6443	19.0225	23.2118	22.8854	22.3987	22.9922	22.4704	18.6397	-1.46457	22.0997	0.134844	0.800417	3	2	2	0	2	0	9
W07B3.2c;W07B3.2d;W07B3.2b;W07B3.2a;W07B3.2f	gei-4	W07B3.2c wormpep=CE34603 gene=WBGene00001561 locus=gei-4 status=Confirmed uniprot=H2L0F7 insdc=CCD72888.1;W07B3.2d wormpep=CE42180 gene=WBGene00001561 locus=gei-4 status=Confirmed uniprot=Q8ITW3 insdc=CCD72891.1;W07B3.2b wormpep=CE17291 gene=WBGene00001561	5	4	4	4	7.6	62.484	0	12.109				19.2687	22.307	19.5103	18.1824	22.5906	21.6095	20.1581	15.4614	18.4996	15.7029	14.3751	18.7833	17.8022	19.5917	20.7162	19.5154	18.4531	21.1477	20.7751	20.4889	22.1922	19.3054	19.7915	22.1119	21.7243	0.547081	20.9357	0.496751	0.882975	1	2	0	0	3	3	9
Y22D7AL.10		Y22D7AL.10 wormpep=CE27242 gene=WBGene00021248 status=Confirmed uniprot=Q965Q1 insdc=CCD73751.1	1	5	5	5	45.4	11.85	0	23.741			+	NA	NA	24.0385	NA	NA	24.5524	22.7333	NA	NA	21.4536	NA	NA	21.9675	NA	NA	22.2864	NA	NA	22.8778	NA	NA	NA	NA	NA	NA	NA	NA	NA	NA	0	0	2	0	0	7	9
Y116A8C.32a	sfa-1	Y116A8C.32a wormpep=CE28108 gene=WBGene00013808 locus=sfa-1 status=Confirmed uniprot=G5EF97 insdc=CAB55136.2	1	6	6	6	10.3	75.25	0	17.568				23.2797	23.1617	22.3836	20.2421	23.9662	NA	20.8872	18.8202	18.7023	17.9242	15.7827	19.5068	NA	22.0629	22.293	21.1666	20.7873	22.4281	NA	24.4998	23.0469	22.1788	21.8512	23.4875	17.4896	-2.29905	22.0923	0.068521	0.800417	3	3	0	0	3	0	9
Y37E3.7	rla-1	Y37E3.7 wormpep=CE26658 gene=WBGene00004409 locus=rla-1 status=Confirmed uniprot=P91913 insdc=CCD73427.1 product=60S acidic ribosomal protein P1	1	3	3	3	53.2	11.284	0	24.969				22.1006	22.7243	25.5687	23.296	24.0488	25.1716	24.9162	20.1006	20.7243	23.5687	21.296	22.0488	23.1716	21.8749	22.4862	24.9767	22.6952	23.422	24.537	23.3207	22.6095	25.3638	24.9051	23.57	25.2865	0.822484	24.1759	0.239941	0.812465	0	1	3	1	1	3	9
Y39A1A.14		Y39A1A.14 wormpep=CE19133 gene=WBGene00012652 status=Confirmed uniprot=Q9XX15 insdc=CAA21025.1 product=Ribosomal RNA small subunit methyltransferase nep-1	1	2	2	2	10.4	25.765	0	32.094				21.6875	22.6325	22.7809	22.0581	22.8662	NA	20.9871	17.8801	18.8251	18.9735	18.2507	19.0589	NA	21.071	22.0499	22.242	21.2001	22.3195	NA	22.9076	22.5176	22.576	23.6671	22.3875	18.7819	-1.05492	22.1396	0.305103	0.812465	1	2	2	2	2	0	9
Y47G6A.20b;Y47G6A.20a;Y47G6A.20c	rnp-6	Y47G6A.20b wormpep=CE24366 gene=WBGene00004389 locus=rnp-6 status=Confirmed uniprot=Q9N3S4 insdc=CCD72565.1;Y47G6A.20a wormpep=CE24365 gene=WBGene00004389 locus=rnp-6 status=Confirmed uniprot=Q9N3S3 insdc=CCD72564.1;Y47G6A.20c wormpep=CE31375 gene=WBGene00	3	5	5	5	8.3	81.615	0	41.279				23.3499	23.1073	19.3637	19.4682	23.9897	17.3726	19.8924	18.0646	17.8219	14.0783	14.1829	18.7043	12.0872	21.8907	21.4558	18.0977	17.1557	22.808	16.6044	24.57	22.9925	19.1589	21.0773	23.511	17.4875	-1.54854	21.4662	0.204161	0.800417	4	1	0	0	4	0	9
Y71F9AM.6	trap-1	Y71F9AM.6 wormpep=CE26244 gene=WBGene00022122 locus=trap-1 status=Confirmed uniprot=Q95XT5 insdc=CCD73517.1	1	3	3	3	9.7	28.617	0	5.5657				21.9473	22.9702	23.4145	22.2986	22.7883	22.9193	22.7987	19.3623	20.3852	20.8296	19.7136	20.2034	20.3343	21.1206	22.1066	22.3576	21.4048	22.3054	22.0392	23.1674	22.8553	23.2097	23.9077	22.3096	23.0341	0.00630993	23.0806	0.991174	0.993532	1	2	1	1	0	4	9
Y94H6A.5a		Y94H6A.5a wormpep=CE37302 gene=WBGene00022378 status=Confirmed uniprot=Q688Z3 insdc=CCD74205.1 product=ATP-dependent RNA helicase	1	6	6	6	7.3	93.082	0	14.384				20.1972	22.8811	21.0293	19.5103	23.3504	19.3798	19.0408	14.771	17.4548	15.603	14.0841	17.9242	13.9535	19.2969	21.2099	19.9966	18.4767	22.0134	21.0707	21.4174	22.7662	20.8245	21.1194	22.8717	19.4946	-0.50747	21.4156	0.470587	0.880348	1	3	0	0	4	1	9
ZK829.4	gdh-1	ZK829.4 wormpep=CE06652 gene=WBGene00014095 locus=gdh-1 status=Confirmed uniprot=Q23621 insdc=CAA98074.1 product=Glutamate dehydrogenase	1	8	8	8	17	58.794	0	33.322			+	NA	NA	22.4502	NA	NA	24.4522	19.5258	NA	NA	17.2023	NA	NA	19.2043	NA	NA	21.386	NA	NA	22.4301	NA	NA	NA	NA	NA	NA	NA	NA	NA	NA	0	0	1	0	0	8	9
CON__sp|P01806|HVM36_MOUSE;CON__sp|P01808|HVM38_MOUSE;CON__sp|P01807|HVM37_MOUSE;CON__sp|P01812|HVM42_MOUSE;CON__sp|P01811|HVM41_MOUSE;CON__sp|P01809|HVM39_MOUSE;CON__sp|P01810|HVM40_MOUSE		CON__sp|P01806|HVM36_MOUSE;CON__sp|P01808|HVM38_MOUSE;CON__sp|P01807|HVM37_MOUSE;CON__sp|P01812|HVM42_MOUSE;CON__sp|P01811|HVM41_MOUSE;CON__sp|P01809|HVM39_MOUSE;CON__sp|P01810|HVM40_MOUSE	7	2	2	2	21.6	12.911	0	30.465	+		+	22.3305	23.7711	23.3729	21.6165	23.9224	21.5148	22.6476	19.3306	20.7711	20.3729	18.6165	20.9225	18.5148	21.5354	23.0915	22.6964	20.764	23.1283	20.7611	NA	NA	NA	NA	NA	NA	NA	NA	NA	NA	1	2	1	0	4	0	8
ZK1005.1b;ZK1005.1a	tank-1	ZK1005.1b wormpep=CE33259 gene=WBGene00004053 locus=tank-1 status=Confirmed uniprot=Q9TXQ1 insdc=CCD69564.1 product=Tankyrase-like protein;ZK1005.1a wormpep=CE24712 gene=WBGene00004053 locus=tank-1 status=Confirmed uniprot=Q9TXQ1 insdc=CCD69563.1 product	2	10	10	10	4.7	250.35	0	19.93				20.2143	23.1404	23.7114	20.5676	24.0535	17.9157	18.4646	13.3073	16.2335	16.8045	13.6607	17.1466	11.0088	18.366	21.8467	21.4415	18.5747	21.5285	18.6994	21.4344	23.0255	23.5065	22.1766	23.5747	18.0305	-1.39486	21.9581	0.290415	0.812465	0	3	2	0	3	1	9
B0361.6		B0361.6 wormpep=CE00835 gene=WBGene00015160 status=Confirmed uniprot=Q10950 insdc=CCD61821.1 product=Putative methyltransferase B0361.6	1	4	4	4	13.5	43.026	0	13.632				21.786	23.3657	23.3776	21.1389	23.9618	19.3671	21.2421	17.6161	19.1958	19.2076	16.9689	19.7919	15.1972	21.1414	22.3703	22.3468	20.2096	22.8996	22.3037	23.0062	23.2509	23.1727	22.748	23.4831	19.4819	-1.23893	22.5238	0.193357	0.800417	1	2	2	0	2	1	8
B0412.4	rps-29	B0412.4 wormpep=CE26849 gene=WBGene00004498 locus=rps-29 status=Confirmed uniprot=P90983 insdc=CCD61868.1	1	3	3	3	32.1	6.5536	0	15.87				21.6975	NA	22.9549	20.5816	18.2984	23.61	23.0596	20.1126	NA	21.37	18.9967	16.7134	22.0251	20.7516	NA	22.0713	19.4215	19.0683	22.7672	22.9176	16.9122	22.7501	22.1907	17.8197	23.7248	0.385079	21.0525	0.735097	0.944159	2	0	2	1	0	3	8
C07H6.4		C07H6.4 wormpep=CE00755 gene=WBGene00015581 status=Confirmed uniprot=Q95YF1 insdc=CCD63591.1	1	2	2	2	2.4	109.56	0	3.4157				27.9274	28.8234	28.6683	18.3388	29.0819	26.6471	25.6821	22.8399	23.736	23.5808	13.2513	23.9944	21.5596	28.4756	28.5233	28.5284	27.0878	28.7243	26.5071	29.1475	28.7086	28.4635	19.9478	28.6031	26.7619	-3.6689	26.9387	0.0600758	0.800417	4	1	1	0	1	1	8
F31D4.3	fkb-6	F31D4.3 wormpep=CE15929 gene=WBGene00001431 locus=fkb-6 status=Confirmed uniprot=O45418 insdc=CAB07371.1 product=Peptidylprolyl isomerase	1	6	6	6	15.5	48.059	0	30.25			+	NA	NA	23.2706	NA	NA	23.628	19.9368	NA	NA	18.747	NA	NA	19.1044	NA	NA	21.3329	NA	NA	21.8975	NA	NA	NA	NA	NA	NA	NA	NA	NA	NA	0	0	3	0	0	5	8
F33A8.3	cey-1	F33A8.3 wormpep=CE17755 gene=WBGene00000472 locus=cey-1 status=Confirmed uniprot=O62213 insdc=CAB04257.1	1	5	5	5	30.8	21.349	0	39.888			+	NA	NA	23.0364	NA	NA	23.6646	21.0625	NA	NA	19.7144	NA	NA	20.3427	NA	NA	22.2474	NA	NA	22.1691	NA	NA	NA	NA	NA	NA	NA	NA	NA	NA	0	0	1	0	0	7	8
F25H5.3c;F25H5.3d;F25H5.3a;F25H5.3b;F25H5.3e;ZK593.1c;ZK593.1b;ZK593.1a	pyk-1	F25H5.3c wormpep=CE36135 gene=WBGene00009126 locus=pyk-1 status=Confirmed uniprot=Q7JL40 insdc=CAE54896.1 product=Pyruvate kinase;F25H5.3d wormpep=CE37832 gene=WBGene00009126 locus=pyk-1 status=Confirmed uniprot=Q3S1I8 insdc=CAJ30227.1 product=Pyruvate	8	7	7	7	13.2	57.4	0	13.123				21.5081	21.5765	23.1509	NA	21.5525	23.3224	19.931	16.65	16.7185	18.293	NA	16.6945	18.4645	20.7431	21.3787	21.4668	NA	19.5374	23.3426	22.7282	21.4617	22.9461	19.6644	21.0738	23.4372	-0.986867	21.8852	0.261964	0.812465	1	0	0	0	0	7	8
F33G12.2		F33G12.2 wormpep=CE27149 gene=WBGene00018014 status=Confirmed uniprot=Q19986 insdc=CCD65791.1	1	3	3	3	11.8	33.117	0	41.493				22.7271	23.2051	22.2372	21.7262	23.8481	NA	22.4507	19.9197	20.3977	19.4299	18.9188	21.0408	NA	21.34	21.941	21.1459	20.505	22.5779	NA	23.9472	23.0902	22.0324	23.3352	23.3694	15.6204	-2.24825	21.8991	0.156115	0.800417	1	1	1	1	4	0	8
F35B12.7	nlp-24	F35B12.7 wormpep=CE37515 gene=WBGene00003762 locus=nlp-24 status=Confirmed uniprot=Q20011 insdc=CAA98464.2	1	3	3	3	33.8	7.7857	0	5.9849				20.5128	21.5953	23.6282	18.9655	21.854	23.2359	22.3381	17.9278	19.0103	21.0433	16.3805	19.269	20.651	18.8639	20.429	22.3584	17.5741	20.6142	21.9879	21.7329	21.4804	23.4234	20.5746	21.3752	23.3508	-0.445388	21.9895	0.505487	0.889607	0	1	3	0	1	3	8
F42A6.7a;F42A6.7d;F42A6.7c;F42A6.7b	hrp-1	F42A6.7a wormpep=CE17059 gene=WBGene00001999 locus=hrp-1 status=Confirmed uniprot=Q22037 insdc=CCD71134.1 product=Heterogeneous nuclear ribonucleoprotein A1;F42A6.7d wormpep=CE39251 gene=WBGene00001999 locus=hrp-1 status=Confirmed uniprot=Q22037 insdc=CC	4	5	5	5	14.2	36.343	0	10.843				18.148	NA	22.8126	NA	18.7503	23.0552	20.1958	14.3406	NA	19.0053	NA	14.9429	19.2478	17.3842	NA	19.746	NA	17.6854	22.1868	19.3681	18.285	22.6077	18.4467	18.2715	23.17	-0.124212	20.0248	0.894845	0.980103	0	0	3	0	0	5	8
F43G9.1	idha-1	F43G9.1 wormpep=CE34018 gene=WBGene00009664 locus=idha-1 status=Confirmed uniprot=Q93714 insdc=CAB02111.2 product=Probable isocitrate dehydrogenase [NAD] subunit alpha, mitochondrial	1	5	5	5	12.6	38.466	0	8.8791				17.9094	19.5864	23.2167	NA	17.8644	23.2618	20.0073	13.5874	15.2644	18.8947	NA	13.5424	18.94	18.3634	19.1671	20.008	NA	17.4064	22.2955	19.1295	19.4715	23.0118	17.1917	17.3857	23.3767	-1.21961	19.9278	0.279529	0.812465	0	0	1	0	0	7	8
F49D11.1;Y54G2A.12	prp-17	F49D11.1 wormpep=CE28405 gene=WBGene00018625 locus=prp-17 status=Confirmed uniprot=O44729 insdc=CCD71532.1;Y54G2A.12 wormpep=CE41063 gene=WBGene00021877 status=Confirmed uniprot=A5A8P6 insdc=CCD83536.1	2	3	3	3	5.6	65.277	0	7.69				21.4422	21.7739	20.6442	20.9413	22.0199	19.6842	18.7266	16.3129	16.6447	15.515	15.812	16.8906	14.5549	20.3327	20.5498	19.5359	19.8746	20.804	18.1486	22.6623	21.6591	20.4394	22.5503	21.5411	19.799	-0.290089	21.4419	0.654072	0.931954	2	2	0	2	2	0	8
F56D1.3	mrps-16	F56D1.3 wormpep=CE29407 gene=WBGene00018961 locus=mrps-16 status=Confirmed uniprot=Q10129 insdc=CCD68956.1 product=Probable 28S ribosomal protein S16, mitochondrial	1	2	2	2	18.4	16.312	0	30.706				20.5042	22.3308	21.3354	20.9314	22.4706	18.723	21.0734	17.5042	19.3308	18.3354	17.9314	19.4706	15.723	19.8028	21.6501	20.6163	20.2431	21.738	17.9798	21.7243	22.216	21.1305	22.5405	21.9918	18.8379	-0.56685	21.4068	0.486134	0.882975	1	2	1	2	2	0	8
R09B3.3	rbm-3.2	R09B3.3 wormpep=CE16308 gene=WBGene00011156 locus=rbm-3.2 status=Confirmed uniprot=O45713 insdc=CAB03237.1	1	2	2	2	23.5	9.3961	0	14.347			+	NA	NA	24.6118	NA	NA	24.8458	24.1486	NA	NA	23.0268	NA	NA	23.2608	NA	NA	23.8545	NA	NA	24.088	NA	NA	NA	NA	NA	NA	NA	NA	NA	NA	0	0	3	0	0	5	8
R10E4.2g;R10E4.2m;R10E4.2p;R10E4.2i;R10E4.2b;R10E4.2l;R10E4.2f;R10E4.2a;R10E4.2n;R10E4.2r;R10E4.2q;R10E4.2j;R10E4.2k;R10E4.2o	sup-26	R10E4.2g wormpep=CE44674 gene=WBGene00006331 locus=sup-26 status=Partially_confirmed uniprot=D5MCQ2 insdc=CBK55590.1;R10E4.2m wormpep=CE44657 gene=WBGene00006331 locus=sup-26 status=Confirmed uniprot=D5MCQ6 insdc=CBK55594.1;R10E4.2p wormpep=CE44587 gene=WB	14	6	6	6	20.5	41.663	0	26.317			+	NA	NA	22.2785	NA	NA	23.4759	20.5386	NA	NA	18.819	NA	NA	20.0164	NA	NA	21.1872	NA	NA	21.7736	NA	NA	NA	NA	NA	NA	NA	NA	NA	NA	0	0	3	0	0	5	8
CON__sp|P01966|HBA_BOVIN		sp|P01966|HBA_BOVIN Hemoglobin subunit alpha OS=Bos taurus GN=HBA PE=1 SV=2	1	1	1	1	10.6	15.184	0	4.2351	+		+	21.1499	22.923	22.307	20.6324	22.9577	NA	21.4193	17.98	19.7531	19.137	17.4624	19.7877	NA	20.8409	22.3272	21.8436	20.2875	22.5551	NA	NA	NA	NA	NA	NA	NA	NA	NA	NA	NA	1	2	2	1	2	0	8
F58G4.1	myo-5	F58G4.1 wormpep=CE07306 gene=WBGene00019064 locus=myo-5 status=Confirmed uniprot=Q21000 insdc=CCD64059.1	1	13	8	8	6	227	0	17.3				NA	21.0436	21.9624	15.6651	22.5703	NA	16.7712	NA	14.2362	15.155	8.85779	15.763	NA	NA	18.5389	20.6781	15.9513	20.8158	NA	16.4102	20.9288	21.7575	17.2742	22.0916	16.6597	-1.02369	19.187	0.471748	0.880348	0	0	4	0	4	0	8
T05A10.3	ttr-14	T05A10.3 wormpep=CE03635 gene=WBGene00011460 locus=ttr-14 status=Confirmed uniprot=Q22192 insdc=CAA92135.1	1	3	3	3	7.4	48.925	0	7.5321				18.3527	21.9005	22.6927	NA	22.8656	NA	20.3469	14.5453	18.0932	18.8853	NA	19.0582	NA	19.1321	20.723	21.3809	NA	21.688	NA	19.5728	21.7857	22.4878	18.1549	22.3868	19.1729	-1.37724	20.5935	0.167824	0.800417	0	2	3	0	3	0	8
T05F1.7		T05F1.7 wormpep=CE42880 gene=WBGene00011492 status=Partially_confirmed uniprot=O18032 insdc=CAB04696.2	1	2	2	2	3.5	53.836	0	4.0981				20.8511	21.6306	23.17	19.36	21.3694	17.5827	20.0263	16.7637	17.5431	19.0825	15.2726	17.2819	13.4952	20.6638	20.3952	22.2542	19.1727	21.1821	18.4443	22.0712	21.5158	22.9651	20.9691	20.8907	17.6975	-2.3316	21.0182	0.0383738	0.800417	1	2	4	0	1	0	8
T07A9.9	nog-1	T07A9.9 wormpep=CE17218 gene=WBGene00020297 locus=nog-1 status=Confirmed uniprot=O44411 insdc=CCD73980.1 product=Nucleolar GTP-binding protein 1	1	4	4	4	7.3	78.486	0	9.3835				20.419	21.9427	21.5953	20.0505	22.8375	20.8324	19.0133	15.249	16.7729	16.4253	14.8805	17.6676	15.6625	19.257	20.0491	21.3577	19.7009	21.4961	20.1848	21.6391	21.8279	21.3904	21.6595	22.3588	20.9473	0.0360585	21.6372	0.947926	0.982111	0	1	2	1	3	1	8
T08B6.4		T08B6.4 wormpep=CE37550 gene=WBGene00020353 status=Confirmed uniprot=O44527 insdc=CCD73993.1	1	5	5	5	8.6	68.921	0	11.083				NA	23.4712	22.4438	NA	23.2281	16.6482	19.9455	NA	18.7163	17.6889	NA	18.4732	11.8934	NA	22.0499	20.4832	NA	20.9124	17.0294	17.4892	23.3564	22.2389	17.8734	22.7493	16.7631	-1.89959	20.0784	0.192636	0.800417	0	5	1	0	2	0	8
T21H3.3a;T21H3.3b	cmd-1	T21H3.3a wormpep=CE13902 gene=WBGene00000552 locus=cmd-1 status=Confirmed uniprot=O16305 insdc=CCD69969.1 product=Calmodulin	2	4	4	4	32.2	16.824	0	84.318				20.3389	20.5724	25.3141	NA	NA	22.29	22.3977	17.1689	17.4025	22.1442	NA	NA	19.1201	19.0472	19.164	24.4265	NA	NA	20.61	21.559	20.4575	25.1092	16.9732	19.3576	22.4049	-2.7967	20.9769	0.0259686	0.800417	0	1	7	0	0	0	8
T27F2.1	skp-1	T27F2.1 wormpep=CE06519 gene=WBGene00004806 locus=skp-1 status=Confirmed uniprot=Q22836 insdc=CAA98552.1	1	4	4	4	6.2	60.197	0	6.0015				20.7925	22.315	20.6092	20.3236	22.3188	19.5242	19.0674	15.9345	17.457	15.7512	15.4656	17.4608	14.6662	19.9309	20.751	20.0774	19.813	20.6408	18.9637	22.0126	22.2001	20.4043	21.9326	21.8401	19.639	-0.401776	21.3381	0.52683	0.898812	1	4	1	1	1	0	8
W03D2.4	pcn-1	W03D2.4 wormpep=CE14512 gene=WBGene00003955 locus=pcn-1 status=Confirmed uniprot=O02115 insdc=CCD66765.1 product=Proliferating cell nuclear antigen	1	5	5	5	13.3	29.036	0	12.849				NA	NA	23.9425	16.781	20.4102	23.9184	21.09	NA	NA	20.0356	12.874	16.5033	20.0115	NA	NA	22.5078	16.3555	18.9225	22.2677	18.5248	18.97	23.7377	18.39	19.9314	24.0333	0.374092	20.5979	0.716065	0.944159	0	0	4	0	0	4	8
W04C9.2		W04C9.2 wormpep=CE18333 gene=WBGene00021024 status=Confirmed uniprot=Q9TZE0 insdc=CCD73388.1 product=MICOS complex subunit MIC13	1	2	2	2	15.7	11.118	0	4.0379				21.2838	22.2685	20.4661	19.4605	21.7393	NA	21.3404	18.9618	19.9466	18.1442	17.1386	19.4174	NA	20.3119	21.3075	20.252	19.4978	21.8166	NA	22.5039	22.1537	20.2613	21.0696	21.2606	16.6261	-1.98752	20.6459	0.0523131	0.800417	2	2	1	1	2	0	8
Y105C5B.11a;Y105C5B.11b		Y105C5B.11a wormpep=CE39638 gene=WBGene00013651 status=Partially_confirmed uniprot=Q9U313 insdc=CAB60315.3;Y105C5B.11b wormpep=CE47960 gene=WBGene00013651 status=Partially_confirmed uniprot=K8ERW6 insdc=CCO25658.1	2	1	1	1	1.9	67.538	0	3.5165			+	23.9325	25.62	24.9188	22.1352	25.7662	NA	22.4042	19.0745	20.7621	20.0608	17.2772	20.9082	NA	23.9325	25.62	24.9188	22.1352	25.7662	NA	NA	NA	NA	NA	NA	NA	NA	NA	NA	NA	1	2	2	1	2	0	8
Y38F2AR.2	trap-3	Y38F2AR.2 wormpep=CE21634 gene=WBGene00021420 locus=trap-3 status=Confirmed uniprot=Q95XS1 insdc=CCD67380.1	1	2	2	2	6.2	19.702	0	8.5421				19.7336	21.6035	22.2107	20.8086	21.484	22.0602	23.1059	18.7336	20.6036	21.2107	19.8086	20.484	21.0601	18.5787	20.4502	21.3415	19.6149	20.315	22.255	20.9537	21.4887	22.0059	22.4177	21.0053	22.175	0.383216	21.6744	0.535855	0.898812	1	1	1	1	0	4	8
Y39B6A.16	zhp-4	Y39B6A.16 wormpep=CE29858 gene=WBGene00012678 locus=zhp-4 status=Partially_confirmed uniprot=Q8MYP1 insdc=CAD31814.1	1	6	6	6	22.3	32.837	0	15.522				NA	NA	NA	22.0616	23.0302	23.8004	20.8088	NA	NA	NA	18.1548	19.1233	19.8935	NA	NA	NA	22.0243	22.7709	22.1573	18.0863	18.2069	17.7668	23.6707	22.5514	23.9152	5.35912	20.6996	2.24457e-05	0.00398973	0	0	0	2	3	3	8
Y41D4B.5	rps-28	Y41D4B.5 wormpep=CE21842 gene=WBGene00004497 locus=rps-28 status=Confirmed uniprot=Q95Y04 insdc=CCD66705.1 product=40S ribosomal protein S28	1	3	3	3	50.8	7.4365	0	36.679				16.998	NA	23.3033	16.8662	21.4798	24.1203	23.3358	15.413	NA	21.7183	15.2812	19.8948	22.5353	17.0412	NA	22.3321	16.9533	18.9269	23.3675	18.2181	19.6246	23.0984	18.4752	21.001	24.2351	0.923409	20.7754	0.35823	0.821619	0	0	4	0	0	4	8
Y51H7C.11	nol-6	Y51H7C.11 wormpep=CE39192 gene=WBGene00021789 locus=nol-6 status=Partially_confirmed uniprot=Q95XY4 insdc=CCD71797.1 product=Nucleolar protein 6	1	6	6	6	6.1	120.96	0	27.659				20.4767	22.117	21.3337	17.525	23.3439	18.3839	18.2638	14.4995	16.1397	15.3564	11.5477	17.3667	12.4066	17.3759	20.5838	20.5177	17.0238	22.1396	17.5965	21.6969	22.0022	21.1288	19.134	22.8652	18.4987	-1.4433	20.8876	0.139763	0.800417	0	2	1	0	5	0	8
Y67D2.6	ddx-35	Y67D2.6 wormpep=CE27311 gene=WBGene00022056 locus=ddx-35 status=Confirmed uniprot=Q9BKQ8 insdc=CCD73030.1 product=Probable ATP-dependent RNA helicase DHX35 homolog	1	4	4	4	6.3	82.543	0	15.431				21.6802	22.1404	21.1152	20.7364	22.8014	17.1729	18.8216	16.2879	16.7481	15.7229	15.3441	17.4091	11.7806	20.6439	21.4616	20.351	19.855	22.6511	18.087	22.9003	22.0256	20.9104	22.3455	22.3227	17.2877	-1.29345	21.2987	0.221039	0.800417	1	2	0	0	5	0	8
Y73B6BL.6a;Y73B6BL.6b	sqd-1	Y73B6BL.6a wormpep=CE29008 gene=WBGene00022235 locus=sqd-1 status=Confirmed uniprot=Q8MXR6 insdc=CCD74155.1;Y73B6BL.6b wormpep=CE38662 gene=WBGene00022235 locus=sqd-1 status=Confirmed uniprot=Q4W5P0 insdc=CCD74156.1	2	3	3	3	10.5	33.467	0	13.995				20.1806	20.6292	21.9652	20.0703	20.8979	21.8086	20.1155	16.5956	17.0442	18.3802	16.4853	17.3129	18.2236	19.5717	19.954	20.8647	19.425	20.2482	20.2328	21.4007	20.5143	21.7603	21.6793	20.4192	21.9234	0.115535	21.2829	0.836745	0.968643	1	0	3	1	1	2	8
ZC434.5	ears-1	ZC434.5 wormpep=CE06580 gene=WBGene00001337 locus=ears-1 status=Confirmed uniprot=Q23315 insdc=CAB00060.1	1	6	6	6	6.3	125.2	0	14.304				16.0692	NA	22.5585	17.2014	NA	23.3313	18.2869	10.3413	NA	16.8306	11.4736	NA	17.6033	14.523	NA	20.1392	15.2779	NA	21.8026	17.2893	17.5123	22.3536	18.8105	17.6273	23.4461	0.909585	19.5065	0.397764	0.8392	0	0	2	0	0	6	8
ZK686.2		ZK686.2 wormpep=CE34464 gene=WBGene00022792 status=Confirmed uniprot=P34668 insdc=CCD63647.1 product=Putative ATP-dependent RNA helicase ZK686.2	1	4	4	4	7.1	66.544	0	9.7817				23.7758	24.3356	27.0504	23.0993	26.8819	23.1683	23.5377	19.0754	19.6351	22.3499	18.3989	22.1814	18.4679	22.8856	25.88	25.8891	24.0317	26.6543	23.8653	24.9959	24.2208	26.8455	24.7084	26.4032	23.2832	-0.555827	25.0761	0.593525	0.913581	0	1	3	1	3	0	8
B0546.1	mai-2	B0546.1 wormpep=CE16792 gene=WBGene00015248 locus=mai-2 status=Confirmed uniprot=O44441 insdc=CCD62188.1 product=ATPase inhibitor mai-2, mitochondrial	1	5	5	5	33.9	12.031	0	14.003				19.9529	18.2735	23.6836	17.8908	19.8832	24.8621	22.3011	16.7829	15.1035	20.5136	14.7208	16.7133	21.6921	17.6632	17.0761	22.7118	16.8209	17.6581	23.6263	21.173	18.1587	23.4787	19.4998	19.4045	24.9769	0.356942	21.1153	0.752534	0.949185	0	0	2	0	0	5	7
C01G6.5		C01G6.5 wormpep=CE00867 gene=WBGene00007227 status=Confirmed uniprot=P46012 insdc=CAA84636.1	1	3	3	3	3.6	105.27	0	59.09				21.2553	21.6501	20.6813	16.8467	21.8801	NA	18.023	15.829	16.2239	15.2551	11.4204	16.4538	NA	20.781	20.3881	19.7991	18.327	21.2744	NA	22.4754	21.5353	20.4765	18.4558	21.4013	16.5628	-2.6891	20.1512	0.0222899	0.800417	2	1	1	0	3	0	7
C04G2.8	spch-1	C04G2.8 wormpep=CE05216 gene=WBGene00007307 locus=spch-1 status=Confirmed uniprot=Q17626 insdc=CAA94670.1	1	2	1	1	10.7	22.387	0	15.33			+	NA	21.8916	25.1475	NA	21.4778	25.3159	25.3536	NA	20.8916	24.1475	NA	20.4778	24.3159	NA	21.3066	25.028	NA	21.0307	25.1578	NA	NA	NA	NA	NA	NA	NA	NA	NA	NA	0	0	3	0	0	4	7
C07G2.3a;C07G2.3b	cct-5	C07G2.3a wormpep=CE02985 gene=WBGene00000380 locus=cct-5 status=Confirmed uniprot=P47209 insdc=CAA83681.1 product=T-complex protein 1 subunit epsilon;C07G2.3b wormpep=CE29569 gene=WBGene00000380 locus=cct-5 status=Confirmed uniprot=Q8WQG4 insdc=CAD01079.	2	4	4	4	6.5	59.406	0	10.499			+	NA	NA	22.1649	NA	NA	23.1979	18.7719	NA	NA	17.165	NA	NA	18.1979	NA	NA	21.3553	NA	NA	21.6475	NA	NA	NA	NA	NA	NA	NA	NA	NA	NA	0	0	2	0	0	5	7
C14A4.14	mrps-22	C14A4.14 wormpep=CE24801 gene=WBGene00007564 locus=mrps-22 status=Confirmed uniprot=Q9U3Q0 insdc=CAB60995.1	1	3	3	3	7.2	48.281	0	10.449				19.2708	21.2414	20.46	18.8418	21.6708	20.7402	18.8104	14.8113	16.782	16.0006	14.3824	17.2113	16.2808	18.6731	21.1642	19.863	17.6621	21.5996	18.9458	20.4909	21.1266	20.2552	20.4509	21.192	20.8551	0.208448	20.7284	0.698574	0.943986	1	2	1	0	2	1	7
C27D11.1	egl-45	C27D11.1 wormpep=CE00543 gene=WBGene00001209 locus=egl-45 status=Confirmed uniprot=P34339 insdc=CCD63645.1 product=Eukaryotic translation initiation factor 3 subunit A	1	7	7	7	7.9	124.41	0	24.844			+	NA	NA	21.8474	NA	NA	22.3378	17.1592	NA	NA	15.8932	NA	NA	16.3836	NA	NA	20.1453	NA	NA	20.709	NA	NA	NA	NA	NA	NA	NA	NA	NA	NA	0	0	1	0	0	6	7
C43E11.9		C43E11.9 wormpep=CE08687 gene=WBGene00016607 status=Confirmed uniprot=P91154 insdc=CCD65161.1 product=60S ribosome subunit biogenesis protein NIP7 homolog	1	1	1	1	8.3	20.136	0	9.8247			+	NA	22.3072	23.4427	NA	22.5618	NA	21.1195	NA	18.9853	20.1207	NA	19.2398	NA	NA	22.3072	22.9992	NA	22.5618	NA	NA	NA	NA	NA	NA	NA	NA	NA	NA	NA	0	2	3	0	2	0	7
C47D12.6b;C47D12.6a	tars-1	C47D12.6b wormpep=CE33765 gene=WBGene00006617 locus=tars-1 status=Confirmed uniprot=Q86D21 insdc=CAD89723.1 product=Threonine--tRNA ligase, cytoplasmic;C47D12.6a wormpep=CE05434 gene=WBGene00006617 locus=tars-1 status=Confirmed uniprot=P52709 insdc=CAA93	2	4	4	4	5.3	79.463	0	7.0124				17.6585	20.9796	21.5908	16.4945	22.5119	21.8732	18.4452	12.2322	15.5534	16.1645	11.0682	17.0857	16.4469	16.6193	20.6305	18.3718	16.4994	22.3216	19.5033	18.8786	20.8648	21.3859	18.1036	22.0331	21.988	0.33182	20.5423	0.68135	0.938837	0	2	0	0	2	3	7
C50C3.6	prp-8	C50C3.6 wormpep=CE00122 gene=WBGene00004187 locus=prp-8 status=Confirmed uniprot=P34369 insdc=CCD66122.1 product=Pre-mRNA-splicing factor 8 homolog	1	5	5	5	2.5	272.02	0	25.315				20.6238	22.7376	20.3595	20.5084	23.3113	19.6929	17.4477	13.6352	15.749	13.3708	13.5198	16.3226	12.7042	20.358	21.0122	20.1864	20.133	22.1672	19.1285	21.8439	22.6228	20.1546	22.1175	22.8326	19.8078	0.0454948	21.5632	0.946313	0.982111	1	0	1	1	4	0	7
C52E4.3	snr-4	C52E4.3 wormpep=CE08945 gene=WBGene00004917 locus=snr-4 status=Confirmed uniprot=Q18786 insdc=CAB01413.1 product=Probable small nuclear ribonucleoprotein Sm D2	1	2	2	2	16.9	13.267	0	11.284				19.5487	21.6751	22.2962	19.3282	21.1921	22.0439	21.1811	16.7414	18.8678	19.4889	16.5209	18.3847	19.2366	17.9582	20.2822	21.0863	17.988	20.5378	21.0266	20.7688	21.5603	22.0913	20.9373	20.7133	22.1588	-0.203679	21.3716	0.725265	0.944159	0	2	2	0	1	2	7
D1081.9	zhp-2	D1081.9 wormpep=CE23619 gene=WBGene00008387 locus=zhp-2 status=Confirmed uniprot=Q9U3L0 insdc=CAB54207.1	1	7	7	7	27.1	27.841	0	15.014				NA	NA	NA	22.0634	24.7376	21.7521	21.3966	NA	NA	NA	18.3629	21.0372	18.0517	NA	NA	NA	21.0435	23.4256	20.7367	16.3527	17.2402	19.2487	23.6724	24.2588	21.8669	5.65217	20.44	0.000414582	0.036846	0	0	0	1	5	1	7
D2030.3		D2030.3 wormpep=CE09080 gene=WBGene00008413 status=Confirmed uniprot=P90790 insdc=CAA98117.1	1	2	2	2	4.9	56.589	0	16.43				18.821	21.3361	20.5871	20.305	21.657	NA	18.1025	13.7766	16.2918	15.5427	15.2606	16.6125	NA	18.2785	20.7507	20.0454	19.8022	21.0056	NA	20.0411	21.2213	20.3822	21.914	21.1782	16.2462	-0.768728	20.1639	0.521747	0.898213	0	2	1	2	2	0	7
E04A4.7;ZC116.2	cyc-2.1	E04A4.7 wormpep=CE16968 gene=WBGene00017121 locus=cyc-2.1 status=Confirmed uniprot=P19974 insdc=CCD68708.1 product=Cytochrome c 2.1	2	5	5	4	43.2	12.261	0	34.814				NA	15.9232	23.0717	NA	NA	23.3594	21.4199	NA	13.1159	20.2643	NA	NA	20.5521	NA	17.0164	20.1398	NA	NA	22.5604	18.3136	15.8084	22.8668	16.7197	16.1189	23.4743	-0.225309	18.8836	0.863008	0.970221	0	0	2	0	0	5	7
E04F6.5a	acdh-12	E04F6.5a wormpep=CE01217 gene=WBGene00017125 locus=acdh-12 status=Confirmed uniprot=Q19057 insdc=CCD65900.1 product=Probable acyl-CoA dehydrogenase	1	4	4	4	6	66.171	0	7.2098				21.0025	20.9265	21.7476	20.0807	21.4462	22.4159	18.786	15.7546	15.6786	16.4996	14.8328	16.1982	17.1679	19.8523	20.8006	20.9172	20.1662	20.8119	21.3266	22.2226	20.8117	21.5427	21.6898	20.9674	22.5307	0.203637	21.6275	0.733682	0.944159	1	0	1	0	1	4	7
F20D1.9	slc-25A18.1	F20D1.9 wormpep=CE47961 gene=WBGene00008979 locus=slc-25A18.1 status=Confirmed uniprot=Q93540 insdc=CAB01750.2	1	3	3	3	8	33.49	0	5.4997				18.7363	22.1851	21.2063	19.7527	22.2022	18.2673	19.7023	14.7363	18.1851	17.2063	15.7527	18.2022	14.2673	18.4501	20.9565	20.1041	18.3974	21.3512	18.5812	19.9565	22.0703	21.0015	21.3618	21.7235	18.3821	-0.520302	20.7493	0.55634	0.912946	0	2	2	0	3	0	7
F23F1.9	rpoa-49	F23F1.9 wormpep=CE27997 gene=WBGene00017749 locus=rpoa-49 status=Confirmed uniprot=Q95X83 insdc=CCD62359.1	1	5	5	5	12.3	48.939	0	11.686				22.868	23.2218	23.5515	22.8505	23.3247	18.9178	20.825	18.1676	18.5214	18.851	18.1501	18.6243	14.2174	21.1869	21.7411	21.7007	20.8304	21.8517	19.7214	24.0881	23.107	23.3466	24.4596	22.846	19.0327	-1.40117	22.8133	0.206932	0.800417	1	2	0	2	2	0	7
F27D4.1		F27D4.1 wormpep=CE24926 gene=WBGene00009187 status=Confirmed uniprot=Q93615 insdc=CAB01967.2 product=Probable electron transfer flavoprotein subunit alpha, mitochondrial	1	5	5	5	19	34.454	0	29.336				15.7257	17.347	22.4723	NA	17.6041	23.4116	19.5929	11.2662	12.8875	18.0129	NA	13.1447	18.9521	14.1137	15.1946	19.8933	NA	15.366	22.2054	16.9458	17.2321	22.2675	19.0639	17.1253	23.5264	1.09008	19.3602	0.344607	0.821619	0	0	2	0	0	5	7
F28F8.2	acs-2	F28F8.2 wormpep=CE09756 gene=WBGene00009221 locus=acs-2 status=Confirmed uniprot=O18693 insdc=CAB03012.1 product=long-chain-fatty-acid-CoA ligase	1	3	3	3	5.8	69.749	0	9.293				21.3082	22.2457	21.2946	19.7233	22.6075	15.1429	19.3005	16.5533	17.4908	16.5397	14.9684	17.8526	10.388	19.7949	21.4739	19.7803	19.0973	22.0511	16.9182	22.5284	22.1308	21.0897	21.3324	22.1288	15.2577	-2.34336	20.7446	0.0961999	0.800417	1	2	0	1	3	0	7
F28H1.3	aars-2	F28H1.3 wormpep=CE09768 gene=WBGene00000197 locus=aars-2 status=Confirmed uniprot=O01541 insdc=CCD70212.1 product=Alanine--tRNA ligase, cytoplasmic	1	6	6	6	5.5	106.78	0	11.148			+	NA	NA	22.7606	NA	NA	22.4662	17.8395	NA	NA	16.9792	NA	NA	16.6848	NA	NA	21.3595	NA	NA	21.8079	NA	NA	NA	NA	NA	NA	NA	NA	NA	NA	0	0	1	0	0	6	7
F37C12.11	rps-21	F37C12.11 wormpep=CE30779 gene=WBGene00004490 locus=rps-21 status=Confirmed uniprot=P49197 insdc=CCD70740.1 product=40S ribosomal protein S21	1	3	3	3	37.5	9.6748	0	50.181			+	NA	NA	24.1523	NA	NA	24.2253	23.1893	NA	NA	22.1523	NA	NA	22.2253	NA	NA	23.2549	NA	NA	23.2644	NA	NA	NA	NA	NA	NA	NA	NA	NA	NA	0	0	4	0	0	3	7
F45E4.2;F20D1.4	plp-1	F45E4.2 wormpep=CE10494 gene=WBGene00004046 locus=plp-1 status=Confirmed uniprot=Q94230 insdc=CCD63777.1	2	6	6	6	22.1	25.515	0	30.685				21.6399	20.0327	23.1825	21.9632	21.6116	23.606	21.1088	17.733	16.1258	19.2756	18.0563	17.7047	19.6992	19.7814	19.9987	21.3145	19.9665	19.8814	21.7924	22.86	19.9178	22.9776	23.5722	21.1328	23.7209	0.890147	22.3636	0.231863	0.812465	0	0	1	0	0	6	7
F46E10.10a;F46E10.10b;F46E10.10c	mdh-1	F46E10.10a wormpep=CE20820 gene=WBGene00018491 locus=mdh-1 status=Confirmed uniprot=Q9UAV5 insdc=CCD71316.1 product=Malate dehydrogenase;F46E10.10b wormpep=CE33096 gene=WBGene00018491 locus=mdh-1 status=Confirmed uniprot=Q8IA49 insdc=CCD71317.1 product=	3	5	5	5	17.9	35.806	0	17.212			+	NA	NA	23.5036	NA	NA	22.9288	20.2447	NA	NA	19.5036	NA	NA	18.9288	NA	NA	21.7026	NA	NA	21.0971	NA	NA	NA	NA	NA	NA	NA	NA	NA	NA	0	0	4	0	0	3	7
F46H5.7a;F46H5.7b		F46H5.7a wormpep=CE04593 gene=WBGene00018522 status=Confirmed uniprot=H2L048 insdc=CCD71359.1;F46H5.7b wormpep=CE31170 gene=WBGene00018522 status=Partially_confirmed uniprot=Q8MQ42 insdc=CCD71360.1	2	3	3	3	5.9	64.271	0	26.536				20.8796	21.7719	22.0074	20.1748	21.3987	22.0375	19.2925	16.0722	16.9645	17.2001	15.3674	16.5914	17.2301	20.7995	21.4563	21.6957	19.4786	21.0247	22.1046	22.0997	21.6571	21.8026	21.7838	20.92	22.1523	-0.234401	21.7359	0.673207	0.938619	3	1	1	0	1	1	7
F49E12.1	skpo-1	F49E12.1 wormpep=CE03378 gene=WBGene00009897 locus=skpo-1 status=Confirmed uniprot=Q20616 insdc=CAA91388.1 product=Peroxidase skpo-1	1	5	5	5	6.7	73.496	0	7.5567				17.9109	16.1114	22.3253	22.6021	19.807	23.4873	19.5988	12.9567	11.1572	17.3711	17.6479	14.8528	18.533	18.2743	17.4651	21.2053	20.9471	19.2223	21.4887	19.131	15.9966	22.1205	24.2111	19.3282	23.6021	3.29779	20.7316	0.0170678	0.800417	0	0	2	2	0	3	7
F52D10.3a;F52D10.3b;F52D10.3c	ftt-2	F52D10.3a wormpep=CE03389 gene=WBGene00001502 locus=ftt-2 status=Confirmed uniprot=Q20655 insdc=CAA91474.1 product=14-3-3-like protein 2;F52D10.3b wormpep=CE36489 gene=WBGene00001502 locus=ftt-2 status=Confirmed uniprot=Q95ZT1 insdc=CAC42300.2 product=1	3	11	6	6	41.1	28.067	0	39.714				NA	NA	24.3977	18.1759	20.9717	23.8911	21.4466	NA	NA	20.5903	14.3685	17.1644	20.0837	NA	NA	23.6564	17.455	18.7897	22.0908	17.9897	16.2653	24.1928	19.7849	20.4929	24.0059	1.9453	20.4553	0.157484	0.800417	0	0	4	0	0	3	7
F54A3.5		F54A3.5 wormpep=CE25901 gene=WBGene00018784 status=Confirmed uniprot=Q9N4K0 insdc=CCD71743.1 product=MICOS complex subunit Mic10	1	2	2	2	21.9	11.132	0	18.899				18.6404	23.4472	22.6575	17.7221	23.5253	NA	21.8741	15.6404	20.4473	19.6575	14.7221	20.5253	NA	17.7686	22.8879	22.2799	17.0798	22.9819	NA	19.8605	23.3324	22.4527	19.3311	23.0465	18.4508	-1.60569	21.079	0.137452	0.800417	0	3	1	0	3	0	7
F54D8.2	cox-6A	F54D8.2 wormpep=CE01308 gene=WBGene00006519 locus=cox-6A status=Confirmed uniprot=Q20779 insdc=CCD67407.1 product=Cytochrome c oxidase subunit 6A, mitochondrial	1	2	2	2	18	14.743	0	11.956				23.1248	23.2628	23.1504	22.7443	23.3624	20.6769	22.5167	20.1248	20.2628	20.1504	19.7442	20.3624	17.6769	22.6836	22.688	22.7339	22.3011	22.8934	20.188	24.3449	23.148	22.9456	24.3533	22.8836	20.7918	-0.803247	23.0779	0.291335	0.812465	1	2	1	1	2	0	7
F58B3.4		F58B3.4 wormpep=CE41416 gene=WBGene00010231 status=Confirmed uniprot=Q20969 insdc=CAA97802.3	1	3	3	3	3.5	68.355	0	6.0978				22.301	22.0471	21.4558	20.8383	22.0679	19.2499	19.342	17.443	17.1891	16.5978	15.9803	17.2099	14.392	21.0876	21.2494	19.9357	19.6891	21.3787	18.6689	23.5211	21.9323	21.2509	22.4474	21.5891	19.3648	-1.10101	21.6843	0.142541	0.800417	2	2	0	1	2	0	7
H27M09.4;F14H12.1	dpy-14	H27M09.4 wormpep=CE25036 gene=WBGene00001075 locus=dpy-14 status=Confirmed uniprot=G5EEB6 insdc=CCD72469.1;F14H12.1 wormpep=CE07061 gene=WBGene00000738 locus=col-165 status=Confirmed uniprot=Q966K5 insdc=CCD65399.1	2	2	2	2	8.1	31.849	0	43.031			+	NA	NA	21.8287	NA	NA	23.3321	20.446	NA	NA	18.5068	NA	NA	20.0102	NA	NA	20.3708	NA	NA	21.9444	NA	NA	NA	NA	NA	NA	NA	NA	NA	NA	0	0	2	0	0	5	7
M03A8.1	dhs-28	M03A8.1 wormpep=CE04770 gene=WBGene00000991 locus=dhs-28 status=Confirmed uniprot=Q21481 insdc=CCD70982.1	1	3	3	3	8	46.262	0	9.4133				21.0109	20.2426	22.1857	22.2281	18.0199	20.523	19.1761	16.3671	15.5988	17.5419	17.5842	13.3761	15.8791	21.3801	19.5952	19.5566	21.7969	18.5095	19.5589	22.231	20.1278	21.9809	23.8371	17.5412	20.6378	-0.774525	21.0593	0.470544	0.880348	3	0	0	4	0	0	7
M18.7a	aly-3	M18.7a wormpep=CE06198 gene=WBGene00000122 locus=aly-3 status=Confirmed uniprot=Q21559 insdc=CAA92829.1	1	2	2	2	7.9	25.695	0	4.339				20.2918	20.593	21.12	19.5876	21.0162	22.8456	20.4347	16.8323	17.1335	17.6605	16.1282	17.5568	19.3861	19.3979	19.7783	20.7884	18.7601	19.8497	21.617	21.5119	20.4781	20.9151	21.1966	20.5375	22.9604	0.596474	21.2666	0.39336	0.837659	2	1	1	0	0	3	7
R04E5.8a		R04E5.8a wormpep=CE04800 gene=WBGene00019871 status=Confirmed uniprot=Q9GYL4 insdc=CCD65956.1	1	2	2	2	1.9	111.95	0	4.12				22.7226	24.2918	19.2781	21.7691	24.5289	20.6387	20.5678	17.5131	19.0823	14.0687	16.5597	19.3194	15.4293	22.635	24.2521	NA	21.7061	24.4972	19.9281	23.9427	24.177	19.0733	23.3782	24.0502	20.7536	0.329669	22.5625	0.726306	0.944159	2	3	0	1	1	0	7
R119.4	pqn-59	R119.4 wormpep=CE23925 gene=WBGene00004143 locus=pqn-59 status=Confirmed uniprot=O61708 insdc=CCD73343.1	1	4	4	4	6.6	77.131	0	25.789				NA	18.751	22.1491	16.9312	19.532	22.7606	19.641	NA	14.751	18.1491	12.9312	15.5321	18.7606	NA	17.5199	20.5738	16.3068	17.7398	21.8009	17.2831	18.6361	21.9443	18.5403	19.0533	22.8754	0.868506	19.7221	0.343986	0.821619	0	0	2	0	0	5	7
R12E2.13		R12E2.13 wormpep=CE18145 gene=WBGene00020038 status=Confirmed uniprot=O61793 insdc=CCD65180.1	1	3	3	3	15	22.786	0	5.4129				21.6842	22.9006	23.0278	20.6932	23.1087	21.5389	21.8294	18.5143	19.7306	19.8579	17.5233	19.9388	18.3689	20.5689	21.9028	21.7531	19.982	22.1117	20.388	22.9043	22.7857	22.8229	22.3023	22.6299	21.6537	-0.642353	22.5165	0.257058	0.812465	2	3	1	0	1	0	7
CON__sp|P02663|CASA2_BOVIN		sp|P02663|CASA2_BOVIN Alpha-S2-casein OS=Bos taurus GN=CSN1S2 PE=1 SV=2	1	3	3	3	11.7	26.018	0	6.3679	+		+	21.9336	NA	NA	22.3478	NA	23.4475	20.7239	18.3486	NA	NA	18.7629	NA	19.8625	21.2726	NA	NA	21.6497	NA	23.167	NA	NA	NA	NA	NA	NA	NA	NA	NA	NA	2	0	0	2	0	3	7
CON__sp|P19013|K2C4_HUMAN		sp|P19013|K2C4_HUMAN Keratin, type II cytoskeletal 4 OS=Homo sapiens GN=KRT4 PE=1 SV=4	1	13	7	5	21.7	57.285	0	26.292	+		+	NA	22.8648	24.8695	NA	20.2976	19.6655	20.5134	NA	18.1099	20.1146	NA	15.5427	14.9106	NA	21.5867	23.453	NA	19.9099	19.2779	NA	NA	NA	NA	NA	NA	NA	NA	NA	NA	0	1	5	0	1	0	7
CON__sp|Q3T052|ITIH4_BOVIN		sp|Q3T052|ITIH4_BOVIN Inter-alpha-trypsin inhibitor heavy chain H4 OS=Bos taurus GN=ITIH4 PE=1 SV=1	1	2	2	2	2	101.51	0	3.9984	+		+	20.8253	22.6935	22.1211	19.5508	22.5749	20.3709	18.9366	15.399	17.2673	16.6949	14.1245	17.1486	14.9446	19.7178	21.4343	21.0053	18.4744	21.2998	19.1338	NA	NA	NA	NA	NA	NA	NA	NA	NA	NA	1	2	1	0	3	0	7
T01B11.4	ant-1.4	T01B11.4 wormpep=CE12898 gene=WBGene00020140 locus=ant-1.4 status=Confirmed uniprot=G5EFU2 insdc=CCD65922.1	1	10	2	1	27.2	34.356	0	14.561				19.6734	21.4711	23.2701	20.5868	22.1806	19.4338	19.9244	15.2811	17.0787	18.8778	16.1945	17.7883	15.0414	19.6989	21.4966	22.3133	20.6123	21.1579	19.4593	20.8935	21.3562	23.0653	22.1959	21.7019	19.5486	-0.622886	21.4602	0.514901	0.89689	1	2	1	1	2	0	7
T03F1.3	pgk-1	T03F1.3 wormpep=CE13100 gene=WBGene00020185 locus=pgk-1 status=Confirmed uniprot=P91427 insdc=CCD67788.1 product=Probable phosphoglycerate kinase	1	2	2	2	8.2	44.112	0	39.965				23.1784	22.9273	22.8738	22.0446	22.3728	22.1015	20.5316	18.4779	18.2269	18.1733	17.3442	17.6723	17.4011	22.4952	22.292	22.0229	21.3779	22.1986	21.8907	24.3985	22.8125	22.6689	23.6537	21.894	22.2163	-0.705283	22.9407	0.254009	0.812465	3	0	2	1	0	1	7
T05C12.7	cct-1	T05C12.7 wormpep=CE02319 gene=WBGene00000377 locus=cct-1 status=Confirmed uniprot=P41988 insdc=CAA91308.1 product=T-complex protein 1 subunit alpha	1	6	6	6	10.9	58.802	0	12.754				17.3521	NA	22.8911	18.5245	18.8947	23.3602	19.2686	12.3979	NA	17.9369	13.5703	13.9404	18.4061	17.5755	NA	20.9982	17.9598	17.0013	21.534	18.5722	17.2706	22.6862	20.1335	18.4159	23.4751	1.16518	20.0923	0.25049	0.812465	0	0	2	0	0	5	7
T05E11.3b;T05E11.3a	enpl-1	T05E11.3b wormpep=CE45764 gene=WBGene00011480 locus=enpl-1 status=Confirmed uniprot=Q22235 insdc=CBZ01798.1 product=Endoplasmin homolog;T05E11.3a wormpep=CE06362 gene=WBGene00011480 locus=enpl-1 status=Confirmed uniprot=Q22235 insdc=CAA92973.1 product=E	2	8	7	7	12.1	78.92	0	51.506				14.948	NA	21.7332	NA	NA	23.6866	18.8507	9.77804	NA	16.5632	NA	NA	18.5166	14.1242	NA	17.852	NA	NA	21.834	16.1681	17.1377	21.5283	16.1114	16.9053	23.8014	0.661346	18.6087	0.602812	0.918387	0	0	0	0	0	7	7
T12D8.6	mlc-5	T12D8.6 wormpep=CE16403 gene=WBGene00011734 locus=mlc-5 status=Confirmed uniprot=Q9XVI9 insdc=CAB03346.1 product=Myosin-2 essential light chain	1	2	2	2	16.9	15.97	0	12.104				NA	22.2654	23.6741	NA	24.0871	NA	21.7894	NA	18.9435	20.3522	NA	20.7651	NA	NA	21.1003	22.5848	NA	22.9779	NA	16.7097	22.1506	23.4693	17.2118	23.6083	18.6336	-0.958586	20.2972	0.523709	0.898227	0	1	2	0	4	0	7
T14G12.3	tag-18	T14G12.3 wormpep=CE04964 gene=WBGene00006408 locus=tag-18 status=Confirmed uniprot=Q22508 insdc=CCD62369.1	1	5	5	5	21.4	24.428	0	10.445				NA	22.35	22.5206	17.7365	24.2478	21.9014	21.1711	NA	18.4431	18.6137	13.8296	20.3408	17.9945	NA	20.0862	20.6012	17.3699	22.6996	19.7707	18.0569	22.2352	22.3158	19.3456	23.769	22.0163	0.841031	21.2898	0.369262	0.828219	0	1	1	0	5	0	7
T18D3.4	myo-2	T18D3.4 wormpep=CE31619 gene=WBGene00003514 locus=myo-2 status=Confirmed uniprot=P12845 insdc=CAA92197.2 product=Myosin-2	1	10	8	8	4.6	223.05	0	17.396				20.0305	22.9538	23.0509	19.3927	24.0394	21.0334	18.3578	13.2104	16.1336	16.2307	12.5725	17.2192	14.2132	19.9546	21.0423	21.4105	19.6357	24.2776	20.456	21.2506	22.8389	22.8461	21.0018	23.5607	21.1482	-0.408331	22.1077	0.569171	0.912946	0	0	0	0	7	0	7
T21B10.4		T21B10.4 wormpep=CE03686 gene=WBGene00011886 status=Confirmed uniprot=Q22625 insdc=CAA92694.1	1	4	4	4	8.1	48.023	0	6.7919				NA	21.737	22.4038	NA	23.9085	19.3684	20.6952	NA	17.8301	18.4969	NA	20.0017	15.4615	NA	20.882	21.4804	NA	22.4289	19.0677	18.2277	21.6222	22.1989	18.0501	23.4297	19.4832	-0.361924	20.502	0.741882	0.946243	0	1	2	0	4	0	7
T22D1.4	ribo-1	T22D1.4 wormpep=CE33704 gene=WBGene00020683 locus=ribo-1 status=Confirmed uniprot=Q9GZH4 insdc=CCD62020.1 product=Dolichyl-diphosphooligosaccharide--protein glycosyltransferase subunit 1	1	3	3	3	6.3	65.736	0	9.8004				20.654	20.76	22.0675	21.4661	20.5994	21.8627	18.7724	15.4842	15.59	16.8976	16.2962	15.4295	16.6928	19.9788	20.0491	21.4407	20.7391	20.0546	21.02	21.8741	20.6451	21.8627	23.0751	20.1207	21.9775	0.263794	21.5925	0.693079	0.943986	1	1	1	2	1	1	7
T24C4.1	ucr-2.3	T24C4.1 wormpep=CE19592 gene=WBGene00020757 locus=ucr-2.3 status=Confirmed uniprot=Q9TZ33 insdc=CCD69955.1	1	2	2	2	4	45.56	0	5.2132				20.6903	23.4544	22.8436	21.5613	23.2644	20.8871	21.0069	16.6029	19.3669	18.7562	17.4738	19.1769	16.7997	19.9617	22.6033	22.0365	20.7632	22.436	21.2003	21.9104	23.3395	22.6388	23.1703	22.7857	21.0019	-0.310265	22.4744	0.663899	0.934792	1	2	1	1	1	1	7
CON__tr|F1MJK3|F1MJK3_BOVIN		tr|F1MJK3|F1MJK3_BOVIN Uncharacterized protein OS=Bos taurus PE=4 SV=2	1	2	2	2	1.2	165.61	0	5.1715	+		+	21.8697	24.3255	23.5342	NA	24.7056	NA	19.673	15.603	18.0587	17.2675	NA	18.4388	NA	21.2632	23.7281	22.9283	NA	24.1013	NA	NA	NA	NA	NA	NA	NA	NA	NA	NA	NA	0	3	1	0	3	0	7
Y17G7B.12		Y17G7B.12 wormpep=CE19046 gene=WBGene00012465 status=Confirmed uniprot=Q9XXI3 insdc=CAA19458.1	1	4	4	4	15.6	30.261	0	17.441				23.6033	21.6401	23.0586	20.8541	22.5456	21.9352	21.4319	19.9028	17.9397	19.3582	17.1537	18.8452	18.2348	22.273	21.7606	21.3358	19.7296	21.3305	20.6515	24.8234	21.5253	22.8538	22.4632	22.0669	22.0501	-0.874102	22.6304	0.25774	0.812465	5	1	0	0	0	1	7
Y37E3.10a	eif-2alpha	Y37E3.10a wormpep=CE29373 gene=WBGene00021351 locus=eif-2alpha status=Confirmed uniprot=Q9BKU3 insdc=CCD73431.1	1	3	3	3	7	38.898	0	5.3901				21.3683	22.0212	21.7246	20.2942	21.9477	20.0666	19.5475	16.9089	17.5618	17.2652	15.8348	17.4882	15.6071	20.2875	21.0353	21.0096	18.7591	21.0276	19.1208	22.5884	21.9064	21.5198	21.9033	21.469	20.1814	-0.820295	21.5947	0.179642	0.800417	2	2	2	0	1	0	7
Y56A3A.21	trap-4	Y56A3A.21 wormpep=CE22589 gene=WBGene00013238 locus=trap-4 status=Confirmed uniprot=Q9U238 insdc=CAB60502.1	1	3	3	3	19.5	17.416	0	48.371				19.4031	22.9042	23.2507	18.4769	23.0292	23.0671	21.941	16.2332	19.7343	20.0808	15.307	19.8593	19.8971	18.2373	21.4146	21.8086	19.5581	21.6151	22.5114	20.6232	22.7894	23.0458	20.086	22.5504	23.1819	-0.213355	22.0461	0.757005	0.949185	0	1	2	0	1	3	7
Y67H2A.4d	micu-1	Y67H2A.4d wormpep=CE47067 gene=WBGene00013462 locus=micu-1 status=Confirmed uniprot=Q95PZ2 insdc=CCF23405.1 product=Calcium uptake protein 1 homolog, mitochondrial	1	4	4	4	6.9	62.119	0	18.488				21.9876	24.0553	22.6121	18.0585	24.0517	18.593	20.457	16.9876	19.0553	17.6121	13.0585	19.0517	13.5929	20.1168	22.666	20.8626	17.6248	22.1819	18.0523	23.2077	23.9405	22.4073	19.6676	23.5729	18.7078	-2.53574	21.9173	0.0232343	0.800417	1	4	1	0	1	0	7
ZK1151.1k;ZK1151.1j;ZK1151.1b;ZK1151.1m;ZK1151.1c;ZK1151.1l;ZK1151.1g;ZK1151.1o;ZK1151.1n;ZK1151.1i;ZK1151.1f;ZK1151.1e;ZK1151.1d;ZK1151.1h;ZK1151.1a	vab-10	ZK1151.1k wormpep=CE51884 gene=WBGene00006876 locus=vab-10 status=Partially_confirmed uniprot=A0A1N7SYR7 insdc=SIT60410.1;ZK1151.1j wormpep=CE51855 gene=WBGene00006876 locus=vab-10 status=Partially_confirmed uniprot=A0A1N7SYN9 insdc=SIT60409.1;ZK1151.1b wo	15	5	5	5	1	546.48	0	12.4				NA	20.5095	21.0024	NA	20.0767	NA	14.066	NA	12.4115	12.9044	NA	11.9787	NA	NA	19.2335	19.4159	NA	19.5538	NA	18.8817	20.3947	20.7976	19.2498	19.5979	17.5269	-1.23312	19.4081	0.145992	0.800417	0	2	2	0	2	1	7
ZK430.7		ZK430.7 wormpep=CE05083 gene=WBGene00022742 status=Confirmed uniprot=Q23494 insdc=CCD61674.1	1	5	5	5	10.6	50.802	0	44.209				20.8629	22.4773	22.7267	20.473	23.1675	20.3331	20.5104	16.6929	18.3073	18.5568	16.303	18.9976	16.1632	20.1566	20.2983	21.7084	20.0084	21.0639	20.3157	22.083	22.3624	22.5219	22.0821	22.6887	20.4479	-0.582869	22.031	0.396849	0.8392	1	2	2	1	1	0	7
ZK795.3		ZK795.3 wormpep=CE18464 gene=WBGene00014083 status=Confirmed uniprot=O62518 insdc=CAB05841.1 product=Brix domain-containing protein ZK795.3	1	3	3	3	11	33.952	0	12.058				20.5366	21.857	21.8354	20.3267	22.3701	NA	19.9132	16.5366	17.857	17.8354	16.3267	18.3701	NA	19.1619	20.6199	20.6621	19.6057	21.1591	NA	21.7567	21.7421	21.6305	21.9358	21.8913	18.0049	-1.09911	21.1602	0.253517	0.812465	0	2	1	1	3	0	7
C03D6.8	rpl-24.2	C03D6.8 wormpep=CE05202 gene=WBGene00004437 locus=rpl-24.2 status=Confirmed uniprot=Q17606 insdc=CAA99764.1 product=Probable ribosome biogenesis protein RLP24	1	3	3	3	17.9	18.799	0	23.46				17.9456	21.5932	21.6701	21.4375	22.2243	21.8352	22.1202	15.9456	19.5932	19.6701	19.4375	20.2242	19.8352	19.2248	20.6692	20.7041	20.176	21.2929	22.1126	19.1658	21.4783	21.4652	23.0465	21.7455	21.9501	1.54426	21.4752	0.0886664	0.800417	0	1	1	1	1	2	6
C05D11.11a;C05D11.11b	mel-32	C05D11.11a wormpep=CE01130 gene=WBGene00003214 locus=mel-32 status=Confirmed uniprot=P50432 insdc=CCD63201.1 product=Serine hydroxymethyltransferase;C05D11.11b wormpep=CE29661 gene=WBGene00003214 locus=mel-32 status=Confirmed uniprot=P50432 insdc=CCD6320	2	6	6	6	13.8	53.353	0	14.211			+	NA	NA	22.6297	NA	NA	23.5965	19.2857	NA	NA	17.7229	NA	NA	18.6896	NA	NA	21.4748	NA	NA	21.4559	NA	NA	NA	NA	NA	NA	NA	NA	NA	NA	0	0	1	0	0	5	6
C09B8.6a;C09B8.6b;C09B8.6c	hsp-25	C09B8.6a wormpep=CE02466 gene=WBGene00002023 locus=hsp-25 status=Confirmed uniprot=Q17849 insdc=CCD63801.1;C09B8.6b wormpep=CE33558 gene=WBGene00002023 locus=hsp-25 status=Confirmed uniprot=Q86GU1 insdc=CCD63802.1;C09B8.6c wormpep=CE37953 gene=WBGene000020	3	2	2	2	8.2	25.256	0	4.844				NA	21.5785	21.5791	NA	22.1296	19.7658	20.3156	NA	18.4086	18.4092	NA	18.9597	16.5959	NA	20.6193	20.6426	NA	21.3642	19.1322	17.1228	21.4637	21.3743	16.4152	21.6508	19.8806	-0.671359	19.6512	0.489919	0.882975	0	1	1	0	3	1	6
C10G8.4		C10G8.4 wormpep=CE08075 gene=WBGene00015683 status=Partially_confirmed uniprot=Q94162 insdc=CCD64159.1	1	1	1	1	8.2	10.817	0.0020747	2.9146			+	18.9862	NA	20.8209	22.0774	18.6909	22.0203	21.4519	16.9863	NA	18.8209	20.0773	16.6908	20.0203	18.5596	NA	20.8514	22.1078	18.3381	22.0507	NA	NA	NA	NA	NA	NA	NA	NA	NA	NA	0	0	1	3	0	2	6
C11G6.1c;C11G6.1b;C11G6.1d;C11G6.1a	taf-3	C11G6.1c wormpep=CE45783 gene=WBGene00006384 locus=taf-3 status=Confirmed uniprot=E9P863 insdc=CBZ01779.1;C11G6.1b wormpep=CE45718 gene=WBGene00006384 locus=taf-3 status=Confirmed uniprot=E9P862 insdc=CBZ01778.1;C11G6.1d wormpep=CE51826 gene=WBGene00006384	4	1	1	1	4.3	25.269	0	3.0231			+	22.1196	20.5176	20.0026	19.2561	20.3854	NA	21.5332	20.5347	18.9327	18.4176	17.6711	18.8005	NA	21.7977	20.1583	19.6909	18.92	20.0601	NA	NA	NA	NA	NA	NA	NA	NA	NA	NA	NA	2	1	1	1	1	0	6
C15F1.6	art-1	C15F1.6 wormpep=CE20509 gene=WBGene00000198 locus=art-1 status=Confirmed uniprot=Q9N5Y2 insdc=CCD64616.1 product=Probable very-long-chain enoyl-CoA reductase art-1	1	2	2	2	5.8	35.109	0	4.0288				21.3354	22.5972	22.4644	21.615	23.0922	20.744	21.4521	18.0135	19.2753	19.1425	18.2931	19.7703	17.4221	21.0138	22.3239	22.1224	21.3111	22.7472	20.4221	22.5555	22.4824	22.2596	23.2241	22.6135	20.8589	-0.200334	22.3323	0.756977	0.949185	1	2	1	1	1	0	6
C15H11.7	pas-1	C15H11.7 wormpep=CE08184 gene=WBGene00003922 locus=pas-1 status=Confirmed uniprot=O17586 insdc=CAB02738.1 product=Proteasome subunit alpha type-6	1	4	4	4	19.9	27.049	0	10.427				16.4924	NA	22.6156	NA	18.4846	23.3333	20.1502	12.5855	NA	18.7087	NA	14.5777	19.4264	15.6642	NA	21.2344	NA	16.9924	21.8039	17.7125	17.9408	22.4107	16.9577	18.0058	23.4482	0.115884	19.4126	0.915382	0.980103	0	0	2	0	0	4	6
C16A3.6;R11A5.2		C16A3.6 wormpep=CE04006 gene=WBGene00015811 status=Confirmed uniprot=Q18035 insdc=CCD63226.1 product=Protein MAK16 homolog;R11A5.2 wormpep=CE12724 gene=WBGene00011230 locus=nud-2 status=Confirmed uniprot=O45717 insdc=CAB05597.1 product=Protein nud-2	2	2	2	2	6.8	37.86	0	3.5455				19.7141	22.0984	22.3557	20.156	22.3478	18.0218	20.7381	16.3922	18.7765	19.0338	16.8341	19.0258	14.6999	19.8211	21.5196	21.2084	20.2628	21.9537	18.3551	20.9343	21.9835	22.1509	21.765	21.869	18.1367	-1.09932	21.1399	0.283936	0.812465	1	1	1	1	2	0	6
C18B2.5a;C18B2.5b		C18B2.5a wormpep=CE04044 gene=WBGene00015956 status=Confirmed uniprot=Q18076 insdc=CCD65076.1;C18B2.5b wormpep=CE30872 gene=WBGene00015956 status=Confirmed uniprot=H2KYV3 insdc=CCD65077.1	2	4	4	4	6.4	74.809	0	12.007				21.3677	21.8808	18.4405	18.3466	22.0609	18.9183	18.5317	16.3677	16.8808	13.4406	13.3467	17.0609	13.9183	20.4593	20.8251	19.1726	18.2504	21.0049	18.0729	22.5878	21.766	18.2357	19.9557	21.5821	19.0331	-0.672855	20.5267	0.462826	0.878453	2	2	0	0	2	0	6
C25A1.4	sup-46	C25A1.4 wormpep=CE08369 gene=WBGene00045383 locus=sup-46 status=Confirmed uniprot=Q9XVS2 insdc=CAB02757.1	1	5	5	5	11.7	49.344	0	17.391				22.3836	23.689	23.6342	21.5086	23.5549	22.1839	21.3865	18.1357	19.4411	19.3863	17.2607	19.307	17.936	22.0544	22.2097	22.2743	20.689	22.6404	21.9652	23.6037	23.5742	23.4294	23.1177	23.0761	22.2987	-0.704912	23.1833	0.210235	0.800417	2	1	1	0	1	1	6
C36B1.4	pas-4	C36B1.4 wormpep=CE05371 gene=WBGene00003925 locus=pas-4 status=Confirmed uniprot=Q95005 insdc=CAB02269.1 product=Proteasome subunit alpha type-7	1	5	5	5	20.6	28.239	0	11.558				16.7287	NA	22.5671	NA	16.7912	22.8468	19.8299	12.8218	NA	18.6602	NA	12.8843	18.9399	19.1163	NA	20.6017	NA	19.1475	21.9914	17.9488	16.6678	22.3623	18.0698	16.3124	22.9616	0.121662	19.0538	0.912347	0.980103	0	0	3	0	0	3	6
C39F7.4	rab-1	C39F7.4 wormpep=CE16905 gene=WBGene00004266 locus=rab-1 status=Confirmed uniprot=Q9UAQ6 insdc=CCD67094.1	1	3	3	3	12.2	22.545	0	20.836				19.4744	NA	22.0785	17.3208	19.4714	22.527	19.827	15.774	NA	18.378	13.6203	15.7709	18.8265	18.071	NA	21.5419	16.5342	18.185	21.9169	20.6945	17.1893	21.8736	18.9299	18.9926	22.6418	0.268948	20.0536	0.78664	0.96655	0	0	1	0	0	5	6
F10C1.7c;F10C1.7a;F10C1.7e	ifb-2	F10C1.7c wormpep=CE27941 gene=WBGene00002054 locus=ifb-2 status=Confirmed uniprot=Q19286 insdc=CCD65034.1 product=Intermediate filament protein ifb-2;F10C1.7a wormpep=CE02622 gene=WBGene00002054 locus=ifb-2 status=Confirmed uniprot=Q19286 insdc=CCD65033.	3	7	6	6	13.3	59.771	0	18.271				17.2654	20.6952	19.7576	NA	22.8545	19.057	18.2864	12.1779	15.6077	14.6701	NA	17.767	13.9696	16.9117	18.4478	19.7607	NA	21.0525	17.5025	18.4855	20.5803	19.5527	18.7999	22.3757	19.1718	0.576322	19.8277	0.457168	0.878453	0	1	1	0	4	0	6
F32E10.1	nol-10	F32E10.1 wormpep=CE04474 gene=WBGene00017989 locus=nol-10 status=Confirmed uniprot=Q19974 insdc=CCD70432.1	1	5	5	5	7.2	85.417	0	13.328				20.6957	23.1758	20.78	19.5534	23.2425	NA	19.287	15.4863	17.9664	15.5705	14.3439	18.033	NA	20.6433	21.3607	20.4336	19.7505	21.9003	NA	21.9159	23.061	20.5751	21.1625	22.7637	15.81	-1.93859	20.8814	0.128527	0.800417	1	1	1	0	3	0	6
F42A10.5		F42A10.5 wormpep=CE01296 gene=WBGene00018341 status=Confirmed uniprot=Q20310 insdc=CCD65315.1	1	4	4	4	23.5	29.091	0	17.232			+	NA	NA	22.4804	NA	NA	22.0387	19.2764	NA	NA	18.4804	NA	NA	18.0386	NA	NA	20.9225	NA	NA	20.973	NA	NA	NA	NA	NA	NA	NA	NA	NA	NA	0	0	3	0	0	3	6
F45E4.9	hmg-5	F45E4.9 wormpep=CE10508 gene=WBGene00001975 locus=hmg-5 status=Confirmed uniprot=Q94234 insdc=CCD63785.1	1	2	2	2	8.3	23.422	0	4.172				20.5183	20.8493	20.395	19.4959	20.9249	21.0587	19.8852	17.1963	17.5273	17.0731	16.174	17.603	17.7367	19.8123	20.2041	19.4133	19.7609	20.2789	20.3666	21.7384	20.7344	20.1901	21.105	20.4462	21.1735	0.0205809	20.8979	0.972285	0.986191	2	1	0	1	1	1	6
F53E10.6		F53E10.6 wormpep=CE10930 gene=WBGene00018762 status=Confirmed uniprot=P91318 insdc=CCD66103.1 product=RRP15-like protein	1	4	4	4	18.8	21.519	0	18.506				18.7432	22.2766	22.3354	19.9365	23.4789	20.4703	21.988	16.1583	19.6916	19.7505	17.3516	20.8939	17.8854	20.7449	21.6358	21.727	19.0778	22.7115	21.5971	19.9634	22.1618	22.1306	21.5455	23.0001	20.5851	0.291708	21.5644	0.707104	0.944159	0	1	1	0	3	1	6
F54A3.3	cct-3	F54A3.3 wormpep=CE31540 gene=WBGene00018782 locus=cct-3 status=Confirmed uniprot=Q9N4J8 insdc=CCD71741.1 product=T-complex protein 1 subunit gamma	1	6	6	6	10.1	60.457	0	10.707				NA	18.343	21.7935	NA	19.1513	23.4173	18.909	NA	13.343	16.7935	NA	14.1513	18.4173	NA	16.9243	18.9	NA	17.3284	22.0772	16.6835	18.2282	21.5886	16.9836	18.6725	23.5321	0.895997	19.2814	0.410855	0.845135	0	0	0	0	0	6	6
F56H11.4a	elo-1	F56H11.4a wormpep=CE05979 gene=WBGene00001239 locus=elo-1 status=Confirmed uniprot=G5EEE5 insdc=CAA92958.1 product=Elongation of very long chain fatty acids protein	1	2	2	2	6.6	33.561	0	4.5608				20.4674	22.5052	21.019	20.8474	22.6834	17.5372	20.5436	16.8825	18.9202	17.434	17.2623	19.0985	13.9523	18.5151	21.6623	21.2226	18.4447	21.8963	17.6125	21.6875	22.3904	20.8141	22.4564	22.2047	17.6521	-0.859613	21.2009	0.385379	0.828895	0	1	2	0	3	0	6
H20J04.8	mog-2	H20J04.8 wormpep=CE20974 gene=WBGene00003390 locus=mog-2 status=Confirmed uniprot=Q9BLB6 insdc=CCD61684.1 product=Probable U2 small nuclear ribonucleoprotein A	1	2	2	2	14.2	28.865	0	14.815				21.7888	22.1508	20.8979	21.5476	22.9213	20.684	20.8656	18.2039	18.5659	17.3129	17.9626	19.3363	17.0991	21.8866	22.2486	20.4866	21.6454	22.5816	20.2485	23.0089	22.036	20.693	23.1567	22.4425	20.7988	0.220019	22.0227	0.726405	0.944159	2	1	0	1	2	0	6
K05C4.5		K05C4.5 wormpep=CE44179 gene=WBGene00010582 status=Confirmed uniprot=Q9XUU8 insdc=CAB04569.3	1	4	4	4	6.9	76.162	0	5.2951				20.4051	22.5659	22.0881	20.5407	22.8865	18.5224	19.5646	15.5977	17.7585	17.2808	15.7333	18.0792	13.7151	20.2888	21.2649	20.9929	20.5992	21.9327	20.1514	21.6252	22.451	21.8833	22.1497	22.4078	18.6373	-0.921574	21.5257	0.312492	0.819835	0	2	1	1	2	0	6
K11H3.3;Y37B11A.3		K11H3.3 wormpep=CE00474 gene=WBGene00010780 status=Confirmed uniprot=P34519 insdc=CAA80178.1 product=Putative tricarboxylate transport protein, mitochondrial	2	3	3	3	9.3	34.219	0	8.0494				20.8717	22.2412	22.802	20.1245	23.0629	19.85	20.0542	16.3481	17.7177	18.2784	15.601	18.5394	15.3264	20.6838	21.2774	21.8413	19.9224	22.2926	19.8675	22.0918	22.1264	22.5971	21.7336	22.5842	19.9648	-0.844251	21.8497	0.269135	0.812465	1	0	1	1	3	0	6
M03A8.4	gei-15	M03A8.4 wormpep=CE45630 gene=WBGene00001572 locus=gei-15 status=Confirmed uniprot=G4SI07 insdc=CCD70984.1	1	4	4	4	11.5	44.577	0	10.924				16.3713	22.7152	23.0366	NA	23.1064	NA	19.9675	11.7864	18.1302	18.4517	NA	18.5214	NA	18.2255	21.3678	21.7114	NA	21.8963	NA	17.5914	22.6003	22.8318	17.105	22.6276	17.9287	-1.78739	20.1141	0.184666	0.800417	0	2	1	0	3	0	6
R04F11.2		R04F11.2 wormpep=CE06233 gene=WBGene00011015 status=Confirmed uniprot=Q21732 insdc=CAA98960.1	1	3	3	3	16.8	12.303	0	6.3745				21.5688	19.4797	21.0467	17.3996	19.8532	22.1451	20.9032	18.9839	16.8947	18.4618	14.8146	17.2683	19.5601	21.2423	18.8742	20.6541	18.8728	19.099	21.5291	22.7889	19.3649	20.8419	19.0086	19.3745	22.2599	-0.784209	20.6065	0.45695	0.878453	2	0	1	0	0	3	6
CON__sp|P02538|K2C6A_HUMAN;CON__sp|O95678|K2C75_HUMAN;CON__sp|Q8VED5|K2C79_MOUSE;CON__sp|P05787|K2C8_HUMAN		sp|P02538|K2C6A_HUMAN Keratin, type II cytoskeletal 6A OS=Homo sapiens GN=KRT6A PE=1 SV=3	4	48	2	2	58.7	60.044	0	4.8625	+		+	NA	23.0001	27.3386	19.1767	20.8105	22.6997	22.5743	NA	18.0932	22.4317	14.2699	15.9036	17.7928	NA	23.2062	27.2163	18.9524	20.1778	22.8686	NA	NA	NA	NA	NA	NA	NA	NA	NA	NA	0	1	4	0	0	1	6
CON__sp|Q6KB66|K2C80_HUMAN		sp|Q6KB66|K2C80_HUMAN Keratin, type II cytoskeletal 80 OS=Homo sapiens GN=KRT80 PE=1 SV=2	1	4	4	3	8.8	50.525	0	10.54	+		+	18.7079	21.7076	23.2466	17.8539	20.1684	19.5658	18.8869	13.6634	16.6632	18.2022	12.8095	15.124	14.5214	17.5753	19.625	22.0997	17.1713	18.3645	18.4644	NA	NA	NA	NA	NA	NA	NA	NA	NA	NA	0	1	4	0	0	1	6
T02G5.9b;T02G5.9a;T02G5.9c	kars-1	T02G5.9b wormpep=CE28247 gene=WBGene00002238 locus=kars-1 status=Confirmed uniprot=Q95ZQ3 insdc=CCD69181.1 product=Lysine--tRNA ligase;T02G5.9a wormpep=CE04861 gene=WBGene00002238 locus=kars-1 status=Confirmed uniprot=Q22099 insdc=CCD69180.1 product=Lys	3	5	5	5	7.9	67.883	0	13.042				NA	NA	22.3196	19.1115	NA	23.2049	19.025	NA	NA	17.4616	14.2535	NA	18.347	NA	NA	21.0618	18.2834	NA	22.0358	17.778	19.204	22.1147	20.7205	17.0706	23.3198	0.671369	20.0346	0.576926	0.912946	0	0	1	0	0	5	6
T10B5.5b;T10B5.5a	cct-7	T10B5.5b wormpep=CE33316 gene=WBGene00020391 locus=cct-7 status=Confirmed uniprot=Q86S29 insdc=CCD74225.1 product=T-complex protein 1 subunit eta;T10B5.5a wormpep=CE28255 gene=WBGene00020391 locus=cct-7 status=Confirmed uniprot=Q9TZS5 insdc=CCD74224.1 pr	2	6	6	6	13.8	49.847	0	18.218			+	NA	NA	22.2475	NA	NA	23.5008	19.3058	NA	NA	17.5471	NA	NA	18.8004	NA	NA	20.91	NA	NA	21.6545	NA	NA	NA	NA	NA	NA	NA	NA	NA	NA	0	0	0	0	0	6	6
T12D8.8	hip-1	T12D8.8 wormpep=CE16405 gene=WBGene00011735 locus=hip-1 status=Confirmed uniprot=G5EE04 insdc=CAB03349.1	1	4	4	4	9.7	44.744	0	10.276			+	NA	NA	23.3061	NA	NA	23.5582	20.3502	NA	NA	19.2186	NA	NA	19.4708	NA	NA	21.4659	NA	NA	21.7355	NA	NA	NA	NA	NA	NA	NA	NA	NA	NA	0	0	1	0	0	5	6
T15H9.7a	dnj-20	T15H9.7a wormpep=CE01664 gene=WBGene00001038 locus=dnj-20 status=Confirmed uniprot=Q8MPX3 insdc=CAQ58123.1 product=DnaJ homolog dnj-20	1	3	3	3	11	39.861	0	29.106				19.6371	21.0646	21.5922	18.8926	22.4467	20.357	19.902	15.8298	17.2573	17.7848	15.0852	18.6393	16.5496	19.211	20.6535	20.725	19.0658	21.2839	20.1641	20.8572	20.9498	21.3873	20.5017	21.9679	20.4719	-0.0843028	21.0226	0.890107	0.980103	1	1	2	0	2	0	6
T22F3.2a		T22F3.2a wormpep=CE47900 gene=WBGene00020695 status=Confirmed uniprot=H2L010 insdc=CCD70896.2	1	3	3	3	6.6	44.863	0	5.5636				NA	21.5851	20.3758	19.3993	21.8606	NA	18.643	NA	17.1257	15.9164	14.9399	17.4012	NA	NA	20.7667	20.4692	18.8193	20.8705	NA	18.2992	21.4703	20.171	21.0084	21.3818	17.3494	-0.0669124	19.9467	0.950504	0.982111	0	2	2	0	2	0	6
T24B8.3b;T24B8.3a		T24B8.3b wormpep=CE35911 gene=WBGene00011977 status=Partially_confirmed uniprot=Q7JLZ9 insdc=CAE48509.1;T24B8.3a wormpep=CE35910 gene=WBGene00011977 status=Confirmed uniprot=Q22719 insdc=CAA92760.2	2	3	3	3	27.9	11.142	0	49.818			+	NA	NA	23.7618	NA	NA	21.3194	22.4205	NA	NA	22.1768	NA	NA	19.7345	NA	NA	22.7935	NA	NA	20.996	NA	NA	NA	NA	NA	NA	NA	NA	NA	NA	0	0	4	0	0	2	6
T28D6.2	tba-7	T28D6.2 wormpep=CE16521 gene=WBGene00006533 locus=tba-7 status=Confirmed uniprot=O18154 insdc=CAB03447.1 product=Tubulin alpha chain	1	7	1	1	14.9	49.559	0	4.3072			+	NA	NA	23.4461	NA	NA	23.9454	20.3953	NA	NA	19.1242	NA	NA	19.6234	NA	NA	22.6687	NA	NA	23.16	NA	NA	NA	NA	NA	NA	NA	NA	NA	NA	0	0	2	0	0	4	6
W06A7.3g;W06A7.3d;W06A7.3c;W06A7.3f;W06A7.3e;W06A7.3b;W06A7.3a	ret-1	W06A7.3g wormpep=CE43037 gene=WBGene00004336 locus=ret-1 status=Confirmed uniprot=B5U8N2 insdc=CAR64686.1 product=Reticulon-like protein;W06A7.3d wormpep=CE35913 gene=WBGene00004336 locus=ret-1 status=Confirmed uniprot=Q7JLB1 insdc=CAE48544.1 product=Re	7	4	4	4	7.9	54.516	0	11.025				16.7264	NA	21.6188	NA	NA	22.9993	18.8378	12.0825	NA	16.975	NA	NA	18.3554	17.2405	NA	19.8562	NA	NA	21.82	17.9465	18.8542	21.414	17.2352	17.8437	23.1141	-0.00721938	19.4013	0.994361	0.994361	0	0	2	0	0	4	6
Y106G6D.3		Y106G6D.3 wormpep=CE46685 gene=WBGene00013700 status=Confirmed uniprot=Q9XX61 insdc=CAA20976.2	1	3	3	3	5.4	64.976	0	8.4054				20.1657	23.1414	22.165	20.012	21.8037	15.8979	20.0771	15.9957	18.9715	17.9951	15.842	17.6338	11.728	18.2158	22.2713	20.5601	18.1009	21.9631	16.1997	21.3858	23.0265	21.9602	21.621	21.325	16.0127	-2.47127	20.8885	0.0711628	0.800417	0	3	1	0	2	0	6
Y18D10A.19;Y18D10A.25	fkb-2	Y18D10A.19 wormpep=CE21417 gene=WBGene00001427 locus=fkb-2 status=Confirmed uniprot=Q9U2Q8 insdc=CAA22330.1 product=Peptidylprolyl isomerase;Y18D10A.25 wormpep=CE21415 gene=WBGene00001433 locus=fkb-8 status=Confirmed uniprot=Q8I4E5 insdc=CAA22328.1 produ	2	2	2	2	19.4	11.64	0	10.461			+	NA	NA	24.1499	NA	NA	23.4816	22.5322	NA	NA	21.828	NA	NA	21.1596	NA	NA	23.2439	NA	NA	22.5137	NA	NA	NA	NA	NA	NA	NA	NA	NA	NA	0	0	3	0	0	3	6
Y18D10A.20	pfn-1	Y18D10A.20 wormpep=CE21418 gene=WBGene00003989 locus=pfn-1 status=Confirmed uniprot=Q9XW16 insdc=CAA22318.1 product=Profilin-1	1	3	3	3	27.3	14.255	0	15.948			+	NA	NA	23.9422	NA	NA	23.6414	21.4777	NA	NA	20.6202	NA	NA	20.3195	NA	NA	23.1122	NA	NA	22.7091	NA	NA	NA	NA	NA	NA	NA	NA	NA	NA	0	0	3	0	0	3	6
Y49E10.19	ani-1	Y49E10.19 wormpep=CE33878 gene=WBGene00013038 locus=ani-1 status=Confirmed uniprot=Q9XTT4 insdc=CAB11565.2 product=Anillin-like protein 1	1	8	8	8	9.1	126.8	0	31.784				NA	21.5118	19.5612	NA	25.9171	18.3933	20.3353	NA	15.8394	13.8887	NA	20.2447	12.7209	NA	23.247	NA	NA	25.0956	NA	18.6576	21.397	19.3563	16.2243	25.4383	18.5081	0.25332	19.9303	0.865413	0.970221	0	1	0	0	5	0	6
Y71G12B.11b;Y71G12B.11a;Y71G12B.11f;Y71G12B.11c;Y71G12B.11e	tln-1	Y71G12B.11b wormpep=CE27024 gene=WBGene00006771 locus=tln-1 status=Confirmed uniprot=Q95XN3 insdc=CCD67968.1;Y71G12B.11a wormpep=CE29914 gene=WBGene00006771 locus=tln-1 status=Confirmed uniprot=G5EGK1 insdc=CCD67967.1;Y71G12B.11f wormpep=CE50422 gene=WBGen	5	4	4	4	6	112.09	0	29.806				NA	22.0693	22.1543	NA	22.5429	NA	18.1832	NA	16.3969	16.4819	NA	16.8704	NA	NA	20.9266	21.4323	NA	21.492	NA	18.4704	21.9545	21.9495	18.4669	22.0641	17.0952	-1.58271	20.0001	0.196483	0.800417	0	1	3	0	2	0	6
Y73B6BL.5a;Y73B6BL.5c;Y73B6BL.5b;Y73B6BL.5d;Y73B6BL.5e	seu-1	Y73B6BL.5a wormpep=CE29147 gene=WBGene00004783 locus=seu-1 status=Confirmed uniprot=H2L0L8 insdc=CCD74152.1;Y73B6BL.5c wormpep=CE31129 gene=WBGene00004783 locus=seu-1 status=Confirmed uniprot=Q8IU02 insdc=CCD74154.1;Y73B6BL.5b wormpep=CE29148 gene=WBGene00	5	3	3	3	10.9	65.195	0	30.016				21.11	23.0001	20.2406	19.0099	22.61	19.5931	19.5813	16.4662	18.3562	15.5968	14.366	17.9661	14.9492	21.0804	22.0426	19.521	18.5261	21.668	19.0299	22.3301	22.8852	20.0358	20.619	22.1312	19.7079	-0.931014	21.2849	0.200742	0.800417	1	3	0	0	2	0	6
Y92H12BR.7		Y92H12BR.7 wormpep=CE39076 gene=WBGene00022372 status=Confirmed uniprot=Q9BPP2 insdc=CCD70788.1	1	5	5	5	9.1	65.644	0	9.4681				18.7847	23.0449	20.5345	16.0015	23.9002	NA	19.4416	13.5753	17.8354	15.325	10.7921	18.6908	NA	17.3203	21.2587	18.1	15.6966	22.1442	NA	20.0049	22.93	20.3296	17.6106	23.4215	18.7173	-1.17174	20.5023	0.25668	0.812465	0	3	0	0	3	0	6
ZK328.2	eftu-2	ZK328.2 wormpep=CE05066 gene=WBGene00001166 locus=eftu-2 status=Confirmed uniprot=Q23463 insdc=CCD70949.1	1	6	6	6	7.3	110.48	0	11.287				22.3788	23.607	21.9807	21.9387	24.144	20.5117	19.7404	16.6509	17.8792	16.2528	16.2108	18.4161	14.7838	20.774	22.0112	20.2424	20.215	22.6322	19.5109	23.5989	23.4922	21.7759	23.5478	23.6652	20.6265	-0.342473	22.7844	0.624326	0.918387	1	1	0	0	4	0	6
ZK643.5		ZK643.5 wormpep=CE24732 gene=WBGene00014036 status=Confirmed uniprot=P30651 insdc=CAA77474.2	1	2	2	2	7.2	55.241	0	87.966				22.9177	23.1092	NA	20.092	23.0552	NA	20.2836	18.5254	18.7169	NA	15.6996	18.6629	NA	22.067	21.993	NA	20.0918	21.9821	NA	24.1378	22.9944	17.7249	21.701	22.5764	17.538	-1.01387	21.1121	0.374571	0.828895	2	1	0	1	2	0	6
B0280.9		B0280.9 wormpep=CE00816 gene=WBGene00015104 status=Confirmed uniprot=P42000 insdc=CCD61605.1 product=U3 small nucleolar RNA-associated protein 18 homolog	1	2	2	2	6.1	47.771	0	8.8344				18.4762	19.9545	22.147	21.115	22.1649	NA	19.4619	14.3062	15.7845	17.977	16.945	17.995	NA	19.3111	20.3053	21.4188	20.0643	21.3541	NA	19.6963	19.8396	21.9421	22.724	21.6862	17.8336	0.255269	20.6203	0.845198	0.969251	0	0	2	1	2	0	5
REV__C01G12.1	madf-5	C01G12.1 wormpep=CE15571 gene=WBGene00007242 locus=madf-5 status=Confirmed uniprot=O45233 insdc=CAB03812.1	1	1	1	1	0	47.654	0.0057971	2.1279			+	23.141	NA	26.8839	24.3082	26.4741	25.5923	NA	NA	NA	NA	NA	NA	NA	NA	NA	NA	NA	NA	NA	NA	NA	NA	NA	NA	NA	NA	NA	NA	NA	1	1	1	0	1	1	5
C10G11.6a;C10G11.6b		C10G11.6a wormpep=CE43984 gene=WBGene00015686 status=Partially_confirmed uniprot=H2KYP9 insdc=CCD64188.1;C10G11.6b wormpep=CE45574 gene=WBGene00015686 status=Partially_confirmed uniprot=E5QCF3 insdc=CCD64189.1	2	1	1	1	1.8	43.924	0.0076555	2.0699			+	21.8552	23.3488	22.8638	NA	23.4136	21.1636	20.3318	17.1003	18.5939	18.109	NA	18.6587	16.4087	21.8552	23.3488	22.8638	NA	23.4136	21.1636	NA	NA	NA	NA	NA	NA	NA	NA	NA	NA	1	1	1	0	2	0	5
C26E6.12		C26E6.12 wormpep=CE27734 gene=WBGene00016145 status=Confirmed uniprot=Q95QU5 insdc=CCD65738.1	1	4	4	4	9.7	43.92	0	8.8791				19.5556	21.8563	21.4476	17.3805	22.0283	16.8673	18.8721	14.9118	17.2125	16.8037	12.7366	17.3845	12.2234	18.0657	20.5804	19.1155	17.342	21.1702	16.9716	20.7758	21.7414	21.2427	18.9896	21.5496	16.9821	-2.07956	20.2135	0.0469543	0.800417	0	1	0	0	4	0	5
C41C4.8;H15N14.2b;H15N14.2a	cdc-48.2	C41C4.8 wormpep=CE05402 gene=WBGene00008053 locus=cdc-48.2 status=Confirmed uniprot=P54812 insdc=CAA88105.1 product=Transitional endoplasmic reticulum ATPase homolog 2	3	18	4	4	20.7	89.639	0	6.9354			+	NA	NA	21.4386	NA	NA	22.4054	17.5097	NA	NA	15.9468	NA	NA	16.9136	NA	NA	20.6575	NA	NA	20.9964	NA	NA	NA	NA	NA	NA	NA	NA	NA	NA	0	0	1	0	0	4	5
C47B2.4	pbs-2	C47B2.4 wormpep=CE17564 gene=WBGene00003948 locus=pbs-2 status=Confirmed uniprot=O62102 insdc=CAB16855.1 product=Proteasome subunit beta	1	3	3	3	9.7	29.861	0	4.5965				NA	18.7415	22.4417	NA	18.9971	22.5051	19.7808	NA	14.9342	18.6344	NA	15.1898	18.6978	NA	19.0099	20.3735	NA	19.1377	21.6885	15.2202	18.6267	22.2369	16.0572	18.5184	22.62	0.370614	18.8799	0.749152	0.947771	0	0	2	0	0	3	5
C53A5.1	ril-1	C53A5.1 wormpep=CE08950 gene=WBGene00008262 locus=ril-1 status=Confirmed uniprot=O17694 insdc=CAB03983.1	1	2	2	2	12.2	16.495	0	5.1208				20.096	20.01	20.4417	19.58	19.8164	20.2666	19.8399	17.2886	17.2027	17.6344	16.7726	17.0091	17.4592	20.0601	19.9742	19.5839	19.5442	19.7806	20.5306	21.3161	19.8952	20.2369	21.1891	19.3377	20.3814	-0.17999	20.3927	0.756867	0.949185	1	1	0	1	1	1	5
D1009.2b;D1009.2a	cyn-8	D1009.2b wormpep=CE27892 gene=WBGene00000884 locus=cyn-8 status=Confirmed uniprot=P52016 insdc=CCD64414.1 product=Peptidyl-prolyl cis-trans isomerase 8;D1009.2a wormpep=CE04286 gene=WBGene00000884 locus=cyn-8 status=Confirmed uniprot=P52016 insdc=CCD6441	2	2	2	2	5.4	51.442	0	7.6018				20.7008	21.1956	19.4745	17.5036	21.6829	17.7229	18.7886	16.4529	16.9476	15.2266	13.2557	17.435	13.475	19.8467	20.4672	20.1116	17.8879	20.8146	18.0633	21.9209	21.0807	19.2697	19.1127	21.2042	17.8378	-1.37224	20.071	0.115344	0.800417	1	1	1	0	2	0	5
F01F1.8b;F01F1.8a	cct-6	F01F1.8b wormpep=CE30647 gene=WBGene00000381 locus=cct-6 status=Partially_confirmed uniprot=G8JY43 insdc=CCD65991.1 product=T-complex protein 1 subunit zeta;F01F1.8a wormpep=CE01234 gene=WBGene00000381 locus=cct-6 status=Confirmed uniprot=P46550 insdc=CC	2	5	5	5	10.5	47.67	0	7.1611				NA	22.1192	21.8143	NA	NA	22.7497	19.2227	NA	17.4753	17.1704	NA	NA	18.1058	NA	NA	20.8411	NA	NA	21.2381	18.1146	22.0044	21.6094	17.0433	18.1493	22.8645	-1.22376	19.9642	0.315276	0.819835	0	1	1	0	0	3	5
F27D9.5	pcca-1	F27D9.5 wormpep=CE04451 gene=WBGene00017864 locus=pcca-1 status=Confirmed uniprot=Q19842 insdc=CCD67920.1 product=Propionyl-CoA carboxylase alpha chain, mitochondrial	1	5	5	5	7.6	79.761	0	13.695			+	NA	NA	19.8718	NA	NA	22.1776	17.1214	NA	NA	14.5499	NA	NA	16.8556	NA	NA	19.1428	NA	NA	20.0908	NA	NA	NA	NA	NA	NA	NA	NA	NA	NA	0	0	0	0	0	5	5
F28B3.7a	him-1	F28B3.7a wormpep=CE42002 gene=WBGene00001860 locus=him-1 status=Confirmed uniprot=O01789 insdc=CCD69832.1 product=Structural maintenance of chromosomes protein 1	1	3	3	3	2.5	144.22	0	6.3239				18.9792	20.2432	19.4045	21.0079	21.0889	18.1862	16.628	12.8499	14.1138	13.2753	14.8787	14.9596	12.0569	18.6961	19.3287	19.2461	20.4076	19.9934	18.6369	20.1993	20.1284	19.1997	22.617	20.6102	18.301	0.66697	20.1759	0.432453	0.857645	0	0	0	3	1	1	5
F28C6.8a;F28C6.8b		F28C6.8a wormpep=CE09746 gene=WBGene00009207 status=Confirmed uniprot=Q93622 insdc=CAA92677.1;F28C6.8b wormpep=CE47677 gene=WBGene00009207 status=Confirmed uniprot=I2HA91 insdc=CCH63798.1	2	2	2	2	10	17.169	0	3.0668				20.2403	20.3543	20.093	NA	21.3036	NA	19.4137	17.0704	17.1844	16.923	NA	18.1337	NA	20.2403	20.3543	20.093	NA	21.3036	NA	21.4604	20.2395	19.8881	18.2544	20.8248	17.2813	-1.74252	19.6581	0.0734815	0.800417	1	2	0	0	2	0	5
F31C3.1;F42G9.2	cyn-5	F31C3.1 wormpep=CE17730 gene=WBGene00000881 locus=cyn-5 status=Confirmed uniprot=P52013 insdc=CAB07192.1 product=Peptidyl-prolyl cis-trans isomerase 5	2	3	3	3	12.7	21.927	0	4.3378				NA	NA	23.4056	18.0822	NA	23.3192	20.7966	NA	NA	19.8207	14.4973	NA	19.7343	NA	NA	21.8777	18.2621	NA	22.1089	19.1014	16.9931	23.2008	19.6913	18.5892	23.434	0.806439	20.1683	0.439336	0.865285	0	0	2	0	0	3	5
F33H1.3		F33H1.3 wormpep=CE01569 gene=WBGene00009364 status=Confirmed uniprot=Q09556 insdc=CAA88698.1	1	3	3	3	7.5	40.88	0	7.6278				21.9238	22.1583	20.9888	20.1652	22.0725	19.7374	20.1291	18.0169	18.2514	17.0819	16.2583	18.1656	15.8305	21.1202	21.5595	18.9101	18.8491	21.4986	18.4967	23.1439	22.0435	20.7839	21.7743	21.5937	19.8522	-0.917037	21.5319	0.171239	0.800417	2	1	0	0	2	0	5
F42A9.7		F42A9.7 wormpep=CE25889 gene=WBGene00018336 status=Confirmed uniprot=Q95ZT8 insdc=CCD67659.1 product=Major sperm protein	1	2	2	2	7.9	29.623	0	6.3637				19.8873	23.0931	23.2007	19.4689	23.3129	19.3828	21.2032	16.1868	19.3926	19.5003	15.7685	19.6124	15.6823	17.8877	22.2221	22.4762	17.5888	22.42	17.6071	21.1074	22.9783	22.9959	21.078	22.8341	19.4976	-1.22394	21.7485	0.178511	0.800417	0	2	1	0	2	0	5
F46F11.2	cey-2	F46F11.2 wormpep=CE10598 gene=WBGene00000473 locus=cey-2 status=Confirmed uniprot=P91306 insdc=CCD71325.1	1	3	3	3	17.6	29.404	0	174.2				22.6054	22.4491	NA	22.6859	20.31	NA	20.5641	18.905	18.7486	NA	18.9855	16.6095	NA	21.7563	21.3361	NA	21.8576	21.6361	NA	23.8255	22.3342	17.5308	24.2949	19.8312	18.1709	-0.464496	20.9979	0.699692	0.943986	2	1	0	2	0	0	5
F46F11.5	vha-10	F46F11.5 wormpep=CE10604 gene=WBGene00006919 locus=vha-10 status=Confirmed uniprot=P91303 insdc=CCD71327.1 product=Probable V-type proton ATPase subunit G	1	3	3	3	25.4	14.485	0	11.735				18.0966	19.1828	21.6745	16.12	19.628	21.5393	19.9587	15.0966	16.1828	18.6745	13.1199	16.628	18.5393	17.5815	19.2315	20.3751	16.0002	19.2988	20.7049	19.3167	19.068	21.4697	17.729	19.1492	21.6541	-0.440648	19.7311	0.571474	0.912946	0	1	1	0	1	2	5
F46H5.3b;F46H5.3a		F46H5.3b wormpep=CE33098 gene=WBGene00018519 status=Confirmed uniprot=Q10454 insdc=CCD71356.1 product=Probable arginine kinase F46H5.3;F46H5.3a wormpep=CE37112 gene=WBGene00018519 status=Confirmed uniprot=Q10454 insdc=CCD71355.1 product=Probable arginin	2	4	4	4	13.4	39.99	0	16.68			+	NA	NA	22.0267	NA	NA	22.2646	18.8286	NA	NA	17.7048	NA	NA	17.9427	NA	NA	21.5229	NA	NA	20.5826	NA	NA	NA	NA	NA	NA	NA	NA	NA	NA	0	0	2	0	0	3	5
F46H5.4		F46H5.4 wormpep=CE04590 gene=WBGene00018520 status=Confirmed uniprot=Q20487 insdc=CCD71357.1	1	2	2	2	0.6	229.9	0.0020833	2.9593				21.1957	20.4456	21.2705	22.7046	20.2004	NA	17.0114	14.4275	13.6774	14.5023	15.9365	13.4322	NA	20.6469	20.5162	20.2346	21.9897	20.271	NA	22.4158	20.3307	21.0657	24.3137	19.7216	16.3329	-1.14801	20.6967	0.411157	0.845135	1	1	0	2	1	0	5
F53A2.6b;F53A2.6a	ife-1	F53A2.6b wormpep=CE31809 gene=WBGene00002059 locus=ife-1 status=Confirmed uniprot=O45551 insdc=CAB04454.2 product=Eukaryotic translation initiation factor 4E-1;F53A2.6a wormpep=CE16098 gene=WBGene00002059 locus=ife-1 status=Confirmed uniprot=D1MN85 insdc	2	1	1	1	6.1	24.313	0	4.5587			+	19.6418	NA	NA	19.9589	20.4938	20.5642	18.6288	16.0568	NA	NA	16.3739	16.9089	16.9792	19.6418	NA	NA	19.9589	20.4938	20.5642	NA	NA	NA	NA	NA	NA	NA	NA	NA	NA	1	1	1	1	0	1	5
K05G3.3	cah-3	K05G3.3 wormpep=CE04755 gene=WBGene00000281 locus=cah-3 status=Confirmed uniprot=Q27504 insdc=CCD72692.1 product=Putative carbonic anhydrase 3	1	2	2	2	7.7	28.121	0	6.389				21.4355	21.1882	20.557	NA	20.7829	NA	19.3308	17.735	17.4877	16.8566	NA	17.0824	NA	20.8416	20.613	20.1015	NA	20.3347	NA	22.6556	21.0733	20.3522	16.687	20.3042	17.0583	-3.34387	19.6884	0.0095893	0.568166	2	1	1	0	1	0	5
LLC1.3a;LLC1.3b	dld-1	LLC1.3a wormpep=CE31971 gene=WBGene00010794 locus=dld-1 status=Confirmed uniprot=O17953 insdc=CAB05249.2 product=Dihydrolipoyl dehydrogenase, mitochondrial;LLC1.3b wormpep=CE44593 gene=WBGene00010794 locus=dld-1 status=Confirmed uniprot=O17953 insdc=CBK1	2	3	3	3	7.1	52.633	0	22.082				NA	NA	21.1363	NA	18.36	23.1741	19.0056	NA	NA	16.6128	NA	13.8364	18.6505	NA	NA	20.0445	NA	17.8749	21.6639	18.4232	18.5998	20.9315	18.4927	17.8812	23.2889	0.569451	19.6029	0.560658	0.912946	0	0	1	0	0	4	5
M04C9.5a;M04C9.5b	dyf-5	M04C9.5a wormpep=CE40815 gene=WBGene00001121 locus=dyf-5 status=Confirmed uniprot=B3WFY8 insdc=CAB06021.2 product=Serine\/threonine-protein kinase dyf-5;M04C9.5b wormpep=CE46107 gene=WBGene00001121 locus=dyf-5 status=Confirmed uniprot=B3WFY8 insdc=CAQ764	2	1	1	1	1.5	53.856	0.0020429	2.8031			+	21.6801	23.7889	23.4839	20.3309	23.5264	NA	20.6569	16.9797	19.0884	18.7835	15.6304	18.8259	NA	21.6801	23.7889	23.4839	20.3309	23.5264	NA	NA	NA	NA	NA	NA	NA	NA	NA	NA	NA	1	1	1	1	1	0	5
R05H5.3		R05H5.3 wormpep=CE02290 gene=WBGene00011038 status=Confirmed uniprot=Q21763 insdc=CAA88726.1	1	3	3	3	20.1	17.323	0	11.486			+	NA	NA	23.8693	NA	NA	23.6834	21.7793	NA	NA	20.8693	NA	NA	20.6833	NA	NA	22.974	NA	NA	22.8273	NA	NA	NA	NA	NA	NA	NA	NA	NA	NA	0	0	2	0	0	3	5
R07E5.2	prdx-3	R07E5.2 wormpep=CE00657 gene=WBGene00011110 locus=prdx-3 status=Confirmed uniprot=Q21824 insdc=CAA83619.1 product=Probable peroxiredoxin prdx-3	1	6	5	5	25.2	24.932	0	11.324				NA	NA	21.3915	18.3634	20.5069	23.4162	19.9109	NA	NA	17.3915	14.3635	16.5068	19.4163	NA	NA	19.5674	17.4282	18.4185	22.1796	18.2198	17.8524	21.1866	19.9725	20.0281	23.5311	2.09095	20.1317	0.026015	0.800417	0	0	0	0	0	5	5
R09E12.3	sti-1	R09E12.3 wormpep=CE12646 gene=WBGene00019983 locus=sti-1 status=Confirmed uniprot=O16259 insdc=CCD63252.1 product=Stress-induced-phosphoprotein 1	1	3	3	3	11.2	36.962	0	5.8819			+	NA	NA	21.497	NA	NA	22.5086	18.7678	NA	NA	17.175	NA	NA	18.1867	NA	NA	20.7528	NA	NA	21.3716	NA	NA	NA	NA	NA	NA	NA	NA	NA	NA	0	0	2	0	0	3	5
R144.7b	larp-1	R144.7b wormpep=CE48058 gene=WBGene00020097 locus=larp-1 status=Partially_confirmed uniprot=D5MCN2 insdc=CCD65881.2 product=La-related protein 1	1	2	2	2	1.9	128.27	0	16.681				21.412	20.6729	19.0993	21.611	19.849	19.1869	17.4917	15.6841	14.9449	13.3714	15.8831	14.121	13.4589	20.3157	19.1214	18.7986	20.6335	18.8914	18.4032	22.6322	20.558	18.8944	23.2201	19.3703	19.3017	-0.064207	20.6628	0.939646	0.982111	2	0	0	3	0	0	5
CON__sp|P12763|FETUA_BOVIN		sp|P12763|FETUA_BOVIN Alpha-2-HS-glycoprotein OS=Bos taurus GN=AHSG PE=1 SV=2	1	1	1	1	1.9	38.418	0.0076628	2.0707	+		+	21.0635	23.449	22.8943	19.9186	23.2584	19.3728	21.1748	17.2562	19.6415	19.087	16.1113	19.4511	15.5654	21.0635	23.449	22.8943	19.9186	23.2584	19.3728	NA	NA	NA	NA	NA	NA	NA	NA	NA	NA	1	1	1	1	1	0	5
CON__sp|P18527|HVM56_MOUSE		sp|P18527|HVM56_MOUSE Ig heavy chain V region 914 OS=Mus musculus PE=1 SV=1	1	4	3	1	35.1	10.661	0	8.6958	+		+	22.0464	23.2691	23.3581	21.4057	22.5545	21.9622	22.8658	19.7245	20.9472	21.0362	19.0838	20.2326	19.6403	20.7206	22.3827	22.317	20.6296	21.4772	21.3974	NA	NA	NA	NA	NA	NA	NA	NA	NA	NA	1	2	1	0	1	0	5
T02G5.8	kat-1	T02G5.8 wormpep=CE29990 gene=WBGene00002183 locus=kat-1 status=Confirmed uniprot=Q22100 insdc=CCD69179.1 product=Acetyl-CoA acetyltransferase homolog, mitochondrial	1	6	6	6	16.2	42.442	0	10.555			+	NA	NA	21.7182	NA	NA	23.2264	19.4131	NA	NA	17.4702	NA	NA	18.9785	NA	NA	20.1963	NA	NA	21.5377	NA	NA	NA	NA	NA	NA	NA	NA	NA	NA	0	0	1	0	0	4	5
T02H6.1b;T02H6.1a		T02H6.1b wormpep=CE41926 gene=WBGene00020171 status=Confirmed uniprot=A9D0C6 insdc=CCD73583.1;T02H6.1a wormpep=CE41925 gene=WBGene00020171 status=Confirmed uniprot=A9D0C3 insdc=CCD73584.1	2	1	1	1	2.7	56.776	0	6.905			+	19.2624	20.6121	21.0714	20.1645	20.8389	NA	18.5138	14.9404	16.2901	16.7494	15.8425	16.517	NA	19.2624	20.6121	21.0714	20.1645	20.8389	NA	NA	NA	NA	NA	NA	NA	NA	NA	NA	NA	1	1	1	1	1	0	5
T05A8.7		T05A8.7 wormpep=CE45866 gene=WBGene00020233 status=Partially_confirmed uniprot=Q965K7 insdc=CCD73592.1	1	1	1	1	1.6	49.282	0.0048356	2.1458			+	23.5662	25.4311	24.7883	22.948	25.2927	21.9564	22.4159	18.9224	20.7872	20.1444	18.3042	20.6488	17.3126	23.3788	25.4534	24.8106	22.8842	25.315	21.9787	NA	NA	NA	NA	NA	NA	NA	NA	NA	NA	0	1	1	0	2	1	5
REV__T05C12.6c;REV__T05C12.6b;REV__T05C12.6a	mig-5	T05C12.6c wormpep=CE28076 gene=WBGene00003241 locus=mig-5 status=Confirmed uniprot=Q22227 insdc=CAC42334.1 product=Segment polarity protein dishevelled homolog mig-5;T05C12.6b wormpep=CE25100 gene=WBGene00003241 locus=mig-5 status=Confirmed uniprot=Q2222	3	1	1	1	0	70.679	0.0067633	2.1237			+	19.5531	21.8581	25.3183	18.3288	21.283	23.3189	NA	NA	NA	NA	NA	NA	NA	NA	NA	NA	NA	NA	NA	NA	NA	NA	NA	NA	NA	NA	NA	NA	NA	0	1	2	0	1	1	5
T10H9.5c;T10H9.5a	pmp-5	T10H9.5c wormpep=CE38546 gene=WBGene00004062 locus=pmp-5 status=Confirmed uniprot=H2L035 insdc=CCD71214.1;T10H9.5a wormpep=CE18253 gene=WBGene00004062 locus=pmp-5 status=Confirmed uniprot=H2L034 insdc=CCD71212.1	2	3	3	3	5.8	65.227	0	6.8152				NA	23.5489	22.0824	NA	23.1294	NA	19.9254	NA	18.8485	17.3819	NA	18.429	NA	NA	22.1103	21.3384	NA	21.7106	NA	16.9163	23.434	21.8775	18.9283	22.6507	18.9657	-0.561059	20.4621	0.642651	0.923081	0	3	0	0	2	0	5
T21B10.7	cct-2	T21B10.7 wormpep=CE16437 gene=WBGene00000378 locus=cct-2 status=Confirmed uniprot=P47207 insdc=CAA92697.1 product=T-complex protein 1 subunit beta	1	6	6	6	11	56.974	0	11.359				NA	18.3852	23.2985	15.689	18.1501	23.6826	19.6375	NA	13.4784	18.3916	10.7821	13.2432	18.7757	NA	17.8568	19.5664	16.4016	17.7392	22.4992	18.3892	18.2704	23.0937	17.2981	17.6713	23.7974	-0.328823	19.7533	0.771195	0.954483	0	0	1	0	0	4	5
T26A5.5c;T26A5.5a	jhdm-1	T26A5.5c wormpep=CE50145 gene=WBGene00020821 locus=jhdm-1 status=Confirmed uniprot=A0A0K3AUW2 insdc=CTQ86586.1 product=JmjC domain-containing histone demethylation protein 1;T26A5.5a wormpep=CE50209 gene=WBGene00020821 locus=jhdm-1 status=Confirmed unipr	2	1	1	1	1.6	63.722	0	4.2212			+	20.5659	21.1456	19.6186	19.1622	21.3307	NA	18.3901	16.0423	16.6221	15.0951	14.6387	16.8071	NA	20.5659	21.1456	19.6186	19.1622	21.3307	NA	NA	NA	NA	NA	NA	NA	NA	NA	NA	NA	1	1	1	1	1	0	5
T26E3.3a	par-6	T26E3.3a wormpep=CE28089 gene=WBGene00003921 locus=par-6 status=Confirmed uniprot=Q9NAN2 insdc=CAB61018.2 product=Partitioning defective protein 6	1	2	2	2	5.5	34.219	0	3.6481				21.6103	21.8369	15.9956	19.321	22.4437	NA	19.7658	17.7034	17.93	12.0887	15.4141	18.5368	NA	21.0602	21.2967	19.0055	18.7786	22.5185	NA	22.8304	21.722	15.7908	20.9301	21.9649	17.0313	-0.13896	20.0449	0.906746	0.980103	1	1	0	1	2	0	5
T27A3.4;C10G11.9	spch-3	T27A3.4 wormpep=CE14223 gene=WBGene00020840 locus=spch-3 status=Confirmed uniprot=P91497 insdc=CCD72004.1;C10G11.9 wormpep=CE08088 gene=WBGene00015689 locus=spch-2 status=Partially_confirmed uniprot=P91026 insdc=CCD64186.1	2	3	3	2	15.3	22.86	0	7.2366				21.2238	22.5408	25.722	21.1438	22.3116	25.2821	25.7418	20.2239	21.5408	24.722	20.1438	21.3116	24.2821	19.805	20.6342	25.3933	19.8561	20.9335	25.0042	22.4439	22.4259	25.5172	22.7529	21.8329	25.3969	-0.134792	23.395	0.859163	0.970221	0	0	3	0	0	2	5
T27E9.7	abcf-2	T27E9.7 wormpep=CE18971 gene=WBGene00012097 locus=abcf-2 status=Confirmed uniprot=G5EFG4 insdc=CAB04880.1	1	2	2	2	3.2	70.379	0	4.0996				19.5739	20.6924	21.2537	19.2868	21.2162	21.6849	18.4454	14.5739	15.6924	16.2538	14.2868	16.2162	16.6848	19.6058	20.4904	20.87	19.366	21.2481	21.1628	20.794	20.5776	21.0489	20.8959	20.7374	21.7997	0.337534	20.9756	0.536001	0.898812	1	0	1	0	1	2	5
CON__tr|F1N076|F1N076_BOVIN		tr|F1N076|F1N076_BOVIN Uncharacterized protein OS=Bos taurus GN=CP PE=1 SV=2	1	2	2	2	1.9	123.81	0	5.3193	+		+	NA	21.8309	21.2465	NA	21.978	NA	17.6306	NA	16.1584	15.5741	NA	16.3055	NA	NA	21.6028	21.0241	NA	21.7766	NA	NA	NA	NA	NA	NA	NA	NA	NA	NA	NA	0	1	1	0	3	0	5
W10D9.5a	tomm-22	W10D9.5a wormpep=CE14794 gene=WBGene00021133 locus=tomm-22 status=Confirmed uniprot=O17287 insdc=CCD65583.1 product=Mitochondrial import receptor subunit TOM22 homolog	1	2	2	2	24.8	12.176	0	7.7781				20.8392	23.2102	22.7967	21.1308	23.1925	NA	22.0667	18.0319	20.4029	19.9893	18.3235	20.3851	NA	20.8392	22.9291	22.5715	21.1308	22.9426	NA	22.0593	23.0954	22.5918	22.7399	22.7138	18.2949	-1.33269	21.9158	0.222848	0.800417	1	1	1	1	1	0	5
Y113G7B.23a;Y113G7B.23c;Y113G7B.23e;Y113G7B.23f;Y113G7B.23b;Y113G7B.23d;Y113G7B.23g;Y113G7B.23h	swsn-1	Y113G7B.23a wormpep=CE25208 gene=WBGene00004203 locus=swsn-1 status=Confirmed uniprot=G5EF87 insdc=CAB54337.2;Y113G7B.23c wormpep=CE47240 gene=WBGene00004203 locus=swsn-1 status=Partially_confirmed uniprot=H8ESF3 insdc=CCG28099.1;Y113G7B.23e wormpep=CE5292	8	5	5	5	6.1	85.403	0	17.197				18.5389	17.8781	22.9139	20.0224	18.1037	22.8491	19.0548	13.5389	12.8781	17.9139	15.0224	13.1038	17.8491	17.2649	17.819	20.9564	18.3931	17.9318	22.0356	19.7591	17.7633	22.709	21.6315	17.625	22.9639	0.663007	20.4086	0.508644	0.889782	0	0	1	0	0	4	5
Y48A6C.4		Y48A6C.4 wormpep=CE43502 gene=WBGene00012977 status=Confirmed uniprot=Q9XWK5 insdc=CAA21654.2	1	2	2	2	5.5	40.954	0	4.2536				18.1954	21.0355	20.0618	18.5205	21.723	19.2277	18.6089	13.8734	16.7136	15.74	14.1986	17.4011	14.9058	18.5204	20.3234	18.9692	18.7642	20.8154	19.7615	19.4155	20.9207	19.857	20.1296	21.2443	19.3426	0.174415	20.1516	0.77191	0.954483	0	2	0	0	2	1	5
Y49F6A.1	wago-11	Y49F6A.1 wormpep=CE22246 gene=WBGene00021711 locus=wago-11 status=Partially_confirmed uniprot=Q9N3L7 insdc=CCD70923.1 product=Piwi-like protein	1	1	1	1	1.1	108.86	0.0076849	2.0813			+	23.1265	23.9953	22.9934	NA	23.7325	22.6073	20.0865	17.5118	18.3806	17.3787	NA	18.1179	16.9926	23.1265	23.9953	22.9934	NA	23.7325	22.6073	NA	NA	NA	NA	NA	NA	NA	NA	NA	NA	1	1	0	1	1	1	5
REV__Y69H2.7a;REV__Y69H2.7b		Y69H2.7a wormpep=CE41482 gene=WBGene00013482 status=Confirmed uniprot=Q9U1U3 insdc=CAB63404.3;Y69H2.7b wormpep=CE47828 gene=WBGene00013482 status=Confirmed uniprot=K8F7X9 insdc=CCO25641.1	2	1	1	1	0	54.29	0.0049213	2.3474			+	23.481	23.6592	21.3985	23.1566	23.691	NA	NA	NA	NA	NA	NA	NA	NA	NA	NA	NA	NA	NA	NA	NA	NA	NA	NA	NA	NA	NA	NA	NA	NA	2	1	0	1	1	0	5
ZC434.4		ZC434.4 wormpep=CE38014 gene=WBGene00013892 status=Confirmed uniprot=Q23314 insdc=CAB00064.2 product=Ribosomal RNA-processing protein 7 homolog	1	1	1	1	3.7	31.215	0	12.398			+	19.4364	20.7009	20.216	19.8859	21.1058	NA	19.7092	16.4364	17.7009	17.216	16.8858	18.1058	NA	18.723	19.9836	19.3494	19.0896	20.3493	NA	NA	NA	NA	NA	NA	NA	NA	NA	NA	NA	1	2	0	0	2	0	5
ZC434.8;F11G11.13		ZC434.8 wormpep=CE06583 gene=WBGene00013894 status=Confirmed uniprot=Q27535 insdc=CAB00062.1 product=Probable arginine kinase ZC434.8	2	4	4	4	11.9	40.382	0	13.718			+	NA	NA	22.483	NA	NA	23.0731	19.6381	NA	NA	18.3131	NA	NA	18.9032	NA	NA	21.0423	NA	NA	21.5026	NA	NA	NA	NA	NA	NA	NA	NA	NA	NA	0	0	1	0	0	4	5
ZK863.6	dpy-30	ZK863.6 wormpep=CE15445 gene=WBGene00001088 locus=dpy-30 status=Confirmed uniprot=Q10661 insdc=CAB01452.1 product=Dosage compensation protein dpy-30	1	2	2	2	17.9	12.837	0	21.656				20.1568	22.0308	22.3622	19.6693	22.8862	21.0762	22.0454	17.835	19.7089	20.0403	17.3473	20.5642	18.7542	19.8062	21.7628	21.6999	18.9267	22.2412	19.1439	21.377	21.916	22.1573	21.2783	22.4074	21.191	-0.191172	21.7212	0.740281	0.946243	1	1	1	0	2	0	5
B0350.2h;B0350.2c;B0350.2f;B0350.2j;B0350.2i;B0350.2e;B0350.2d;B0350.2b	unc-44	B0350.2h wormpep=CE06705 gene=WBGene00006780 locus=unc-44 status=Confirmed uniprot=Q7JP86 insdc=CDK13511.1;B0350.2c wormpep=CE06704 gene=WBGene00006780 locus=unc-44 status=Confirmed uniprot=G5ECZ1 insdc=CCD61795.1;B0350.2f wormpep=CE31847 gene=WBGene000067	8	5	5	5	3.1	198.96	0	20.518				NA	19.2835	22.2936	NA	21.6577	19.6663	16.8155	NA	12.8572	15.8673	NA	15.2314	13.2401	NA	18.7678	20.9046	NA	19.5065	18.8943	18.2657	19.1686	22.0887	19.5251	21.1789	19.7812	0.320689	20.0014	0.731829	0.944159	0	0	4	0	0	0	4
B0464.1	dars-1	B0464.1 wormpep=CE00015 gene=WBGene00001094 locus=dars-1 status=Confirmed uniprot=Q03577 insdc=CAA79536.1 product=Aspartate--tRNA ligase, cytoplasmic	1	4	4	4	9	59.939	0	35.881				19.0742	20.6104	22.2753	18.0497	NA	22.439	18.6082	14.0298	15.566	17.231	13.0053	NA	17.3946	18.4712	18.9271	20.8673	18.6724	NA	21.5288	20.2943	20.4955	22.0705	19.6588	17.6901	22.5538	-0.985897	20.4605	0.284313	0.812465	0	0	1	0	0	3	4
C01F6.5	aly-1	C01F6.5 wormpep=CE02954 gene=WBGene00000120 locus=aly-1 status=Confirmed uniprot=Q17561 insdc=CAA92438.1	1	2	2	2	8.5	24.318	0	6.4845				NA	21.6495	NA	NA	22.0811	21.3245	19.7185	NA	18.0645	NA	NA	18.4961	17.7396	NA	21.6495	NA	NA	22.0811	21.3245	17.5607	21.5346	18.6344	17.7061	21.6023	21.4394	1.00603	19.7462	0.294581	0.812465	0	1	0	0	1	2	4
C01G6.1b;C01G6.1a	aqp-2	C01G6.1b wormpep=CE19664 gene=WBGene00000170 locus=aqp-2 status=Confirmed uniprot=Q7JMQ6 insdc=CAA84642.1;C01G6.1a wormpep=CE00863 gene=WBGene00000170 locus=aqp-2 status=Confirmed uniprot=Q17571 insdc=CAA84633.1	2	1	1	1	5.6	30.868	0	27.206			+	NA	NA	22.9506	NA	20.8792	23.0183	22.1434	NA	NA	20.9506	NA	18.8792	21.0184	NA	NA	22.0686	NA	21.2828	22.6661	NA	NA	NA	NA	NA	NA	NA	NA	NA	NA	0	0	1	0	0	3	4
C03H5.3b;C03H5.3a		C03H5.3b wormpep=CE50727 gene=WBGene00015405 status=Confirmed uniprot=A0A0K3AWR8 insdc=CTQ86431.1;C03H5.3a wormpep=CE07896 gene=WBGene00015405 status=Confirmed uniprot=O16657 insdc=CCD62820.1	2	3	3	3	12.4	28.906	0	31.815				19.3334	20.9776	22.0774	20.1254	21.3356	NA	20.5759	16.526	18.1703	19.27	17.318	18.5283	NA	19.1551	19.8382	20.5135	19.6523	21.2002	NA	20.5535	20.8628	21.8725	21.7345	20.8568	16.9913	-1.2354	20.4786	0.302027	0.812465	0	1	1	0	2	0	4
C06A8.3	nlp-77	C06A8.3 wormpep=CE02454 gene=WBGene00015514 locus=nlp-77 status=Confirmed uniprot=Q17698 insdc=CCD61461.1	1	3	3	3	30.5	15.86	0	29.041			+	NA	NA	24.1844	NA	NA	21.7816	21.6269	NA	NA	21.377	NA	NA	18.9742	NA	NA	23.1566	NA	NA	21.289	NA	NA	NA	NA	NA	NA	NA	NA	NA	NA	0	0	4	0	0	0	4
C18D11.3		C18D11.3 wormpep=CE42548 gene=WBGene00007681 status=Confirmed uniprot=Q9XTZ3 insdc=CAB07321.2	1	3	3	3	18.9	19.509	0	7.7669				20.9824	23.1357	18.5422	NA	23.5003	20.0238	21.2303	17.6605	19.8138	15.2202	NA	20.1784	16.7018	20.4381	22.7895	20.4124	NA	22.9574	20.3258	22.2025	23.0209	18.3373	17.0989	23.0216	20.1386	-1.10053	20.6366	0.432487	0.857645	0	2	0	0	2	0	4
C28D4.3;F26D10.10	gln-6	C28D4.3 wormpep=CE08432 gene=WBGene00001607 locus=gln-6 status=Confirmed uniprot=O02225 insdc=CAB05127.1;F26D10.10 wormpep=CE19810 gene=WBGene00001606 locus=gln-5 status=Confirmed uniprot=Q9XVU2 insdc=CAB02317.1	2	3	3	3	8.2	41.391	0	6.3761			+	NA	NA	21.834	NA	NA	19.5782	17.7863	NA	NA	17.5121	NA	NA	15.2563	NA	NA	20.6155	NA	NA	20.7552	NA	NA	NA	NA	NA	NA	NA	NA	NA	NA	0	0	2	0	0	2	4
C43E11.3b;C43E11.3a	met-1	C43E11.3b wormpep=CE08681 gene=WBGene00016603 locus=met-1 status=Confirmed uniprot=A4LBC3 insdc=CCD65167.1 product=Histone-lysine N-methyltransferase;C43E11.3a wormpep=CE30503 gene=WBGene00016603 locus=met-1 status=Confirmed uniprot=A4LBC2 insdc=CCD65166	2	4	4	4	2.6	181.72	0	8.6264				20.2514	22.0951	20.4763	18.3948	22.606	NA	17.7079	14.229	16.0728	14.4538	12.3725	16.5836	NA	19.5763	20.3133	19.9295	NA	21.2365	NA	21.4715	21.9803	20.2714	20.0039	22.1272	18.3803	-1.07062	20.7058	0.173786	0.800417	0	1	0	0	3	0	4
C44B7.10	acer-1	C44B7.10 wormpep=CE32326 gene=WBGene00016630 locus=acer-1 status=Confirmed uniprot=Q18599 insdc=CCD61564.1	1	6	6	6	12.5	50.753	0	13.962				NA	19.929	21.8573	17.2647	20.5091	23.5745	19.7826	NA	15.5367	17.465	12.8724	16.1168	19.1822	NA	19.4772	20.1296	17.8949	19.7082	22.3492	18.6832	19.8141	21.6525	18.8738	20.0304	23.6893	0.814552	20.4572	0.355866	0.821619	0	0	0	0	0	4	4
C44E4.4	ssb-1	C44E4.4 wormpep=CE08718 gene=WBGene00016653 locus=ssb-1 status=Confirmed uniprot=O01806 insdc=CCD67305.1	1	4	4	4	13.4	43.631	0	57.598			+	NA	NA	22.2389	NA	NA	22.2613	18.9282	NA	NA	17.917	NA	NA	17.9394	NA	NA	20.6752	NA	NA	20.8245	NA	NA	NA	NA	NA	NA	NA	NA	NA	NA	0	0	0	0	0	4	4
C46G7.2		C46G7.2 wormpep=CE08778 gene=WBGene00016722 status=Confirmed uniprot=O02141 insdc=CCD67201.1	1	2	2	2	8	30.014	0	20.518				16.753	20.0342	20.0787	17.553	21.2329	18.7215	18.552	12.9457	16.2268	16.2714	13.7457	17.4255	14.9142	16.5461	19.6426	19.6968	17.1461	20.6867	18.466	17.9731	19.9193	19.8739	19.1621	20.7541	18.8364	0.32873	19.4198	0.634607	0.918387	0	1	1	0	2	0	4
C53D5.6	imb-3	C53D5.6 wormpep=CE26971 gene=WBGene00002077 locus=imb-3 status=Confirmed uniprot=Q9N5V3 insdc=CCD67936.1	1	3	3	3	2.7	122.03	0	7.6574				NA	NA	22.1631	15.8928	16.5835	22.106	17.4316	NA	NA	16.4352	10.1649	10.8556	16.3781	NA	NA	21.2096	16.9336	17.279	19.0697	17.5334	17.5471	21.9583	17.5019	16.1048	22.2208	-0.403785	18.8111	0.699489	0.943986	0	0	2	0	0	2	4
C55B7.4a;C55B7.4b	acdh-1	C55B7.4a wormpep=CE09015 gene=WBGene00016943 locus=acdh-1 status=Confirmed uniprot=H2KZG6 insdc=CCD68091.1 product=Probable acyl-CoA dehydrogenase;C55B7.4b wormpep=CE32840 gene=WBGene00016943 locus=acdh-1 status=Confirmed uniprot=Q8IAB6 insdc=CCD68092.1	2	3	3	3	9.6	47.147	0	30.74				19.2548	21.6634	22.6238	NA	22.0267	NA	19.3482	14.7954	17.2039	18.1643	NA	17.5673	NA	NA	21.3751	21.6827	NA	21.064	NA	20.4749	21.5485	22.4189	16.904	21.548	17.7967	-2.73125	20.1152	0.0245236	0.800417	0	1	2	0	1	0	4
CD4.3	mrpl-48	CD4.3 wormpep=CE16951 gene=WBGene00016989 locus=mrpl-48 status=Confirmed uniprot=O44159 insdc=CCD65118.1	1	2	2	2	10.8	21.321	0	4.5951				20.9634	17.9563	20.0378	20.569	18.7291	NA	18.7703	17.3785	14.3713	16.4528	16.984	15.1441	NA	20.1835	18.2219	18.8283	19.8098	18.7371	NA	22.1835	17.8414	19.8329	22.1781	18.2504	17.876	-0.5178	19.6937	0.578603	0.912946	2	0	0	2	0	0	4
EEED8.7b;EEED8.7a	rsp-4	EEED8.7b wormpep=CE27910 gene=WBGene00004701 locus=rsp-4 status=Confirmed uniprot=Q09511 insdc=CCD68735.1 product=Probable splicing factor, arginine\/serine-rich 4;EEED8.7a wormpep=CE01891 gene=WBGene00004701 locus=rsp-4 status=Confirmed uniprot=Q09511 i	2	1	1	1	8.7	14.071	0.003937	2.3518			+	NA	21.3774	21.4664	NA	NA	21.4393	20.6912	NA	19.0555	19.1444	NA	NA	19.1174	NA	21.3774	21.4664	NA	NA	21.4393	NA	NA	NA	NA	NA	NA	NA	NA	NA	NA	1	1	1	0	0	1	4
F13B9.6	cutl-29	F13B9.6 wormpep=CE37101 gene=WBGene00017421 locus=cutl-29 status=Confirmed uniprot=Q19379 insdc=CCD69411.1	1	1	1	1	3.1	42.467	0	3.2904			+	20.3261	21.7064	21.9948	19.9513	21.8552	21.2512	20.3662	16.7411	18.1215	18.4098	16.3664	18.2702	17.6662	20.1088	21.7351	22.0235	19.8091	21.8838	21.2799	NA	NA	NA	NA	NA	NA	NA	NA	NA	NA	0	1	1	0	1	1	4
F22D6.5b;F22D6.5a	prpf-4	F22D6.5b wormpep=CE45514 gene=WBGene00004186 locus=prpf-4 status=Partially_confirmed uniprot=E3W737 insdc=CBX53319.1;F22D6.5a wormpep=CE05686 gene=WBGene00004186 locus=prpf-4 status=Confirmed uniprot=Q19727 insdc=CAA95814.1	2	3	3	3	4.9	87.669	0	8.8445				20.9339	20.588	21.2296	19.0084	21.2803	16.4578	18.1336	15.934	15.588	16.2296	14.0084	16.2802	11.4578	19.3131	18.7554	19.1888	18.4756	20.2808	17.872	22.1541	20.4732	21.0247	20.6175	20.8015	16.5726	-1.88678	20.2739	0.0867897	0.800417	2	0	0	0	2	0	4
F23C8.5a;F23C8.5b		F23C8.5a wormpep=CE29774 gene=WBGene00017734 status=Confirmed uniprot=Q9TXI4 insdc=CCD69889.1	2	3	3	3	13.7	27.64	0	5.5625				16.642	17.4347	21.7314	NA	17.5248	22.5531	19.568	12.9416	13.7343	18.031	NA	13.8244	18.8527	16.7089	17.2372	20.2617	NA	17.2974	21.5708	17.8621	17.3199	21.5265	17.3606	17.0461	22.668	0.122023	18.9639	0.903372	0.980103	0	0	1	0	0	3	4
F23H11.3	sucl-2	F23H11.3 wormpep=CE09611 gene=WBGene00017759 locus=sucl-2 status=Confirmed uniprot=O02642 insdc=CCD69944.1 product=Succinate--CoA ligase [ADP\/GDP-forming] subunit alpha, mitochondrial	1	3	3	3	10.9	33.366	0	14.329				NA	18.865	21.2926	NA	NA	22.4977	18.7745	NA	14.5431	16.9707	NA	NA	18.1758	NA	18.7704	20.7683	NA	NA	21.5997	18.4753	18.7502	21.0877	16.3064	18.5547	22.6125	-0.279829	19.2978	0.787106	0.96655	0	0	1	0	0	3	4
F26D2.2	syp-1	F26D2.2 wormpep=CE33925 gene=WBGene00006375 locus=syp-1 status=Confirmed uniprot=G5EGS8 insdc=CAB04186.2	1	3	3	3	8.2	56.585	0	18.436				20.5944	21.1092	19.6105	20.5802	22.1936	NA	18.8073	16.0095	16.5242	15.0255	15.9952	17.6086	NA	19.8416	19.9809	18.8694	19.4595	21.6292	NA	21.8145	20.9943	19.4056	22.1893	21.7149	17.0565	-0.417946	20.5292	0.661942	0.934792	2	0	0	1	1	0	4
F29D10.4	hum-1	F29D10.4 wormpep=CE05763 gene=WBGene00002035 locus=hum-1 status=Confirmed uniprot=Q19901 insdc=CAB00095.1	1	2	2	2	2	124.88	0	6.1508				20.3316	21.5923	24.1762	18.9536	21.9189	23.8479	19.4755	14.449	15.7096	18.2935	13.071	16.0362	17.9653	19.0344	20.3261	24.2332	18.0647	20.6568	23.9049	21.5517	21.4774	23.9713	20.5627	21.4401	23.9627	-0.344967	22.161	0.6343	0.918387	0	1	1	0	1	1	4
F33D11.11	vpr-1	F33D11.11 wormpep=CE09902 gene=WBGene00018008 locus=vpr-1 status=Confirmed uniprot=O44782 insdc=CCD66445.1 product=Major sperm protein	1	3	3	3	12.7	26.851	0	41.144				18.6564	18.638	22.4273	18.4709	20.4061	21.8764	20.2023	15.3345	15.316	19.1054	15.149	17.0842	18.5545	18.5968	19.0355	21.202	18.9242	19.9456	19.8614	19.8765	18.5231	22.2225	20.08	19.9274	21.9912	0.458828	20.4368	0.535507	0.898812	0	0	2	0	1	1	4
F34D6.8	nspf-2	F34D6.8 wormpep=CE38704 gene=WBGene00044365 locus=nspf-2 status=Predicted uniprot=Q4W509 insdc=CCD69867.1	1	5	3	3	50.6	10.477	0	5.5204				17.2073	20.0692	25.1271	18.8661	21.1089	NA	23.2763	15.2074	18.0693	23.1271	16.866	19.1089	NA	16.6644	18.5724	24.3121	17.7702	21.127	NA	18.4275	19.9544	24.9222	20.4751	20.6302	16.9938	-1.73497	20.2339	0.341239	0.821619	0	0	3	0	1	0	4
F44E5.1		F44E5.1 wormpep=CE18676 gene=WBGene00009688 status=Confirmed uniprot=Q9XU97 insdc=CAB05509.1	1	1	1	1	16.7	8.8682	0	9.3884			+	23.0477	22.2947	23.1394	19.72	21.7274	23.2614	23.1583	21.0477	20.2948	21.1393	17.7199	19.7274	21.2614	22.8499	21.4441	21.9474	19.5954	21.0232	23.0436	NA	NA	NA	NA	NA	NA	NA	NA	NA	NA	2	0	0	0	0	2	4
F49C12.11		F49C12.11 wormpep=CE03371 gene=WBGene00009880 status=Confirmed uniprot=Q20588 insdc=CAA92514.1 product=Translation machinery-associated protein 7 homolog	1	4	4	4	32.8	6.911	0	7.2601			+	NA	NA	22.078	NA	NA	23.498	22.9561	NA	NA	21.078	NA	NA	22.498	NA	NA	20.8298	NA	NA	21.9969	NA	NA	NA	NA	NA	NA	NA	NA	NA	NA	0	0	0	0	0	4	4
F54D8.3b;F54D8.3a	alh-1	F54D8.3b wormpep=CE32434 gene=WBGene00000107 locus=alh-1 status=Confirmed uniprot=Q8IG19 insdc=CCD67409.1 product=Aldehyde dehydrogenase;F54D8.3a wormpep=CE29809 gene=WBGene00000107 locus=alh-1 status=Confirmed uniprot=Q20780 insdc=CCD67408.1 product=Al	2	4	4	4	9.5	45.589	0	9.7072			+	NA	NA	20.8988	NA	NA	22.4797	18.3108	NA	NA	16.3138	NA	NA	17.8947	NA	NA	19.4723	NA	NA	20.7234	NA	NA	NA	NA	NA	NA	NA	NA	NA	NA	0	0	0	0	0	4	4
F54F2.1	pat-2	F54F2.1 wormpep=CE00194 gene=WBGene00003929 locus=pat-2 status=Confirmed uniprot=P34446 insdc=CCD71234.1 product=Integrin alpha pat-2	1	2	2	2	1.7	135.94	0	6.6447				NA	19.8616	18.7306	NA	20.6044	16.7974	15.5175	NA	13.8173	12.6862	NA	14.56	10.753	NA	18.5817	18.555	NA	19.912	17.3378	17.9373	19.7468	18.5258	17.6184	20.1256	16.9122	-0.517843	18.4777	0.474297	0.880698	0	1	1	0	2	0	4
F56C9.1;F29F11.6;ZK938.1;F52H3.6	gsp-2	F56C9.1 wormpep=CE01319 gene=WBGene00001748 locus=gsp-2 status=Confirmed uniprot=P48727 insdc=CCD61828.1 product=Serine\/threonine-protein phosphatase PP1-beta;F29F11.6 wormpep=CE20735 gene=WBGene00001747 locus=gsp-1 status=Confirmed uniprot=Q27497 insdc	4	4	4	4	12.9	37.791	0	7.8241				20.9187	21.5571	22.1815	16.6776	20.124	21.9097	19.6697	16.7487	17.3872	18.0116	12.5076	15.9541	17.7398	NA	19.8537	21.4932	18.3586	NA	21.6679	22.1388	21.4423	21.9767	18.2866	19.6453	22.0246	-1.8671	20.919	0.0534032	0.800417	1	0	1	0	0	2	4
F59A7.4	hil-6	F59A7.4 wormpep=CE11442 gene=WBGene00001857 locus=hil-6 status=Partially_confirmed uniprot=O16277 insdc=CCD72097.1 product=Putative histone H1.6	1	4	1	1	21.1	19.746	0	8.9132			+	18.8665	21.8394	20.4426	19.0849	22.01	21.6232	21.704	16.8665	19.8394	18.4427	17.0849	20.01	19.6232	18.5774	21.8622	20.4655	18.7522	22.0328	21.646	NA	NA	NA	NA	NA	NA	NA	NA	NA	NA	0	1	1	0	1	1	4
F59B8.2a;F59B8.2b	idh-1	F59B8.2a wormpep=CE03436 gene=WBGene00010317 locus=idh-1 status=Confirmed uniprot=Q21032 insdc=CAA92778.1 product=Isocitrate dehydrogenase [NADP];F59B8.2b wormpep=CE47303 gene=WBGene00010317 locus=idh-1 status=Partially_confirmed uniprot=H9G2T4 insdc=CCG	2	1	1	1	3.2	45.959	0	15.229			+	NA	NA	21.7188	NA	16.8352	21.7572	18.1182	NA	NA	17.0749	NA	12.1914	17.1134	NA	NA	20.8072	NA	16.9193	20.9285	NA	NA	NA	NA	NA	NA	NA	NA	NA	NA	0	0	2	0	0	2	4
F59C6.5		F59C6.5 wormpep=CE11464 gene=WBGene00010326 status=Confirmed uniprot=Q93831 insdc=CAB01876.1	1	2	2	2	8.1	31.242	0	6.3552				NA	NA	NA	19.1139	NA	21.1184	17.4394	NA	NA	NA	15.1139	NA	17.1184	NA	NA	NA	NA	NA	NA	16.5211	18.1189	18.6587	20.723	19.8693	21.2333	2.8423	19.1874	0.0028543	0.202941	0	0	1	1	0	2	4
F59D8.1	vit-3	F59D8.1 wormpep=CE20900 gene=WBGene00006927 locus=vit-3 status=Confirmed uniprot=Q9N4J2 insdc=CCD71957.1 product=Vitellogenin-3	1	70	4	4	40.9	186.53	0	25.3				21.4993	19.8957	22.8168	21.7107	20.4384	23.1178	18.1159	15.0236	13.42	16.341	15.235	13.9626	16.6422	21.4895	19.9089	20.686	20.9446	20.255	22.6275	22.7194	19.7809	22.6119	23.3198	19.9596	23.2327	0.466611	21.9374	0.538044	0.900116	1	0	0	0	0	3	4
H27M09.3	syp-4	H27M09.3 wormpep=CE23830 gene=WBGene00019247 locus=syp-4 status=Confirmed uniprot=Q9N5K3 insdc=CCD72468.1 product=Synaptonemal complex protein 4	1	3	3	3	4.8	67.286	0	8.1141				19.2922	19.5243	19.3821	19.5615	21.2933	NA	17.8471	14.7686	15.0008	14.8586	15.038	16.7697	NA	17.7263	19.1701	17.9339	17.938	20.1206	NA	20.5123	19.4095	19.1773	21.1706	20.8145	16.3882	-0.241916	19.5787	0.806665	0.968643	0	1	0	0	3	0	4
K01C8.5	gei-14	K01C8.5 wormpep=CE35891 gene=WBGene00001571 locus=gei-14 status=Confirmed uniprot=Q21088 insdc=CAA88863.2	1	3	3	3	4.7	81.787	0	8.9442				NA	NA	NA	20.7795	21.7943	NA	16.982	NA	NA	NA	15.3872	16.4019	NA	NA	NA	NA	19.9742	21.0609	NA	17.0728	18.579	17.4467	22.3886	21.3155	16.9562	2.52065	18.9598	0.0528113	0.800417	0	0	0	2	2	0	4
K02F3.2a;K02F3.2b		K02F3.2a wormpep=CE48021 gene=WBGene00019326 status=Confirmed uniprot=Q21153 insdc=CCD61871.2 product=Probable calcium-binding mitochondrial carrier K02F3.2;K02F3.2b wormpep=CE48184 gene=WBGene00019326 status=Partially_confirmed uniprot=Q21153 insdc=CCQ2	2	3	3	3	6.2	78.726	0	33.575				20.0642	21.498	21.8941	20.236	21.5815	NA	18.3461	14.8547	16.2886	16.6847	15.0265	16.372	NA	19.1627	20.5104	20.3508	19.6224	20.6086	NA	21.2843	21.3832	21.6893	21.845	21.1028	19.2581	-0.716971	21.0938	0.335735	0.821619	0	1	0	0	3	0	4
K05C4.1	pbs-5	K05C4.1 wormpep=CE19969 gene=WBGene00003951 locus=pbs-5 status=Confirmed uniprot=Q9XUV0 insdc=CAB04567.1 product=Proteasome subunit pbs-5	1	3	3	3	13.4	31.229	0	12.47			+	NA	NA	21.6828	NA	NA	21.8523	18.3106	NA	NA	17.2234	NA	NA	17.3929	NA	NA	20.5142	NA	NA	20.7881	NA	NA	NA	NA	NA	NA	NA	NA	NA	NA	0	0	1	0	0	3	4
K06A5.4	knl-2	K06A5.4 wormpep=CE26645 gene=WBGene00019432 locus=knl-2 status=Confirmed uniprot=O44548 insdc=CCD68114.1 product=Kinetochore null protein 2	1	2	2	2	2.1	101.2	0	5.5665				17.6286	19.688	NA	NA	19.5164	NA	15.2538	12.1051	14.1644	NA	NA	13.9928	NA	18.1124	19.8857	NA	NA	19.0562	NA	18.8487	19.5732	17.2748	17.3562	19.0376	16.9081	-0.798245	18.1665	0.235527	0.812465	1	2	0	0	1	0	4
K07H8.3	daf-31	K07H8.3 wormpep=CE18023 gene=WBGene00000923 locus=daf-31 status=Confirmed uniprot=O61219 insdc=CCD70602.1 product=N-alpha-acetyltransferase daf-31	1	2	2	2	12.6	21.163	0	5.4769				21.3838	22.2974	21.3161	20.3214	22.3323	NA	20.4419	17.7989	18.7125	17.7311	16.7365	18.7473	NA	20.3787	21.1551	20.4763	19.2596	21.108	NA	22.604	22.1826	21.1113	21.9304	21.8535	16.3202	-1.93124	21.0003	0.109611	0.800417	1	1	0	0	2	0	4
REV__K08B4.1c;REV__K08B4.1b;REV__K08B4.1a;REV__K08B4.1d	lag-1	K08B4.1c wormpep=CE49374 gene=WBGene00002245 locus=lag-1 status=Confirmed uniprot=V6CK60 insdc=CDK13424.1;K08B4.1b wormpep=CE25048 gene=WBGene00002245 locus=lag-1 status=Confirmed uniprot=Q8MXE7 insdc=CCD72376.1;K08B4.1a wormpep=CE28839 gene=WBGene00002245	4	2	2	2	0	69.67	0.003009	2.5306			+	NA	26.3722	23.2772	23.8551	NA	22.7819	NA	NA	NA	NA	NA	NA	NA	NA	26.3722	NA	23.8551	NA	NA	NA	NA	NA	NA	NA	NA	NA	NA	NA	NA	0	2	1	0	0	1	4
K08H10.1e;K08H10.1a;K08H10.1m;K08H10.1h;K08H10.1g;K08H10.1b;K08H10.1n;K08H10.1j;K08H10.1i;K08H10.1f;K08H10.1o;K08H10.1l;K08H10.1k	lea-1	K08H10.1e wormpep=CE45882 gene=WBGene00002263 locus=lea-1 status=Confirmed uniprot=F5GUH5 insdc=CCA65580.1;K08H10.1a wormpep=CE18875 gene=WBGene00002263 locus=lea-1 status=Confirmed uniprot=G5EFU3 insdc=CAB05543.1;K08H10.1m wormpep=CE46945 gene=WBGene00002	13	3	3	3	11	43.122	0	5.9069			+	NA	NA	22.8306	NA	NA	21.7766	18.3978	NA	NA	17.8306	NA	NA	16.7765	NA	NA	21.735	NA	NA	20.4706	NA	NA	NA	NA	NA	NA	NA	NA	NA	NA	0	0	2	0	0	2	4
M05B5.3a;M05B5.3b		M05B5.3a wormpep=CE50567 gene=WBGene00010871 status=Confirmed uniprot=A0A0K3AQQ6 insdc=CTQ86369.1;M05B5.3b wormpep=CE50584 gene=WBGene00010871 status=Confirmed uniprot=A0A0K3AU93 insdc=CTQ86370.1	2	4	4	4	10.1	45.791	0	18.083				NA	22.0761	19.2773	NA	21.4404	NA	18.744	NA	17.9062	15.1074	NA	17.2705	NA	NA	21.7545	19.6466	NA	19.7282	NA	16.9327	21.9613	19.0725	18.8887	20.9616	16.1781	-0.645992	18.9992	0.567659	0.912946	0	3	0	0	1	0	4
M176.3	chch-3	M176.3 wormpep=CE12464 gene=WBGene00010942 locus=chch-3 status=Confirmed uniprot=Q21551 insdc=CAB01650.1 product=MICOS complex subunit MIC19	1	3	3	3	17.8	19.193	0	6.0873				19.3297	21.519	22.3296	21.4308	21.362	19.9247	20.4218	15.8703	18.0595	18.8701	17.9714	17.9026	16.4653	18.7087	20.122	21.4941	20.5742	20.1163	19.7685	20.5498	21.4041	22.1247	23.0399	20.8833	20.0395	-0.0386718	21.3402	0.965399	0.984689	0	0	2	2	0	0	4
R02F2.7		R02F2.7 wormpep=CE29818 gene=WBGene00019836 status=Confirmed uniprot=Q21649 insdc=CCD68401.1	1	2	2	2	2.3	77.769	0	3.1855				19.7116	NA	20.0874	20.7863	19.2806	NA	16.827	14.4637	NA	14.8394	15.5383	14.0327	NA	19.1509	NA	20.4686	19.4188	19.4884	NA	20.9317	16.1032	19.8826	22.3953	18.8019	15.6243	-0.0320052	18.9565	0.982302	0.99348	0	1	1	2	0	0	4
R07E4.3;F45H10.2		R07E4.3 wormpep=CE04818 gene=WBGene00019937 status=Confirmed uniprot=Q21817 insdc=CCD67509.1;F45H10.2 wormpep=CE10544 gene=WBGene00009739 status=Confirmed uniprot=O45525 insdc=CAB04384.1	2	2	2	2	17.8	10.541	0	3.9556				20.5877	NA	21.5527	20.3006	19.1593	22.2422	20.6465	17.7803	NA	18.7453	17.4933	16.352	19.4348	19.8946	NA	20.7599	19.7567	20.0401	21.4564	21.8079	16.9087	21.3479	21.9097	18.6806	22.357	0.960959	20.5019	0.308674	0.815863	1	0	0	1	0	2	4
CON__sp|O82803|SRPP_HEVBR		sp|O82803|SRPP_HEVBR Small rubber particle protein OS=Hevea brasiliensis GN=SRPP PE=1 SV=1	1	3	3	3	12.3	22.344	0	7.2357	+		+	20.4078	23.0181	22.7294	20.1152	22.3706	21.1224	20.8069	16.6005	19.2108	18.922	16.3079	18.5632	17.3151	20.6888	23.1168	22.3805	20.5425	21.6701	20.8755	NA	NA	NA	NA	NA	NA	NA	NA	NA	NA	0	2	1	0	0	1	4
CON__sp|P00760|TRY1_BOVIN		sp|P00760|TRY1_BOVIN Cationic trypsin OS=Bos taurus PE=1 SV=3	1	2	1	1	13	25.785	0.004845	2.1675	+		+	21.2137	NA	21.8696	21.7146	21.141	20.4275	20.2193	17.7543	NA	18.4101	18.2551	17.6815	16.968	21.2137	NA	21.8696	21.7146	21.141	20.4275	NA	NA	NA	NA	NA	NA	NA	NA	NA	NA	1	0	1	1	1	0	4
CON__sp|P18525|HVM54_MOUSE		sp|P18525|HVM54_MOUSE Ig heavy chain V region 5-84 OS=Mus musculus PE=1 SV=1	1	3	1	1	29.1	12.872	0	14.162	+		+	21.3142	22.7292	22.4321	20.5361	22.9661	20.0427	21.8254	18.5068	19.9218	19.6247	17.7287	20.1587	17.2354	21.3402	22.7551	22.458	20.2367	22.992	19.8419	NA	NA	NA	NA	NA	NA	NA	NA	NA	NA	1	1	1	0	1	0	4
T01B7.5b;T01B7.5a		T01B7.5b wormpep=CE38216 gene=WBGene00011311 status=Confirmed uniprot=Q58AA7 insdc=CAI70408.1;T01B7.5a wormpep=CE23934 gene=WBGene00011311 status=Confirmed uniprot=Q22046 insdc=CAA91298.2	2	2	2	2	9	21.607	0	3.5847				19.4373	22.6838	20.7063	20.8802	22.9331	21.1827	21.549	16.63	19.8764	17.899	18.0728	20.1258	18.3753	17.138	22.7124	20.7983	20.9057	22.2327	20.4875	20.6575	22.569	20.5015	22.4892	22.4544	21.2975	0.837754	21.6615	0.217146	0.800417	0	1	0	1	2	0	4
T03D8.1e;T03D8.1c;T03D8.1a;T03D8.1d	num-1	T03D8.1e wormpep=CE45856 gene=WBGene00003830 locus=num-1 status=Confirmed uniprot=F1LIN5 insdc=CBZ42127.1 product=Numb-related protein 1;T03D8.1c wormpep=CE30563 gene=WBGene00003830 locus=num-1 status=Confirmed uniprot=Q9XTY6 insdc=CAD30449.1 product=Nu	4	3	3	3	4.9	59.175	0	3.9012				18.5027	22.5498	NA	18.2434	22.6455	NA	18.6295	13.4583	17.5054	NA	13.199	17.6011	NA	17.7084	21.8476	NA	16.8947	21.6421	NA	19.7228	22.435	18.6514	19.8525	22.1668	18.0645	-0.241816	20.1488	0.762406	0.951286	0	2	0	0	2	0	4
T05B11.3	clic-1	T05B11.3 wormpep=CE13219 gene=WBGene00020246 locus=clic-1 status=Confirmed uniprot=P90961 insdc=CCD65786.1 product=Clathrin light chain	1	2	2	2	7.5	24.443	0	3.8991			+	NA	NA	21.9675	NA	NA	21.2659	19.6589	NA	NA	18.9675	NA	NA	18.2659	NA	NA	21.2176	NA	NA	21.2659	NA	NA	NA	NA	NA	NA	NA	NA	NA	NA	0	0	2	0	0	2	4
T07E3.5	brc-2	T07E3.5 wormpep=CE32718 gene=WBGene00020316 locus=brc-2 status=Confirmed uniprot=G5EG86 insdc=CCD72025.1 product=DNA repair protein brc-2	1	1	1	1	3.6	44.761	0	28.425			+	21.3767	21.9763	20.4426	20.0356	21.9617	NA	19.2869	16.9844	17.5839	16.0503	15.6433	17.5693	NA	20.7758	21.3708	19.7384	19.2513	21.4421	NA	NA	NA	NA	NA	NA	NA	NA	NA	NA	NA	2	1	0	0	1	0	4
T10B10.2	ucr-2.2	T10B10.2 wormpep=CE23962 gene=WBGene00011679 locus=ucr-2.2 status=Confirmed uniprot=Q22370 insdc=CAA96675.2	1	3	3	3	8.1	44.212	0	6.6172				19.7911	21.2896	19.9947	20.1007	21.6246	19.7989	19.0522	15.6212	17.1196	15.8248	15.9307	17.4547	15.629	18.3915	20.9151	19.3587	18.4926	20.6856	18.5937	21.0112	21.1747	19.7898	21.7098	21.1459	19.9138	0.264559	20.7909	0.651203	0.929729	0	2	0	0	2	0	4
T14G11.3	immt-1	T14G11.3 wormpep=CE33696 gene=WBGene00020511 locus=immt-1 status=Confirmed uniprot=Q22505 insdc=CCD63791.1 product=MICOS complex subunit MIC60-1	1	1	1	1	1.5	75.996	0	3.1997			+	17.2441	18.8783	20.1303	19.2299	19.1162	NA	15.9464	11.6896	13.3238	14.5757	13.6753	13.5616	NA	17.2441	18.8783	20.1303	19.2299	19.1162	NA	NA	NA	NA	NA	NA	NA	NA	NA	NA	NA	0	1	1	1	1	0	4
T20F5.7		T20F5.7 wormpep=CE13828 gene=WBGene00020629 status=Confirmed uniprot=P91483 insdc=CCD67782.1	1	4	4	4	12.9	32.918	0	6.5933				21.1649	22.5252	22.0031	20.403	22.6589	NA	20.4888	17.3575	18.7178	18.1958	16.5957	18.8515	NA	20.1048	21.4664	20.8561	19.5422	21.3785	NA	22.385	22.4104	21.7983	22.0121	22.1801	19.0074	-1.13135	21.6322	0.160622	0.800417	0	1	1	0	2	0	4
T20G5.1	chc-1	T20G5.1 wormpep=CE00480 gene=WBGene00011867 locus=chc-1 status=Confirmed uniprot=P34574 insdc=CAA83003.1 product=Probable clathrin heavy chain 1	1	4	4	4	2.7	191.54	0	22.968				NA	NA	22.6479	NA	17.725	22.5527	17.0255	NA	NA	16.0479	NA	11.1251	15.9528	NA	NA	20.16	NA	18.8277	21.8697	17.9086	17.1778	22.443	17.0932	17.2463	22.6676	-0.174123	19.0894	0.868864	0.971325	0	0	1	0	0	3	4
T20H4.3a;T20H4.3b	pars-1	T20H4.3a wormpep=CE00748 gene=WBGene00004189 locus=pars-1 status=Confirmed uniprot=Q22620 insdc=CCD73349.1;T20H4.3b wormpep=CE37410 gene=WBGene00004189 locus=pars-1 status=Confirmed uniprot=Q65ZK5 insdc=CCD73350.1	2	3	3	3	5.9	65.818	0	6.9858			+	NA	NA	21.6989	NA	NA	22.4109	17.8889	NA	NA	16.4894	NA	NA	17.2014	NA	NA	20.8667	NA	NA	21.4922	NA	NA	NA	NA	NA	NA	NA	NA	NA	NA	0	0	1	0	0	3	4
T22F3.3a;T22F3.3b;T22F3.3c	pygl-1	T22F3.3a wormpep=CE24003 gene=WBGene00020696 locus=pygl-1 status=Confirmed uniprot=Q9N5U1 insdc=CCD70898.1 product=Alpha-1,4 glucan phosphorylase;T22F3.3b wormpep=CE20769 gene=WBGene00020696 locus=pygl-1 status=Confirmed uniprot=Q86NC1 insdc=CCD70899.1 p	3	4	4	4	4.1	101.61	0	6.4059				14.3358	20.0782	22.615	17.3014	NA	22.138	17.855	8.63536	14.3778	16.9145	11.601	NA	16.4376	14.9757	20.6419	21.6474	16.9529	NA	19.1983	15.5559	19.9634	22.4101	18.9105	17.2518	22.2529	0.161911	19.3908	0.903479	0.980103	0	1	1	0	0	2	4
T22F3.4a;T22F3.4b	rpl-11.1	T22F3.4a wormpep=CE13968 gene=WBGene00004422 locus=rpl-11.1 status=Confirmed uniprot=Q94300 insdc=CCD70900.1 product=60S ribosomal protein L11-1	2	6	2	2	28.6	22.714	0	3.8078				22.5592	22.9633	23.7529	22.6182	23.1367	25.0133	23.41	19.7518	20.156	20.9455	19.8108	20.3294	22.2059	22.3498	22.6529	23.8847	22.2427	23.2686	24.8368	23.7793	22.8485	23.548	24.2272	22.658	25.1281	0.61251	23.6982	0.349631	0.821619	0	0	1	0	1	2	4
T23H2.3		T23H2.3 wormpep=CE41936 gene=WBGene00020742 status=Confirmed uniprot=P91494 insdc=CCD70774.1	1	4	4	4	3.7	111.96	0	8.3205				18.3649	21.3779	20.4211	19.9614	22.3859	NA	17.8019	12.78	15.7929	14.8362	14.3765	16.801	NA	17.5793	20.4185	18.6578	18.004	20.8211	NA	19.585	21.263	20.2163	21.5705	21.9072	17.439	-0.0492293	20.3302	0.961059	0.982111	0	2	0	1	1	0	4
REV__T24G10.2		T24G10.2 wormpep=CE37993 gene=WBGene00020779 status=Confirmed uniprot=Q22749 insdc=CCD71519.1	1	1	1	1	0	39.392	0.0094877	2.0111			+	23.1695	24.4794	24.0599	21.0858	24.7106	18.9272	NA	NA	NA	NA	NA	NA	NA	NA	NA	NA	NA	NA	NA	NA	NA	NA	NA	NA	NA	NA	NA	NA	NA	1	1	1	0	1	0	4
CON__tr|G3N0V2|G3N0V2_BOVIN		tr|G3N0V2|G3N0V2_BOVIN Uncharacterized protein OS=Bos taurus GN=KRT1 PE=1 SV=1	1	15	2	0	14.5	63.151	0	14.436	+		+	NA	21.8776	22.9098	NA	NA	20.0266	18.6098	NA	16.8776	17.9098	NA	NA	15.0266	NA	21.0666	22.1193	NA	NA	20.0376	NA	NA	NA	NA	NA	NA	NA	NA	NA	NA	0	1	2	0	0	1	4
W02B12.3a;W02B12.3b;W02B12.3c	rsp-1	W02B12.3a wormpep=CE03763 gene=WBGene00004698 locus=rsp-1 status=Confirmed uniprot=Q23121 insdc=CAA91395.1 product=Probable splicing factor, arginine\/serine-rich 1;W02B12.3b wormpep=CE32944 gene=WBGene00004698 locus=rsp-1 status=Confirmed uniprot=Q23121	3	4	4	4	11.9	35.041	0	5.8128				18.3969	20.485	21.2164	16.737	20.5054	22.9332	20.0235	14.6965	16.7846	17.5159	13.0365	16.805	19.2327	18.4967	19.817	20.2028	17.6667	19.8095	22.1581	19.617	20.3702	21.0115	18.3461	20.0267	23.048	0.140675	20.4032	0.87146	0.972697	0	0	0	0	0	4	4
W08E3.3b;W08E3.3a	ola-1	W08E3.3b wormpep=CE45385 gene=WBGene00012344 locus=ola-1 status=Confirmed uniprot=E2JL06 insdc=CBX25201.1 product=Obg-like ATPase 1;W08E3.3a wormpep=CE14708 gene=WBGene00012344 locus=ola-1 status=Confirmed uniprot=P91917 insdc=CAB07131.1 product=Obg-lik	2	3	3	3	21.6	13.951	0	5.7934				17.7393	18.2722	21.1505	18.913	NA	22.2771	19.8387	14.5694	15.1023	17.9805	15.7431	NA	19.1072	18.5696	18.8361	20.2751	18.467	NA	21.8645	18.9594	18.1573	20.9456	20.5221	16.3367	22.3919	0.396104	19.5522	0.702015	0.944159	0	0	1	0	0	3	4
Y38A8.3b;Y38A8.3a	ulp-2	Y38A8.3b wormpep=CE51197 gene=WBGene00006737 locus=ulp-2 status=Confirmed uniprot=A0A0S4XR45 insdc=CUV67093.1 product=Ubiquitin-like protease 2;Y38A8.3a wormpep=CE29374 gene=WBGene00006737 locus=ulp-2 status=Confirmed uniprot=Q23238 insdc=CCD73695.1 prod	2	2	2	2	2.4	81.929	0	19.82				19.0816	20.5874	20.6364	18.4996	20.9266	18.5482	17.3857	13.8337	15.3394	15.3885	13.2516	15.6787	13.3002	17.9553	19.7622	20.0164	18.1106	20.2586	17.6145	20.3017	20.4725	20.4316	20.1086	20.4478	18.663	-0.662137	20.0709	0.296111	0.812465	0	1	1	0	2	0	4
Y40B1A.4	sptf-3	Y40B1A.4 wormpep=CE42686 gene=WBGene00012735 locus=sptf-3 status=Confirmed uniprot=Q9XW26 insdc=CAA22307.3	1	1	1	1	2.4	46.969	0	3.4581			+	19.6176	21.0124	20.6683	18.846	21.3785	21.1262	19.5635	15.9171	17.312	16.9678	15.1456	17.678	17.4257	19.6635	21.0583	20.3951	18.9373	21.4244	21.1721	NA	NA	NA	NA	NA	NA	NA	NA	NA	NA	1	1	0	0	1	1	4
Y41D4B.19b;Y41D4B.19a	npp-8	Y41D4B.19b wormpep=CE52059 gene=WBGene00003794 locus=npp-8 status=Confirmed uniprot=Q95Y15 insdc=CCD66719.3	2	3	3	3	2.9	150.04	0	16.561				20.9712	22.4024	22.4135	21.8124	22.9339	19.6262	18.6148	14.9712	16.4024	16.4135	15.8124	16.9339	13.6263	19.0242	20.9901	20.6362	20.2445	21.4067	19.6638	22.1913	22.2876	22.2086	23.4215	22.4552	19.7411	-0.356589	22.0509	0.67031	0.938619	0	1	1	1	1	0	4
Y43F8B.1e;Y43F8B.1d;Y43F8B.1a;Y43F8B.1b;Y43F8B.1c		Y43F8B.1e wormpep=CE45213 gene=WBGene00012812 status=Partially_confirmed uniprot=D9PTN8 insdc=CBW44396.1;Y43F8B.1d wormpep=CE43407 gene=WBGene00012812 status=Partially_confirmed uniprot=B7FAR9 insdc=CAV31813.1;Y43F8B.1a wormpep=CE32015 gene=WBGene00012812	5	3	3	3	5.8	76.099	0	5.5981				NA	20.8866	20.0247	NA	21.7005	NA	17.2203	NA	15.4943	14.6324	NA	16.3081	NA	NA	19.9641	19.3369	NA	20.6612	NA	17.9098	20.7717	19.8199	16.2195	21.2217	16.7807	-1.42651	18.7872	0.166446	0.800417	0	1	0	0	3	0	4
Y46E12BL.2a		Y46E12BL.2a wormpep=CE27472 gene=WBGene00021595 status=Confirmed uniprot=Q965N8 insdc=CCD61142.1	1	4	4	4	3.2	147.65	0	9.6188				19.0639	21.9185	20.4426	18.3532	21.5762	21.5949	17.3162	12.7971	15.6517	14.1758	12.0864	15.3094	15.3281	18.558	20.6095	19.3896	18.1017	21.3087	20.7701	20.284	21.8037	20.2378	19.9622	21.0974	21.7097	0.147957	20.8491	0.82241	0.968643	0	1	0	0	2	1	4
Y47G6A.26		Y47G6A.26 wormpep=CE22084 gene=WBGene00021650 status=Confirmed uniprot=Q9N3R3 insdc=CCD72571.1	1	3	3	3	12.2	22.61	0	4.2939				18.8051	21.0298	21.208	19.0815	20.7546	19.6073	19.3723	15.2202	17.4448	17.6231	15.4965	17.1697	16.0223	17.8985	20.9307	20.8985	18.1359	20.6469	17.589	20.0252	20.915	21.0031	20.6906	20.2758	19.7221	-0.418272	20.4386	0.492141	0.882975	0	1	1	0	1	1	4
Y53H1A.1a;Y53H1A.1b	rsy-1	Y53H1A.1a wormpep=CE42773 gene=WBGene00013177 locus=rsy-1 status=Confirmed uniprot=Q9U252 insdc=CAB63392.2;Y53H1A.1b wormpep=CE42806 gene=WBGene00013177 locus=rsy-1 status=Confirmed uniprot=A8XQ35 insdc=CAP16295.2	2	2	2	2	5.9	65.971	0	25.157				NA	23.9786	23.5045	NA	24.4319	NA	21.2839	NA	19.6567	19.1826	NA	20.1099	NA	NA	22.9939	22.7892	NA	23.6544	NA	18.1847	23.8637	23.2996	19.8292	23.9532	18.2683	-1.09912	21.2331	0.445225	0.867275	0	1	0	0	3	0	4
Y54F10BM.2	iffb-1	Y54F10BM.2 wormpep=CE42600 gene=WBGene00021857 locus=iffb-1 status=Confirmed uniprot=G5EGT7 insdc=CCD73849.1	1	3	3	3	2.8	120.42	0	15.353				20.6357	18.4369	19.5551	18.9799	18.88	18.6113	16.4626	15.1122	12.9134	14.0315	13.4564	13.3565	13.0878	19.8666	18.4259	19.6674	18.0718	18.6474	18.466	21.8558	18.3221	19.3503	20.589	18.4013	18.7262	-0.603925	19.5408	0.408483	0.845135	2	0	1	0	0	1	4
Y54G2A.18		Y54G2A.18 wormpep=CE25462 gene=WBGene00021883 status=Confirmed uniprot=G5EBI0 insdc=CCD83506.1	1	2	2	2	10.3	24	0	4.6956				NA	NA	20.4006	18.4076	NA	21.676	18.8177	NA	NA	16.9411	14.9482	NA	18.2166	NA	NA	19.117	16.9834	NA	20.334	17.9329	17.6511	20.1958	20.0167	17.7916	21.7908	1.2731	19.2298	0.132422	0.800417	0	0	1	0	0	3	4
Y57A10A.27		Y57A10A.27 wormpep=CE25507 gene=WBGene00013267 status=Confirmed uniprot=Q9U210 insdc=CAB60768.1	1	1	1	1	2.6	42.935	0	3.7285			+	19.1854	19.6571	21.0771	20.2975	20.2194	17.5904	18.4266	15.0155	15.4872	16.9071	16.1275	16.0495	13.4205	18.2559	19.064	20.5895	19.8224	20.3568	17.0392	NA	NA	NA	NA	NA	NA	NA	NA	NA	NA	0	0	1	2	1	0	4
Y57G11C.15b;Y57G11C.15a	sec-61	Y57G11C.15b wormpep=CE46476 gene=WBGene00013311 locus=sec-61 status=Confirmed uniprot=G3MU88 insdc=CCD31154.1;Y57G11C.15a wormpep=CE14954 gene=WBGene00013311 locus=sec-61 status=Confirmed uniprot=O18239 insdc=CAB16516.1	2	3	3	3	6.1	48.542	0	4.9263				20.2728	23.0568	23.1062	21.5767	23.8965	21.778	21.3949	16.3658	19.1499	19.1993	17.6698	19.9895	17.8712	20.9156	21.7143	22.3492	21.2206	23.0197	20.8981	21.4929	22.942	22.9013	23.1858	23.4178	21.8929	0.386764	22.6388	0.571994	0.912946	0	0	1	1	2	0	4
Y62H9A.3		Y62H9A.3 wormpep=CE19239 gene=WBGene00013391 status=Confirmed uniprot=Q9XWT5 insdc=CAA21560.1	1	1	1	1	6.5	24.064	0	11.119			+	20.067	20.5806	21.2416	19.1331	21.4555	21.2938	20.6055	17.2596	17.7732	18.4342	16.3257	18.6481	18.4864	19.8004	20.6131	21.2741	19.0532	21.488	21.3263	NA	NA	NA	NA	NA	NA	NA	NA	NA	NA	0	1	1	0	1	1	4
Y75B12B.5	cyn-3	Y75B12B.5 wormpep=CE20374 gene=WBGene00000879 locus=cyn-3 status=Confirmed uniprot=P52011 insdc=CAA21762.1 product=Peptidyl-prolyl cis-trans isomerase 3	1	6	3	3	35.8	18.55	0	15.458				NA	17.388	22.7005	16.8064	NA	22.9349	20.3906	NA	13.9286	19.241	13.3469	NA	19.4754	NA	18.9415	21.5432	18.5537	NA	21.9164	17.8287	17.2732	22.4956	18.4154	17.8249	23.0497	0.564188	19.4813	0.577895	0.912946	0	0	1	0	0	3	4
CON__sp|P02534|K1M1_SHEEP;CON__sp|P25690|K1M2_SHEEP;CON__sp|Q14525|KT33B_HUMAN;CON__sp|Q15323|K1H1_HUMAN;CON__sp|O76013|KRT36_HUMAN;CON__sp|O76009|KT33A_HUMAN;CON__sp|Q61897|KT33B_MOUSE;CON__sp|Q61765|K1H1_MOUSE;CON__sp|Q6A162|K1C40_HUMAN;CON__sp|O76011|KRT34_HUMAN;CON__sp|Q14532|K1H2_HUMAN;CON__sp|O76015|KRT38_HUMAN;CON__sp|Q9D646|KRT34_MOUSE		CON__sp|P02534|K1M1_SHEEP;CON__sp|P25690|K1M2_SHEEP;CON__sp|Q14525|KT33B_HUMAN;CON__sp|Q15323|K1H1_HUMAN;CON__sp|O76013|KRT36_HUMAN;CON__sp|O76009|KT33A_HUMAN;CON__sp|Q61897|KT33B_MOUSE;CON__sp|Q61765|K1H1_MOUSE;CON__sp|Q6A162|K1C40_HUMAN;CON__sp|O76011|KRT34_HUMAN;CON__sp|Q14532|K1H2_HUMAN;CON__sp|O76015|KRT38_HUMAN;CON__sp|Q9D646|KRT34_MOUSE	13	5	3	3	10.4	46.674	0	6.9078	+		+	NA	23.0777	NA	NA	19.7145	NA	18.4042	NA	18.2704	NA	NA	14.9071	NA	NA	21.4872	NA	NA	20.4314	NA	NA	NA	NA	NA	NA	NA	NA	NA	NA	NA	0	3	0	0	0	0	3
CON__sp|P15241|K2M2_SHEEP;CON__sp|O43790|KRT86_HUMAN;CON__sp|P78385|KRT83_HUMAN;CON__sp|Q14533|KRT81_HUMAN;CON__tr|Q61726|Q61726_MOUSE;CON__sp|P02539|K2M1_SHEEP		CON__sp|P15241|K2M2_SHEEP;CON__sp|O43790|KRT86_HUMAN;CON__sp|P78385|KRT83_HUMAN;CON__sp|Q14533|KRT81_HUMAN;CON__tr|Q61726|Q61726_MOUSE;CON__sp|P02539|K2M1_SHEEP	6	4	3	3	7.5	53.681	0	4.4985	+		+	NA	23.8004	19.3896	NA	21.2498	NA	19.1776	NA	18.8935	14.4827	NA	16.3429	NA	NA	23.2597	19.7226	NA	21.6952	NA	NA	NA	NA	NA	NA	NA	NA	NA	NA	NA	0	2	0	0	1	0	3
B0261.1		B0261.1 wormpep=CE29531 gene=WBGene00015091 status=Confirmed uniprot=O01441 insdc=CCD61568.1	1	1	1	1	1.9	87.113	0	21.323			+	19.2581	20.082	NA	18.8312	19.085	NA	16.6955	14.5576	15.3815	NA	14.1308	14.3845	NA	19.2581	20.082	NA	18.8312	19.085	NA	NA	NA	NA	NA	NA	NA	NA	NA	NA	NA	1	1	0	0	1	0	3
C01G10.8	ahsa-1	C01G10.8 wormpep=CE07817 gene=WBGene00007235 locus=ahsa-1 status=Confirmed uniprot=Q93168 insdc=CAB02710.1	1	3	3	3	9.4	38.567	0	4.414				NA	17.567	21.723	NA	20.6323	21.3742	18.5391	NA	13.1747	17.3307	NA	16.24	16.9819	NA	19.0868	20.4649	NA	19.9829	20.8481	17.985	17.4522	21.5182	18.8378	20.1535	21.4891	1.17501	19.5726	0.188689	0.800417	0	0	0	0	0	3	3
C01G8.5a;C01G8.5b	erm-1	C01G8.5a wormpep=CE07805 gene=WBGene00001333 locus=erm-1 status=Confirmed uniprot=G5EES2 insdc=CCD62462.1;C01G8.5b wormpep=CE07806 gene=WBGene00001333 locus=erm-1 status=Confirmed uniprot=G5EBK3 insdc=CCD62463.1	2	3	3	3	5	66	0	8.9097				21.1642	20.506	22.1577	20.3159	21.1831	21.7139	19.1987	16.4638	15.8055	17.4572	15.6156	16.4827	17.0135	20.7436	20.3627	21.5235	19.0134	20.7013	20.9938	22.3843	20.3912	21.9528	21.925	20.7044	21.8287	-0.09008	21.5311	0.878078	0.975489	1	0	1	0	0	1	3
C07D8.6		C07D8.6 wormpep=CE06776 gene=WBGene00015565 status=Confirmed uniprot=P91020 insdc=CCD63508.1	1	2	2	2	5.7	35.19	0	3.7623			+	NA	NA	21.2289	NA	NA	22.5441	19.0315	NA	NA	17.2289	NA	NA	18.5441	NA	NA	21.2289	NA	NA	22.0425	NA	NA	NA	NA	NA	NA	NA	NA	NA	NA	0	0	1	0	0	2	3
C07G2.1a;C07G2.1b	cpg-1	C07G2.1a wormpep=CE00665 gene=WBGene00000465 locus=cpg-1 status=Confirmed uniprot=Q17802 insdc=CAA83679.1 product=Chondroitin proteoglycan 1	2	3	3	3	5.7	61.805	0	5.9348				20.8841	NA	24.0672	24.31	NA	22.6843	22.6804	18.0768	NA	21.2599	21.5027	NA	19.877	20.875	NA	23.7653	23.8528	NA	21.8161	22.1042	17.6979	23.8623	25.9191	18.5763	22.7991	1.21003	21.8265	0.377086	0.828895	0	0	2	1	0	0	3
C14F11.4b;C14F11.4a		C14F11.4b wormpep=CE42721 gene=WBGene00015780 status=Confirmed uniprot=H2KYS2 insdc=CCD64547.1;C14F11.4a wormpep=CE35398 gene=WBGene00015780 status=Confirmed uniprot=B3WFT8 insdc=CCD64546.1	2	3	3	3	8.9	42.753	0	11.34				19.5351	NA	21.2837	16.1378	20.9988	20.6479	18.5161	15.2872	NA	17.0357	11.8899	16.7508	16.4	17.814	NA	20.5276	16.4689	18.1783	20.3521	20.7552	17.4167	21.0788	17.7469	20.52	20.7627	-0.0737262	19.7134	0.947679	0.982111	0	0	2	0	0	1	3
REV__C18G1.4b;REV__C18G1.4a	pgl-3	C18G1.4b wormpep=CE27717 gene=WBGene00003994 locus=pgl-3 status=Confirmed uniprot=G5EBV6 insdc=CCD65227.1 product=Guanyl-specific ribonuclease pgl-3;C18G1.4a wormpep=CE17420 gene=WBGene00003994 locus=pgl-3 status=Confirmed uniprot=G5EBV6 insdc=CCD65226.1	2	1	1	1	0	67.703	0.0076997	2.0975			+	18.7835	23.3676	23.5955	19.2687	22.8642	22.6241	NA	NA	NA	NA	NA	NA	NA	NA	NA	NA	NA	NA	NA	NA	NA	NA	NA	NA	NA	NA	NA	NA	NA	0	1	0	0	1	1	3
C23G10.4b;C23G10.4a	rpn-2	C23G10.4b wormpep=CE31311 gene=WBGene00004459 locus=rpn-2 status=Confirmed uniprot=Q18115 insdc=CCD65298.1 product=26S proteasome non-ATPase regulatory subunit 1;C23G10.4a wormpep=CE40437 gene=WBGene00004459 locus=rpn-2 status=Partially_confirmed uniprot	2	4	4	4	3.8	106.01	0	5.4491				NA	NA	NA	20.2997	20.5044	21.7462	17.001	NA	NA	NA	14.7148	14.9194	16.1613	NA	NA	NA	20.4707	20.5093	20.7707	18.3057	18.3844	18.4921	21.9088	20.0256	21.8611	2.8711	19.8296	0.00187479	0.148109	0	0	0	0	1	2	3
C27D8.2		C27D8.2 wormpep=CE08421 gene=WBGene00007778 status=Confirmed uniprot=Q93289 insdc=CAB02262.1	1	2	2	2	4.6	55.966	0	9.4726				NA	20.6382	18.4803	NA	19.8863	NA	16.9769	NA	16.1146	13.9567	NA	15.3627	NA	NA	20.6382	18.4803	NA	19.8863	NA	16.7467	20.5234	18.2754	16.9525	19.4075	16.6268	-0.852869	18.0887	0.289174	0.812465	0	1	0	0	2	0	3
C30C11.2	rpn-3	C30C11.2 wormpep=CE00101 gene=WBGene00004460 locus=rpn-3 status=Confirmed uniprot=Q04908 insdc=CCD66158.1 product=26S proteasome non-ATPase regulatory subunit 3	1	3	3	3	5.8	57.506	0	6.3147				NA	NA	21.8471	NA	18.2357	22.6814	18.2362	NA	NA	16.7177	NA	13.1064	17.5521	NA	NA	21.3451	NA	18.242	21.8417	17.226	16.3887	21.6422	18.4399	17.7569	22.7962	1.24534	19.0417	0.228301	0.810287	0	0	2	0	0	1	3
C31C9.2		C31C9.2 wormpep=CE08497 gene=WBGene00007836 status=Confirmed uniprot=O17626 insdc=CAB05694.1	1	3	3	3	12.1	34.691	0	12.707			+	NA	NA	21.9676	NA	NA	21.1663	18.2296	NA	NA	17.5753	NA	NA	16.774	NA	NA	20.9732	NA	NA	20.5911	NA	NA	NA	NA	NA	NA	NA	NA	NA	NA	0	0	2	0	0	1	3
C45G9.9		C45G9.9 wormpep=CE01860 gene=WBGene00016680 status=Confirmed uniprot=Q09507 insdc=CCD67397.1	1	1	1	1	4.1	32.737	0	3.0311			+	NA	20.0869	20.6143	NA	19.3618	NA	17.787	NA	16.18	16.7074	NA	15.4549	NA	NA	20.0869	20.6143	NA	19.3618	NA	NA	NA	NA	NA	NA	NA	NA	NA	NA	NA	0	1	1	0	1	0	3
C47E12.1	sars-1	C47E12.1 wormpep=CE05445 gene=WBGene00005663 locus=sars-1 status=Confirmed uniprot=Q18678 insdc=CAA93105.1 product=Probable serine--tRNA ligase, cytoplasmic	1	3	3	3	6	55.219	0	9.5505			+	NA	NA	20.8554	NA	NA	21.5142	17.5782	NA	NA	16.2116	NA	NA	16.8703	NA	NA	20.103	NA	NA	20.9203	NA	NA	NA	NA	NA	NA	NA	NA	NA	NA	0	0	0	0	0	3	3
C50C3.8	bath-42	C50C3.8 wormpep=CE00124 gene=WBGene00016803 locus=bath-42 status=Confirmed uniprot=P34371 insdc=CCD66124.1 product=BTB and MATH domain-containing protein 42	1	2	2	2	4.6	46.714	0	8.6633				NA	NA	NA	NA	20.997	19.2877	17.06	NA	NA	NA	NA	16.6751	14.9657	NA	NA	NA	NA	20.997	19.2877	17.878	17.6039	18.8899	18.2709	20.5182	19.4025	1.27328	18.7606	0.0990992	0.800417	0	0	0	1	2	0	3
CD4.6	pas-6	CD4.6 wormpep=CE16954 gene=WBGene00003927 locus=pas-6 status=Confirmed uniprot=O44156 insdc=CCD65121.1 product=Proteasome subunit alpha type-1	1	4	4	4	12.3	28.311	0	9.4432			+	NA	NA	20.5426	NA	NA	22.0011	18.4488	NA	NA	16.5426	NA	NA	18.0011	NA	NA	21.1963	NA	NA	20.2221	NA	NA	NA	NA	NA	NA	NA	NA	NA	NA	0	0	1	0	0	2	3
D1054.2	pas-2	D1054.2 wormpep=CE05521 gene=WBGene00003923 locus=pas-2 status=Confirmed uniprot=Q27488 insdc=CAA98441.1 product=Proteasome subunit alpha type-2	1	2	2	2	11.3	25.336	0	30.89			+	NA	NA	21.292	NA	NA	21.2496	18.949	NA	NA	17.9701	NA	NA	17.9276	NA	NA	20.3654	NA	NA	20.3311	NA	NA	NA	NA	NA	NA	NA	NA	NA	NA	0	0	1	0	0	2	3
E02D9.1b;E02D9.1c		E02D9.1b wormpep=CE08610 gene=WBGene00017098 status=Confirmed uniprot=Q8MXD9 insdc=CCD66930.1;E02D9.1c wormpep=CE31335 gene=WBGene00017098 status=Confirmed uniprot=Q4W4Y5 insdc=CCD66931.1	2	2	2	2	7	33.159	0	3.8451			+	NA	NA	21.0087	NA	NA	22.1443	18.598	NA	NA	16.9211	NA	NA	18.0568	NA	NA	20.2036	NA	NA	20.8016	NA	NA	NA	NA	NA	NA	NA	NA	NA	NA	0	0	0	0	0	3	3
F09E5.1	pkc-3	F09E5.1 wormpep=CE02604 gene=WBGene00004034 locus=pkc-3 status=Confirmed uniprot=Q19266 insdc=CCD68754.1 product=Protein kinase C-like 3	1	1	1	1	1.2	68.034	0.0048924	2.2554			+	21.1402	21.8732	NA	18.4326	22.5878	17.5612	18.7255	16.2333	16.9663	NA	13.5258	17.6809	12.6543	21.1612	21.8943	NA	17.7642	22.6089	17.1106	NA	NA	NA	NA	NA	NA	NA	NA	NA	NA	1	1	0	0	1	0	3
F11G11.12	col-73	F11G11.12 wormpep=CE09354 gene=WBGene00000649 locus=col-73 status=Confirmed uniprot=P91250 insdc=CCD69263.1	1	1	1	1	3.5	28.263	0	3.5423			+	18.8618	18.3929	23.2101	19.0733	20.738	NA	21.2905	16.5399	16.071	20.8881	16.7513	18.416	NA	17.5714	17.6752	22.7771	17.6915	18.5397	NA	NA	NA	NA	NA	NA	NA	NA	NA	NA	NA	0	0	3	0	0	0	3
F21C10.7		F21C10.7 wormpep=CE44915 gene=WBGene00017657 status=Confirmed uniprot=Q19663 insdc=CCD61446.1	1	3	3	3	1	295.08	0	5.208				16.5602	18.6129	20.3952	17.9001	20.3737	18.3787	14.608	9.30284	11.3555	13.1378	10.6428	13.1162	11.1213	17.2111	19.111	18.8518	18.1043	19.7091	18.4234	17.7803	18.498	20.1903	19.5092	19.8949	18.4936	0.476324	19.0611	0.549272	0.906543	0	1	0	0	1	1	3
F21H12.6	tpp-2	F21H12.6 wormpep=CE01917 gene=WBGene00017686 locus=tpp-2 status=Confirmed uniprot=Q09541 insdc=CCD66120.1 product=Tripeptidyl-peptidase 2	1	2	2	2	1.5	151.09	0	5.5175			+	NA	NA	19.1648	NA	NA	20.7673	14.8381	NA	NA	12.825	NA	NA	14.4274	NA	NA	19.3391	NA	NA	19.7894	NA	NA	NA	NA	NA	NA	NA	NA	NA	NA	0	0	1	0	0	2	3
F22D6.3a	nars-1	F22D6.3a wormpep=CE05684 gene=WBGene00003815 locus=nars-1 status=Confirmed uniprot=Q19722 insdc=CAA95808.1 product=Asparagine--tRNA ligase, cytoplasmic	1	2	2	2	3.9	61.185	0	22.794			+	NA	NA	19.5448	NA	NA	17.5071	15.3357	NA	NA	15.0213	NA	NA	12.9835	NA	NA	19.5448	NA	NA	17.5071	NA	NA	NA	NA	NA	NA	NA	NA	NA	NA	0	0	2	0	0	1	3
F23B12.5	dlat-1	F23B12.5 wormpep=CE09597 gene=WBGene00009082 locus=dlat-1 status=Confirmed uniprot=Q19749 insdc=CAB01163.1 product=Dihydrolipoyllysine-residue acetyltransferase component of pyruvate dehydrogenase complex, mitochondrial	1	3	3	3	6.1	53.466	0	8.4857			+	NA	NA	20.2397	NA	NA	22.306	17.8075	NA	NA	15.4323	NA	NA	17.4986	NA	NA	20.4034	NA	NA	21.229	NA	NA	NA	NA	NA	NA	NA	NA	NA	NA	0	0	0	0	0	3	3
F23F1.8b;F23F1.8a	rpt-4	F23F1.8b wormpep=CE09608 gene=WBGene00004504 locus=rpt-4 status=Confirmed uniprot=O17071 insdc=CCD62358.1 product=Probable 26S proteasome regulatory subunit 10B;F23F1.8a wormpep=CE29280 gene=WBGene00004504 locus=rpt-4 status=Confirmed uniprot=O17071 insd	2	2	2	2	4.3	44.911	0	4.2997				NA	NA	20.2741	NA	16.513	21.007	17.2665	NA	NA	15.8147	NA	12.0535	16.5475	NA	NA	19.4802	NA	16.4993	20.1771	18.36	18.6179	20.0693	19.2715	16.0342	21.1218	-0.206558	18.9125	0.828991	0.968643	0	0	1	0	0	2	3
F23H12.2	tomm-20	F23H12.2 wormpep=CE05705 gene=WBGene00009092 locus=tomm-20 status=Confirmed uniprot=Q19766 insdc=CAA98945.1 product=Mitochondrial import receptor subunit TOM20 homolog	1	3	3	3	15.4	20.426	0	5.3095				19.6518	22.2562	21.7744	19.5991	22.1594	20.9502	21.2053	16.8444	19.4489	18.9671	16.7918	19.3521	18.1429	18.2934	21.0507	20.6678	18.9976	20.8268	20.0946	20.8719	22.1414	21.5696	21.2082	21.6806	21.065	-0.209652	21.4228	0.704285	0.944159	0	1	1	0	1	0	3
F26E4.9	cox-5B	F26E4.9 wormpep=CE09693 gene=WBGene00000371 locus=cox-5B status=Confirmed uniprot=P90849 insdc=CAB03002.1	1	1	1	1	7.6	14.733	0.002988	2.4889			+	18.998	19.6771	20.367	18.9826	19.5558	NA	19.1253	16.1907	16.8698	17.5597	16.1752	16.7485	NA	18.9513	19.6304	20.3302	18.9358	19.7218	NA	NA	NA	NA	NA	NA	NA	NA	NA	NA	NA	1	1	0	1	0	0	3
F26F4.10a;F26F4.10b;F26F4.10c	rars-1	F26F4.10a wormpep=CE29495 gene=WBGene00004679 locus=rars-1 status=Confirmed uniprot=Q19825 insdc=CCD65757.1 product=Probable arginine--tRNA ligase, cytoplasmic;F26F4.10b wormpep=CE37225 gene=WBGene00004679 locus=rars-1 status=Partially_confirmed uniprot=	3	3	3	3	4.9	80.895	0	7.4184				NA	15.6812	19.8333	16.9159	NA	20.9565	16.3753	NA	10.4717	14.6238	11.7065	NA	15.747	NA	16.1152	17.8266	16.7325	NA	20.1047	17.4007	15.5663	19.6284	18.525	17.5976	21.0714	1.53282	18.2982	0.0799368	0.800417	0	0	0	0	0	3	3
F33A8.4		F33A8.4 wormpep=CE17756 gene=WBGene00009352 status=Confirmed uniprot=O62214 insdc=CAB04258.1	1	1	1	1	2.4	55.052	0	4.0833			+	18.2081	19.6693	20.2576	18.1768	19.4371	NA	17.0517	13.5643	15.0254	15.6138	13.533	14.7932	NA	18.0043	19.7087	20.2971	17.9808	19.4766	NA	NA	NA	NA	NA	NA	NA	NA	NA	NA	NA	0	1	1	0	1	0	3
F34D6.9	nspf-3	F34D6.9 wormpep=CE38705 gene=WBGene00044366 locus=nspf-3 status=Partially_confirmed uniprot=Q4W508 insdc=CCD69868.1	1	5	1	1	50.6	10.697	0	68.252			+	NA	NA	23.6139	NA	20.9727	NA	21.8284	NA	NA	21.6139	NA	18.9727	NA	NA	NA	23.6139	NA	20.9727	NA	NA	NA	NA	NA	NA	NA	NA	NA	NA	NA	0	0	2	0	1	0	3
F35G12.10	asb-1	F35G12.10 wormpep=CE00968 gene=WBGene00000206 locus=asb-1 status=Confirmed uniprot=Q20053 insdc=CAA86329.1	1	4	4	4	11.3	34.368	0	14.314				21.0742	NA	22.4335	20.005	19.2683	23.5083	20.2696	16.9868	NA	18.346	15.9176	15.1808	19.4208	19.8374	NA	20.4662	19.4037	NA	22.4542	22.2944	16.1179	22.2286	21.614	18.7895	23.6232	1.12861	20.7779	0.33958	0.821619	0	0	0	0	0	3	3
F36A2.7		F36A2.7 wormpep=CE09946 gene=WBGene00009454 status=Confirmed uniprot=P90860 insdc=CAB03069.1	1	3	3	3	24	19.539	0	11.298				19.833	21.6568	22.4685	20.2543	22.1929	20.8285	21.0976	16.8329	18.6568	19.4685	17.2542	19.1929	17.8285	NA	20.8611	21.3721	NA	21.451	20.4494	21.0531	21.542	22.2636	21.8634	21.7141	20.9433	-0.112619	21.5633	0.854813	0.970221	0	0	2	0	1	0	3
F39H11.5	pbs-7	F39H11.5 wormpep=CE20761 gene=WBGene00003953 locus=pbs-7 status=Confirmed uniprot=P90868 insdc=CAB03081.1 product=Proteasome subunit beta	1	3	3	3	12.7	26.682	0	5.8567			+	NA	NA	21.1874	NA	NA	22.1492	18.9396	NA	NA	17.38	NA	NA	18.3418	NA	NA	20.7152	NA	NA	20.814	NA	NA	NA	NA	NA	NA	NA	NA	NA	NA	0	0	0	0	0	3	3
F40E10.3	csq-1	F40E10.3 wormpep=CE05839 gene=WBGene00000822 locus=csq-1 status=Confirmed uniprot=Q20203 insdc=CAA93667.1 product=Calsequestrin	1	1	1	1	1.9	48.326	0.0085389	2.0148			+	18.4382	19.4303	20.6904	18.119	NA	NA	17.628	14.5314	15.5234	16.7835	14.2121	NA	NA	18.1466	19.4888	20.7489	17.9338	NA	NA	NA	NA	NA	NA	NA	NA	NA	NA	NA	NA	0	1	1	0	1	0	3
F41C3.5		F41C3.5 wormpep=CE02733 gene=WBGene00018271 status=Confirmed uniprot=P52717 insdc=CCD65861.1 product=Uncharacterized serine carboxypeptidase F41C3.5	1	3	3	3	6.6	53.646	0	6.7311			+	NA	NA	20.2601	NA	NA	23.2247	18.9392	NA	NA	15.8006	NA	NA	18.7653	NA	NA	20.0518	NA	NA	21.912	NA	NA	NA	NA	NA	NA	NA	NA	NA	NA	0	0	0	0	0	3	3
F42G8.12	isp-1	F42G8.12 wormpep=CE17071 gene=WBGene00002162 locus=isp-1 status=Confirmed uniprot=O44512 insdc=CCD61411.1 product=Cytochrome b-c1 complex subunit Rieske, mitochondrial	1	2	2	2	6.5	29.709	0.002008	2.5342				22.3743	23.3095	23.2294	21.2878	23.2809	22.8265	21.5438	18.4674	19.4027	19.3225	17.3809	19.3741	18.9196	21.5027	22.6486	22.1835	21.5087	22.1879	22.4513	23.5944	23.1947	23.0245	22.8969	22.8022	22.9413	-0.391081	23.0757	0.463319	0.878453	0	2	0	0	0	1	3
F43E2.8a;F43E2.8b	hsp-4	F43E2.8a wormpep=CE07244 gene=WBGene00002008 locus=hsp-4 status=Confirmed uniprot=P20163 insdc=CCD63548.1 product=Endoplasmic reticulum chaperone BiP homolog	2	11	4	4	18.7	72.288	0	6.5134				16.9728	17.3583	21.0754	NA	17.6082	22.5031	18.0444	11.9727	12.3582	16.0754	NA	12.6082	17.5031	17.2739	17.4667	18.6825	NA	17.5917	21.1077	18.1929	17.2434	20.8705	17.5985	17.1294	22.6179	0.346373	18.9421	0.723985	0.944159	0	0	1	0	0	2	3
F53E2.2		F53E2.2 wormpep=CE20547 gene=WBGene00302980 status=Confirmed uniprot=Q07750 insdc=CCD67021.1 product=Actin-depolymerizing factor 1, isoforms a\/b	1	3	3	3	12.7	18.367	0	6.0249				NA	19.6683	19.1054	NA	19.9241	22.1376	19.5702	NA	16.4984	15.9355	NA	16.7542	18.9677	NA	20.1509	NA	NA	20.2789	21.1856	15.8723	19.5535	18.9005	18.8012	19.4453	22.2524	2.05755	19.1375	0.052233	0.800417	0	0	1	0	0	2	3
F54H12.6	eef-1B.1	F54H12.6 wormpep=CE00548 gene=WBGene00018846 locus=eef-1B.1 status=Confirmed uniprot=P34460 insdc=CCD63459.1 product=Probable elongation factor 1-beta\/1-delta 1	1	3	2	2	15.5	22.704	0	3.0372				17.8197	NA	23.3005	20.7286	NA	23.4986	21.3557	14.6498	NA	20.1306	17.5587	NA	20.3287	17.7081	NA	23.1879	19.6473	NA	23.4399	19.0398	18.4636	23.0956	22.3376	17.2007	23.6135	0.850913	20.6251	0.488612	0.882975	0	0	1	0	0	2	3
F56B3.11a;F56B3.11b		F56B3.11a wormpep=CE25907 gene=WBGene00018934 status=Confirmed uniprot=Q9TXR7 insdc=CCD71947.1;F56B3.11b wormpep=CE25908 gene=WBGene00018934 status=Confirmed uniprot=H2L085 insdc=CCD71948.1	2	3	3	3	13.6	24.091	0	4.3157				20.4795	21.4055	21.0226	20.1331	22.2322	19.5927	20.1987	17.0201	17.946	17.5632	16.6737	18.7728	16.1333	19.8564	20.8328	19.8207	19.6421	20.8285	18.9258	21.6996	21.2906	20.8177	21.7421	21.7535	19.7076	-0.201591	21.1685	0.745465	0.946243	1	1	0	0	1	0	3
F56H1.4	rpt-5	F56H1.4 wormpep=CE17915 gene=WBGene00004505 locus=rpt-5 status=Confirmed uniprot=O76371 insdc=CCD62966.1 product=26S protease regulatory subunit 6A	1	3	3	3	7	48.126	0	5.7623			+	NA	NA	19.96	NA	NA	21.7317	17.2949	NA	NA	15.1526	NA	NA	16.9243	NA	NA	20.0364	NA	NA	20.4951	NA	NA	NA	NA	NA	NA	NA	NA	NA	NA	0	0	1	0	0	2	3
F58F12.1		F58F12.1 wormpep=CE01976 gene=WBGene00019061 status=Confirmed uniprot=Q09544 insdc=CCD72069.1 product=ATP synthase subunit delta, mitochondrial	1	3	3	3	20.9	16.927	0	7.6801				17.938	NA	20.9239	18.3754	NA	23.4591	20.5806	14.7681	NA	17.754	15.2055	NA	20.2892	18.2227	NA	19.7157	18.4414	NA	22.7959	19.1581	16.6398	20.719	19.9845	17.2097	23.574	1.41707	19.5475	0.189477	0.800417	0	0	0	0	0	3	3
H05C05.1c;H05C05.1a;H05C05.1b		H05C05.1c wormpep=CE43771 gene=WBGene00019157 status=Partially_confirmed uniprot=H2L0A8 insdc=CCD72193.1;H05C05.1a wormpep=CE37385 gene=WBGene00019157 status=Partially_confirmed uniprot=Q9TXU2 insdc=CCD72188.1;H05C05.1b wormpep=CE32451 gene=WBGene00019157	3	2	2	2	3.7	96.299	0	7.2088				21.1716	21.7418	21.3334	18.1927	21.7978	17.3009	18.2315	15.8141	16.3842	15.9759	12.8352	16.4403	11.9433	21.0418	20.8209	20.4727	19.9974	20.8896	19.5515	22.3918	21.6269	21.1286	19.8018	21.3191	17.4157	-2.20354	20.614	0.0260337	0.800417	1	0	1	0	1	0	3
H19M22.2b;H19M22.2a;H19M22.2c	let-805	H19M22.2b wormpep=CE26977 gene=WBGene00002915 locus=let-805 status=Confirmed uniprot=Q9UB28 insdc=CCD72391.1	3	5	5	5	1.3	497.45	0	14.422				NA	21.4162	22.1237	NA	22.0628	22.2432	16.118	NA	13.5396	14.2472	NA	14.1863	14.3667	NA	20.6417	20.7289	NA	21.0146	21.23	16.6918	21.3013	21.9188	17.4668	21.584	22.358	0.498957	20.2201	0.611858	0.918387	0	0	0	0	1	2	3
H27M09.5		H27M09.5 wormpep=CE23827 gene=WBGene00019248 status=Partially_confirmed uniprot=Q9N5K4 insdc=CCD72470.1	1	3	3	3	10.6	38.909	0	25.069				18.3623	22.1896	21.8014	NA	21.0437	NA	20.2128	15.1924	19.0197	18.6315	NA	17.8738	NA	19.0999	21.2486	20.2113	NA	20.4145	NA	19.5824	22.0747	21.5966	20.1277	20.5649	16.2088	-2.11744	20.0259	0.0902574	0.800417	0	3	0	0	0	0	3
JC8.8	ttr-51	JC8.8 wormpep=CE33800 gene=WBGene00010440 locus=ttr-51 status=Confirmed uniprot=O62289 insdc=CAB05225.2	1	2	2	2	18.8	15.419	0	8.0778				17.9089	NA	21.4178	21.3112	16.9296	17.9917	19.7176	15.1016	NA	18.6104	18.5039	14.1223	15.1843	18.7238	NA	19.9282	20.8941	18.5295	19.0606	19.1291	18.4918	21.2129	22.9203	16.4508	18.1065	-0.452022	19.3852	0.742198	0.946243	0	0	0	3	0	0	3
K01C8.10	cct-4	K01C8.10 wormpep=CE02262 gene=WBGene00000379 locus=cct-4 status=Confirmed uniprot=P47208 insdc=CAA88861.1 product=T-complex protein 1 subunit delta	1	2	2	2	5.2	58.391	0	30.182			+	NA	NA	20.8447	NA	NA	21.3254	17.247	NA	NA	15.9867	NA	NA	16.4674	NA	NA	20.285	NA	NA	21.0001	NA	NA	NA	NA	NA	NA	NA	NA	NA	NA	0	0	1	0	0	2	3
K01G5.7	tbb-1	K01G5.7 wormpep=CE16197 gene=WBGene00006536 locus=tbb-1 status=Confirmed uniprot=O17921 insdc=CAB07246.1 product=Tubulin beta chain	1	17	2	1	40.5	50.238	0	18.416			+	NA	NA	22.111	NA	NA	22.8914	19.161	NA	NA	17.7187	NA	NA	18.499	NA	NA	21.6295	NA	NA	22.1704	NA	NA	NA	NA	NA	NA	NA	NA	NA	NA	0	0	0	0	0	3	3
K02F3.10	moma-1	K02F3.10 wormpep=CE01346 gene=WBGene00019333 locus=moma-1 status=Confirmed uniprot=Q21154 insdc=CCD61877.1 product=MICOS complex subunit MIC27	1	2	2	2	9.5	22.082	0	4.606				NA	21.4454	21.0865	19.4447	21.102	19.7172	19.6274	NA	17.986	17.6271	15.9852	17.6426	16.2578	NA	20.8731	19.8993	18.6146	20.9198	18.6369	19.3256	21.3306	20.8817	21.0537	20.6233	19.8321	-0.0096153	20.5078	0.989128	0.993532	0	2	0	0	1	0	3
K03H1.2	mog-1	K03H1.2 wormpep=CE01027 gene=WBGene00003389 locus=mog-1 status=Confirmed uniprot=P34498 insdc=CAA82662.1 product=Probable pre-mRNA-splicing factor ATP-dependent RNA helicase mog-1	1	2	2	2	1.4	129.42	0.0020877	2.9634				20.5419	19.0021	20.1432	NA	17.4074	NA	15.9087	14.7606	13.2208	14.3618	NA	11.6261	NA	19.2995	20.1889	18.997	NA	18.6077	NA	21.762	18.8873	19.9383	18.0118	16.9286	18.3711	-2.42534	18.9832	0.00778399	0.503129	1	1	0	0	1	0	3
K04G7.11	syf-2	K04G7.11 wormpep=CE39587 gene=WBGene00019402 locus=syf-2 status=Confirmed uniprot=Q09385 insdc=CCD61619.1 product=Pre-mRNA-splicing factor syf-2	1	1	1	1	5.1	27.66	0.0094697	1.9997			+	18.6243	19.9376	19.1634	17.7169	19.6777	17.48	18.6242	15.6243	16.9377	16.1634	14.7169	16.6777	14.48	18.14	20.0374	19.2631	17.4594	19.7775	17.2817	NA	NA	NA	NA	NA	NA	NA	NA	NA	NA	0	1	1	0	1	0	3
K07C5.6		K07C5.6 wormpep=CE06116 gene=WBGene00010629 status=Confirmed uniprot=Q21278 insdc=CAA94899.1 product=Pre-mRNA-splicing factor SLU7	1	1	1	1	1.7	74.46	0.0020855	2.9614			+	19.1429	20.2112	18.965	NA	19.9033	NA	16.8401	14.3355	15.4038	14.1577	NA	15.096	NA	19.1429	20.2112	18.965	NA	19.9033	NA	NA	NA	NA	NA	NA	NA	NA	NA	NA	NA	1	1	0	0	1	0	3
K08C9.2		K08C9.2 wormpep=CE18859 gene=WBGene00010651 status=Confirmed uniprot=Q9XUT6 insdc=CAB04585.1	1	2	2	2	6.4	26.921	0	3.9048				NA	22.1416	20.0029	NA	21.7968	20.0858	19.9929	NA	18.8197	16.681	NA	18.4749	16.7638	NA	21.3251	20.1338	NA	21.184	19.1739	17.7423	22.0268	19.7981	18.8027	21.3181	20.2006	0.251428	19.9814	0.746566	0.946243	0	2	0	0	1	0	3
M01E11.5	cey-3	M01E11.5 wormpep=CE12296 gene=WBGene00000474 locus=cey-3 status=Confirmed uniprot=P91398 insdc=CCD71344.1	1	2	2	2	14	29.243	0	323.31			+	23.1977	NA	NA	NA	NA	NA	19.6127	19.6127	NA	NA	NA	NA	NA	NA	NA	NA	NA	NA	NA	NA	NA	NA	NA	NA	NA	NA	NA	NA	NA	3	0	0	0	0	0	3
M110.4d;M110.4c;M110.4b;M110.4a	ifg-1	M110.4d wormpep=CE42878 gene=WBGene00002066 locus=ifg-1 status=Confirmed uniprot=B5BM24 insdc=CAR31496.1;M110.4c wormpep=CE42917 gene=WBGene00002066 locus=ifg-1 status=Confirmed uniprot=B5BM23 insdc=CAR31495.1;M110.4b wormpep=CE35745 gene=WBGene00002066 lo	4	3	3	3	4	82.776	0	8.5622				20.0446	19.8483	20.3114	20.2457	19.8717	20.7015	17.577	14.8352	14.6388	15.102	15.0363	14.6623	15.4921	18.9629	19.068	19.4086	18.6838	19.1869	19.1449	21.2647	19.7334	20.1066	21.8548	19.393	20.8163	0.319816	20.5281	0.609491	0.918387	1	1	0	0	1	0	3
M28.5		M28.5 wormpep=CE02283 gene=WBGene00010896 status=Confirmed uniprot=Q21568 insdc=CAA90127.1 product=NHP2-like protein 1 homolog	1	2	2	2	18.8	14.001	0	3.1846				20.967	22.2646	23.031	21.8678	22.6808	21.4838	21.9893	18.1596	19.4572	20.2236	19.0605	19.8734	18.6765	21.2454	22.2186	23.0689	21.5602	22.5307	21.5217	22.1871	22.1498	22.8261	23.4769	22.202	21.5986	0.0381919	22.4068	0.953381	0.982111	0	0	1	1	0	1	3
R06C7.10	myo-1	R06C7.10 wormpep=CE06253 gene=WBGene00002348 locus=myo-1 status=Confirmed uniprot=P02567 insdc=CAA95848.1 product=Myosin-1	1	9	5	5	4.2	223.32	0	14.505				NA	19.2001	20.5839	NA	22.6697	NA	16.2953	NA	12.4187	13.8025	NA	15.8884	NA	NA	18.8366	19.3034	NA	21.035	NA	17.4185	19.0852	20.379	17.2859	22.191	18.5166	0.370257	19.146	0.727832	0.944159	0	0	0	0	3	0	3
R08E5.3		R08E5.3 wormpep=CE12576 gene=WBGene00019963 status=Confirmed uniprot=O01593 insdc=CCD73279.1	1	1	1	1	3	40.388	1	-2		+	+	19.5077	22.1515	20.6726	18.4714	21.1535	NA	19.1327	15.4202	18.064	16.5852	14.384	17.066	NA	19.6513	20.8823	20.563	19.0955	21.2971	NA	NA	NA	NA	NA	NA	NA	NA	NA	NA	NA	1	1	0	0	1	0	3
R09E10.6		R09E10.6 wormpep=CE06288 gene=WBGene00011176 status=Confirmed uniprot=Q21871 insdc=CAA94297.1	1	1	1	1	4	34.267	0	3.1395			+	NA	17.9177	21.0471	NA	21.1661	NA	18.3774	NA	14.1103	17.2398	NA	17.3588	NA	NA	18.4603	19.669	NA	20.5806	NA	NA	NA	NA	NA	NA	NA	NA	NA	NA	NA	0	0	1	0	2	0	3
R107.7	gst-1	R107.7 wormpep=CE00302 gene=WBGene00001749 locus=gst-1 status=Confirmed uniprot=P10299 insdc=CAA78471.1 product=Glutathione S-transferase P	1	3	3	3	11.1	23.901	0	5.4439			+	NA	NA	NA	NA	NA	21.3281	18.0062	NA	NA	NA	NA	NA	18.0062	NA	NA	NA	NA	NA	NA	NA	NA	NA	NA	NA	NA	NA	NA	NA	NA	0	0	0	0	0	3	3
R10E4.4	mcm-5	R10E4.4 wormpep=CE03558 gene=WBGene00003157 locus=mcm-5 status=Confirmed uniprot=Q21902 insdc=CAA90765.1 product=DNA replication licensing factor mcm-5	1	3	3	3	3.7	84.935	0	8.6903				19.7139	20.2372	20.7386	19.044	21.0206	21.2932	17.4423	14.0415	14.5649	15.0662	13.3716	15.3482	15.6208	19.2242	19.3029	20.1239	19.0465	19.5334	19.7511	20.9341	20.1224	20.5337	20.6531	20.5418	21.408	0.337581	20.6989	0.546196	0.906543	0	0	1	0	0	2	3
R160.1b;R160.1a	dpy-23	R160.1b wormpep=CE33814 gene=WBGene00001082 locus=dpy-23 status=Confirmed uniprot=P35603 insdc=CCD68419.1 product=AP-2 complex subunit mu;R160.1a wormpep=CE33813 gene=WBGene00001082 locus=dpy-23 status=Confirmed uniprot=P35603 insdc=CCD68418.1 product=A	2	1	1	1	2.1	49.721	0.0020367	2.7862			+	18.6385	20.8026	21.587	NA	21.237	19.0665	18.3029	13.9381	16.1022	16.8866	NA	16.5365	14.366	18.3753	20.8395	21.6238	NA	21.2737	18.6963	NA	NA	NA	NA	NA	NA	NA	NA	NA	NA	0	1	1	0	1	0	3
CON__sp|P02769|ALBU_BOVIN		sp|P02769|ALBU_BOVIN Serum albumin OS=Bos taurus GN=ALB PE=1 SV=4	1	3	1	1	4.8	69.293	0	27.701	+		+	NA	22.2247	21.7846	NA	22.5276	NA	18.4735	NA	16.9028	16.4626	NA	17.2056	NA	NA	22.2247	21.7846	NA	22.5276	NA	NA	NA	NA	NA	NA	NA	NA	NA	NA	NA	0	1	1	0	1	0	3
CON__sp|P06868|PLMN_BOVIN		sp|P06868|PLMN_BOVIN Plasminogen OS=Bos taurus GN=PLG PE=1 SV=2	1	2	2	2	2	91.215	0	3.3487	+		+	20.821	20.3549	21.8735	20.3996	20.4174	20.6379	17.8051	15.1771	14.711	16.2297	14.7557	14.7736	14.994	19.9201	19.8125	21.0778	19.8514	19.9603	20.1107	NA	NA	NA	NA	NA	NA	NA	NA	NA	NA	1	0	0	1	0	1	3
CON__sp|P18526|HVM55_MOUSE		sp|P18526|HVM55_MOUSE Ig heavy chain V region 345 OS=Mus musculus PE=1 SV=1	1	3	1	0	24.8	12.902	0	3.9931	+		+	20.0207	22.0096	21.7782	NA	22.1491	NA	21.105	17.4357	19.4246	19.1932	NA	19.5641	NA	20.0207	22.0096	21.7782	NA	22.1491	NA	NA	NA	NA	NA	NA	NA	NA	NA	NA	NA	0	1	1	0	1	0	3
T05H10.6a;T05H10.6b	pdha-1	T05H10.6a wormpep=CE01643 gene=WBGene00011510 locus=pdha-1 status=Confirmed uniprot=P52899 insdc=CAA87793.1 product=Probable pyruvate dehydrogenase E1 component subunit alpha, mitochondrial;T05H10.6b wormpep=CE32929 gene=WBGene00011510 locus=pdha-1 statu	2	3	3	3	7.1	43.791	0	8.1028			+	NA	NA	20.7249	NA	NA	21.597	17.6409	NA	NA	16.14	NA	NA	17.012	NA	NA	19.2121	NA	NA	20.2884	NA	NA	NA	NA	NA	NA	NA	NA	NA	NA	0	0	0	0	0	3	3
T23G5.1	rnr-1	T23G5.1 wormpep=CE00331 gene=WBGene00004391 locus=rnr-1 status=Confirmed uniprot=Q03604 insdc=CAA79574.1 product=Ribonucleoside-diphosphate reductase large subunit	1	2	2	2	2.9	88.969	0	9.3913			+	NA	NA	21.5847	NA	NA	21.8666	17.4106	NA	NA	16.2627	NA	NA	16.5447	NA	NA	20.6788	NA	NA	20.9557	NA	NA	NA	NA	NA	NA	NA	NA	NA	NA	0	0	1	0	0	2	3
T27C4.4e;T27C4.4d;T27C4.4b;T27C4.4a	lin-40	T27C4.4e wormpep=CE51633 gene=WBGene00003025 locus=lin-40 status=Confirmed uniprot=A0A168H9W7 insdc=SAP35596.1;T27C4.4d wormpep=CE33331 gene=WBGene00003025 locus=lin-40 status=Partially_confirmed uniprot=Q86S28 insdc=CCD74258.1;T27C4.4b wormpep=CE21212 gen	4	3	3	3	5.7	81.508	0	9.1504				NA	NA	20.344	17.1128	NA	20.9718	16.5029	NA	NA	15.0961	11.8648	NA	15.7238	NA	NA	19.7426	17.9906	NA	18.998	17.1558	16.2438	20.1391	18.7219	18.0964	21.0866	1.45538	18.5739	0.0859579	0.800417	0	0	1	0	0	2	3
T27E9.2		T27E9.2 wormpep=CE14265 gene=WBGene00012094 status=Confirmed uniprot=O45864 insdc=CAB04873.1 product=Cytochrome b-c1 complex subunit 6	1	2	2	2	24	8.7225	0	5.6773				18.9255	18.7491	21.2654	20.3185	19.2409	21.6306	21.0415	16.9256	16.7491	19.2654	18.3185	17.241	19.6306	19.1396	19.022	20.6995	19.9329	19.3499	21.3647	20.1456	18.6342	21.0605	21.9276	18.7622	21.7455	0.864928	20.3793	0.254754	0.812465	0	0	0	1	0	2	3
W01B6.6		W01B6.6 wormpep=CE43833 gene=WBGene00012173 status=Partially_confirmed uniprot=Q23105 insdc=CAA92627.3	1	2	2	2	4.6	40.728	0	28.59				NA	21.7602	21.7902	NA	21.2631	20.1432	19.4648	NA	17.8533	17.8833	NA	17.3562	16.2363	NA	21.4012	21.0618	NA	20.567	19.3252	18.0014	21.6454	21.5854	16.8809	20.7843	20.258	-1.10294	19.8592	0.202729	0.800417	0	1	1	0	0	1	3
W03F9.10	sftb-2	W03F9.10 wormpep=CE14540 gene=WBGene00021004 locus=sftb-2 status=Confirmed uniprot=O16997 insdc=CCD74282.1	1	1	1	1	1.5	68.356	0.0020101	2.547			+	19.1605	20.6472	19.7201	NA	NA	18.5819	17.032	14.4601	15.9468	15.0196	NA	NA	13.8814	18.9075	20.7094	19.7822	NA	NA	18.5217	NA	NA	NA	NA	NA	NA	NA	NA	NA	NA	0	1	1	0	1	0	3
W06H3.3	ctps-1	W06H3.3 wormpep=CE29830 gene=WBGene00012316 locus=ctps-1 status=Confirmed uniprot=G5EC98 insdc=CAA16517.2 product=CTP synthase	1	3	3	3	4.8	75.243	0	6.1906			+	NA	NA	18.1141	NA	NA	21.4186	16.4284	NA	NA	12.9848	NA	NA	16.2893	NA	NA	18.882	NA	NA	19.9376	NA	NA	NA	NA	NA	NA	NA	NA	NA	NA	0	0	0	0	0	3	3
Y113G7B.17	prmt-1	Y113G7B.17 wormpep=CE23297 gene=WBGene00013766 locus=prmt-1 status=Confirmed uniprot=Q9U2X0 insdc=CAB54335.1 product=Protein arginine N-methyltransferase 1	1	2	2	2	7.2	39.771	0	4.7215			+	NA	NA	22.3244	NA	NA	22.0529	18.8027	NA	NA	17.9321	NA	NA	17.6606	NA	NA	22.3244	NA	NA	22.0529	NA	NA	NA	NA	NA	NA	NA	NA	NA	NA	0	0	1	0	0	2	3
Y116A8C.42	snr-1	Y116A8C.42 wormpep=CE23346 gene=WBGene00004914 locus=snr-1 status=Confirmed uniprot=Q17348 insdc=CAB55132.1 product=Small nuclear ribonucleoprotein Sm D3	1	1	1	1	7.4	14.812	0	3.3364			+	19.2908	20.7388	21.2461	NA	20.9093	21.0974	20.3087	16.4835	17.9314	18.4388	NA	18.102	18.2901	19.3696	20.4555	21.3044	NA	20.9675	21.1556	NA	NA	NA	NA	NA	NA	NA	NA	NA	NA	0	0	1	0	1	1	3
Y39G10AR.12b;Y39G10AR.12a	tpxl-1	Y39G10AR.12b wormpep=CE29999 gene=WBGene00021470 locus=tpxl-1 status=Confirmed uniprot=Q8WSN6 insdc=CCD69911.1;Y39G10AR.12a wormpep=CE26990 gene=WBGene00021470 locus=tpxl-1 status=Confirmed uniprot=G5EDE7 insdc=CCD69910.1	2	3	3	3	6.4	51.995	0	5.3418			+	NA	NA	20.5069	NA	NA	22.1258	17.9475	NA	NA	15.9219	NA	NA	17.5408	NA	NA	19.7712	NA	NA	20.72	NA	NA	NA	NA	NA	NA	NA	NA	NA	NA	0	0	1	0	0	2	3
Y40B10A.1b;Y40B10A.1a	lbp-9	Y40B10A.1b wormpep=CE39188 gene=WBGene00021486 locus=lbp-9 status=Confirmed uniprot=Q3LFN1 insdc=CCD70630.1 product=Fatty acid-binding protein homolog 9;Y40B10A.1a wormpep=CE26077 gene=WBGene00021486 locus=lbp-9 status=Partially_confirmed uniprot=Q965W1	2	2	2	2	14.6	15.263	0	6.8368			+	NA	NA	23.8936	NA	NA	23.5946	21.9444	NA	NA	21.0862	NA	NA	20.7872	NA	NA	23.452	NA	NA	23.2659	NA	NA	NA	NA	NA	NA	NA	NA	NA	NA	0	0	1	0	0	2	3
Y43F8C.14	ani-3	Y43F8C.14 wormpep=CE21912 gene=WBGene00012835 locus=ani-3 status=Confirmed uniprot=Q9XWN6 insdc=CAA21615.1 product=Anillin-like protein 3	1	4	4	4	5.2	80.139	0	5.028				NA	19.3085	22.0841	NA	22.6263	20.2157	18.3228	NA	14.0231	16.7988	NA	17.3409	14.9303	NA	18.0857	20.1246	NA	21.9807	18.7958	18.13	19.1936	21.8793	16.9756	22.1475	20.3306	0.0836115	19.7761	0.939119	0.982111	0	0	0	0	3	0	3
Y45F10C.2;C08F11.12		Y45F10C.2 wormpep=CE16636 gene=WBGene00012878 status=Confirmed uniprot=O45941 insdc=CAB16475.1 product=UPF0375 protein Y45F10C.2;C08F11.12 wormpep=CE17389 gene=WBGene00007459 status=Confirmed uniprot=Q9U3R0 insdc=CAB62779.1 product=UPF0375 protein C08F1	2	2	2	2	15.4	12.841	0	10.246				18.7891	21.1004	21.14	18.6434	19.8057	NA	20.5956	16.7892	19.1004	19.14	16.6434	17.8057	NA	19.1085	19.7864	20.62	19.0356	20.0285	NA	20.0092	20.9856	20.9351	20.2525	19.327	17.3784	-1.65734	19.8146	0.0667025	0.800417	0	0	2	0	1	0	3
Y47D3A.26b;Y47D3A.26a;Y47D3A.26c	smc-3	Y47D3A.26b wormpep=CE37287 gene=WBGene00004873 locus=smc-3 status=Partially_confirmed uniprot=B2FDA8 insdc=CAQ48406.1 product=Structural maintenance of chromosomes protein 3;Y47D3A.26a wormpep=CE41472 gene=WBGene00004873 locus=smc-3 status=Confirmed unip	3	4	4	4	2.9	146.51	0	6.1491				19.9711	20.7218	20.4355	20.0285	21.6268	17.7594	17.009	13.9267	14.6773	14.3912	13.9842	15.5824	11.715	18.3093	18.7575	18.5781	18.2285	20.3173	18.3079	21.1912	20.6069	20.2307	21.6376	21.1481	17.8743	-0.456304	20.4481	0.57879	0.912946	0	0	0	0	3	0	3
Y47G6A.10	spg-7	Y47G6A.10 wormpep=CE34400 gene=WBGene00004978 locus=spg-7 status=Confirmed uniprot=Q9N3T5 insdc=CCD72555.1 product=AFG3-like protein spg-7	1	2	2	2	1.9	87.468	0	3.5971				18.2799	19.8106	18.8578	NA	19.7224	NA	15.9759	12.958	14.4887	13.5359	NA	14.4005	NA	18.2396	19.8735	18.6249	NA	19.7854	NA	19.5001	19.6957	18.653	19.0604	19.2437	18.3153	-0.409782	19.078	0.454012	0.878453	0	2	0	0	1	0	3
Y49A3A.2	vha-13	Y49A3A.2 wormpep=CE22210 gene=WBGene00013025 locus=vha-13 status=Confirmed uniprot=Q9XW92 insdc=CAA22076.1 product=V-type proton ATPase catalytic subunit A	1	2	2	2	3.5	66.459	0	12.673				NA	17.0572	21.6557	NA	17.1283	21.1847	17.3793	NA	11.9279	16.5264	NA	11.999	16.0554	NA	18.2871	20.8676	NA	18.3346	20.9811	16.9112	16.9423	21.4508	17.5455	16.6495	21.2995	0.0633908	18.4665	0.945672	0.982111	0	0	1	0	0	2	3
Y52B11A.9	dxbp-1	Y52B11A.9 wormpep=CE20297 gene=WBGene00013128 locus=dxbp-1 status=Confirmed uniprot=Q9XWF2 insdc=CAA21720.1	1	1	1	1	2.5	46.4	0.0085796	2.0331			+	19.3629	19.6336	NA	17.359	19.898	NA	16.8046	14.8394	15.11	NA	12.8355	15.3744	NA	19.3629	19.6336	NA	17.359	19.898	NA	NA	NA	NA	NA	NA	NA	NA	NA	NA	NA	1	1	0	0	1	0	3
Y55F3BL.1	mrpl-46	Y55F3BL.1 wormpep=CE46313 gene=WBGene00021935 locus=mrpl-46 status=Confirmed uniprot=C0VXV6 insdc=CCD71956.1	1	2	2	2	6.8	30.231	0	4.8594				21.0331	21.2318	20.9227	19.8538	20.7372	19.5717	19.3567	17.1262	17.3248	17.0157	15.9469	16.8302	15.6648	20.5841	20.2456	20.9375	20.1155	20.8448	19.6023	22.2532	21.1169	20.7178	21.4628	20.2584	19.6865	-0.893382	20.916	0.149124	0.800417	1	0	0	1	0	1	3
Y55F3BR.6a;Y55F3BR.6b		Y55F3BR.6a wormpep=CE39864 gene=WBGene00021943 status=Confirmed uniprot=Q9N350 insdc=CCD67293.1;Y55F3BR.6b wormpep=CE51838 gene=WBGene00021943 status=Confirmed uniprot=A0A1I6CMC9 insdc=SFQ94296.1	2	2	2	2	11.7	19.54	0	8.2834				NA	20.3864	19.968	NA	21.5603	NA	19.388	NA	17.3863	16.968	NA	18.5603	NA	NA	19.6857	19.2987	NA	20.8496	NA	17.8669	20.2715	19.7632	17.6408	21.0815	17.783	-0.465403	19.0678	0.568943	0.912946	0	1	0	0	2	0	3
Y57A10A.26		Y57A10A.26 wormpep=CE22631 gene=WBGene00013266 status=Confirmed uniprot=Q9NA74 insdc=CAB55031.1	1	3	3	3	7.4	30.732	0	4.7568				19.3465	21.4292	20.2441	17.2564	21.176	21.6413	19.3278	15.3465	17.4291	16.2441	13.2563	17.1759	17.6412	19.3335	20.2233	19.8253	18.7364	20.2271	20.0922	20.5666	21.3144	20.0393	18.8654	20.6972	21.7561	-0.200507	20.5398	0.796409	0.968546	0	2	0	0	1	0	3
Y57G11C.10a;Y57G11C.10b	gdi-1	Y57G11C.10a wormpep=CE14944 gene=WBGene00001558 locus=gdi-1 status=Confirmed uniprot=G5EBR1 insdc=CAB16511.1 product=Rab GDP dissociation inhibitor;Y57G11C.10b wormpep=CE39445 gene=WBGene00001558 locus=gdi-1 status=Partially_confirmed uniprot=Q2V4S2 insd	2	3	3	3	11	50.024	0	3.6316			+	NA	NA	20.5763	NA	NA	21.5211	17.5397	NA	NA	15.9913	NA	NA	16.9362	NA	NA	20.5763	NA	NA	20.8658	NA	NA	NA	NA	NA	NA	NA	NA	NA	NA	0	0	0	0	1	2	3
Y87G2A.5	glp-4	Y87G2A.5 wormpep=CE24685 gene=WBGene00006936 locus=glp-4 status=Confirmed uniprot=Q9U1Q4 insdc=CAB60428.1 product=Valine--tRNA ligase	1	3	3	3	3.3	118.92	0	31.438				NA	NA	20.7156	17.3535	NA	21.2055	16.3105	NA	NA	14.9876	11.6256	NA	15.4776	NA	NA	19.4457	17.9559	NA	20.2613	17.9966	18.8721	20.5107	18.9625	17.9467	21.3203	0.283375	19.2682	0.704471	0.944159	0	0	0	0	0	3	3
ZK430.5		ZK430.5 wormpep=CE05081 gene=WBGene00022741 status=Partially_confirmed uniprot=Q23491 insdc=CCD61673.1	1	2	2	2	1.1	145.76	0.0049116	2.3276				19.3087	20.7893	18.4296	19.5838	20.8168	20.9472	16.7881	13.2643	14.7449	12.3852	13.5394	14.7724	14.9028	18.2101	20.7292	19.1547	18.4568	20.7566	20.3389	20.5288	20.6745	18.2247	21.1929	20.338	21.062	1.05498	20.3368	0.182352	0.800417	0	1	0	0	1	1	3
CON__sp|Q9C075|K1C23_HUMAN;CON__sp|Q99PS0|K1C23_MOUSE		CON__sp|Q9C075|K1C23_HUMAN;CON__sp|Q99PS0|K1C23_MOUSE	2	4	2	2	9	48.131	0	5.1858	+		+	NA	18.9374	20.7052	NA	NA	18.7256	16.58	NA	14.1825	15.9503	NA	NA	13.9706	NA	18.1706	20.2839	NA	NA	17.9445	NA	NA	NA	NA	NA	NA	NA	NA	NA	NA	0	0	2	0	0	0	2
CON__sp|Q9Z2K1|K1C16_MOUSE;CON__tr|Q3ZAW8|Q3ZAW8_MOUSE		CON__sp|Q9Z2K1|K1C16_MOUSE;CON__tr|Q3ZAW8|Q3ZAW8_MOUSE	2	17	1	1	25.2	51.606	1	-2	+	+	+	NA	22.2435	22.3276	21.1911	22.3075	NA	19.1796	NA	17.3366	17.4208	16.2842	17.4006	NA	NA	22.2907	22.2781	21.1415	22.3333	NA	NA	NA	NA	NA	NA	NA	NA	NA	NA	NA	0	0	1	1	0	0	2
REV__B0228.4e;REV__B0228.4c	cpna-2	B0228.4e wormpep=CE39660 gene=WBGene00015061 locus=cpna-2 status=Partially_confirmed uniprot=Q09221 insdc=CCD61456.1 product=Copine family protein 2;B0228.4c wormpep=CE44996 gene=WBGene00015061 locus=cpna-2 status=Partially_confirmed uniprot=Q09221 insdc	2	2	2	2	0	302.21	0.001046	2.995			+	NA	15.2006	22.4666	16.0249	NA	16.8601	NA	NA	NA	NA	NA	NA	NA	NA	NA	NA	NA	NA	NA	NA	NA	NA	NA	NA	NA	NA	NA	NA	NA	0	0	2	0	0	0	2
B0464.6		B0464.6 wormpep=CE33965 gene=WBGene00007186 status=Confirmed uniprot=Q03564 insdc=CAA79539.2	1	2	2	2	3.3	72.614	0	5.542				17.1282	18.8005	NA	17.5387	20.1212	NA	16.0228	12.2702	13.9426	NA	12.6808	15.2632	NA	NA	18.9446	NA	NA	19.1295	NA	18.3483	18.6857	17.2842	19.1478	19.6425	18.4711	0.981084	18.5966	0.106438	0.800417	0	1	0	0	1	0	2
C02F5.4	cids-1	C02F5.4 wormpep=CE38771 gene=WBGene00015347 locus=cids-1 status=Confirmed uniprot=P34281 insdc=CCD62628.1 product=CID domain-containing protein 1	1	2	2	2	5.7	36.373	0	6.6				16.9613	19.5683	17.9028	17.0898	19.8559	NA	17.0066	12.8738	15.4809	13.8153	13.0023	15.7684	NA	17.2811	18.5846	17.7519	17.3454	20.3087	NA	18.1814	19.4535	17.6979	18.6989	19.3772	18.1533	0.298859	18.5937	0.603417	0.918387	0	0	0	0	2	0	2
C02F5.9	pbs-6	C02F5.9 wormpep=CE26745 gene=WBGene00003952 locus=pbs-6 status=Confirmed uniprot=P34286 insdc=CCD62635.1 product=Proteasome subunit beta type-1	1	1	1	1	5.8	28.93	0.0085878	2.0417			+	NA	NA	20.3506	NA	NA	20.5344	17.986	NA	NA	16.8912	NA	NA	17.0749	NA	NA	20.3506	NA	NA	20.5344	NA	NA	NA	NA	NA	NA	NA	NA	NA	NA	0	0	1	0	0	1	2
C03B1.12	lmp-1	C03B1.12 wormpep=CE03912 gene=WBGene00003053 locus=lmp-1 status=Confirmed uniprot=Q11117 insdc=CCD62744.1 product=LAMP family protein lmp-1	1	2	2	2	11	25.792	0	30.394			+	NA	NA	18.7209	NA	NA	22.0804	19.0446	NA	NA	15.551	NA	NA	18.9104	NA	NA	19.322	NA	NA	21.2753	NA	NA	NA	NA	NA	NA	NA	NA	NA	NA	0	0	0	0	0	2	2
C03C10.3	rnr-2	C03C10.3 wormpep=CE00874 gene=WBGene00004392 locus=rnr-2 status=Confirmed uniprot=P42170 insdc=CAA84688.1 product=Ribonucleoside-diphosphate reductase small chain	1	1	1	1	2.6	44.289	0	3.0718			+	NA	NA	21.6976	NA	NA	21.3242	18.0635	NA	NA	17.2382	NA	NA	16.8647	NA	NA	21.6976	NA	NA	21.3242	NA	NA	NA	NA	NA	NA	NA	NA	NA	NA	0	0	1	0	0	1	2
C04F1.3	lim-7	C04F1.3 wormpep=CE17366 gene=WBGene00002989 locus=lim-7 status=Confirmed uniprot=G5EC36 insdc=CCD62964.1	1	1	1	1	2.4	50.486	0.0020555	2.8628			+	NA	22.2265	20.7493	19.5589	21.2229	19.6959	19.1864	NA	18.0565	16.5793	15.389	17.0529	15.5259	NA	22.3706	20.1845	19.391	21.367	19.4823	NA	NA	NA	NA	NA	NA	NA	NA	NA	NA	0	1	0	0	1	0	2
C05E4.9a;C05E4.9b	icl-1	C05E4.9a wormpep=CE23521 gene=WBGene00001564 locus=icl-1 status=Confirmed uniprot=Q10663 insdc=CCD63238.1 product=Malate synthase;C05E4.9b wormpep=CE32565 gene=WBGene00001564 locus=icl-1 status=Confirmed uniprot=Q10663 insdc=CCD63239.1 product=Malate sy	2	2	2	2	1.8	108.63	0	3.2098			+	NA	NA	NA	NA	NA	20.5195	14.7646	NA	NA	NA	NA	NA	14.7646	NA	NA	NA	NA	NA	NA	NA	NA	NA	NA	NA	NA	NA	NA	NA	NA	0	0	0	0	0	2	2
C05G5.4	sucl-1	C05G5.4 wormpep=CE05227 gene=WBGene00007350 locus=sucl-1 status=Confirmed uniprot=P53596 insdc=CAA94107.1 product=Succinate--CoA ligase [ADP\/GDP-forming] subunit alpha, mitochondrial	1	2	2	2	6.5	33.797	0	5.4673				20.438	18.9927	20.9782	18.5239	19.4744	21.0066	18.7835	16.438	14.9927	16.9781	14.5239	15.4744	17.0066	19.7385	19.5695	19.7608	19.3351	19.8104	19.932	21.6581	18.8779	20.7733	20.133	18.9957	21.1214	-0.353093	20.2599	0.614063	0.918387	1	0	0	0	0	1	2
C13B4.2	usp-14	C13B4.2 wormpep=CE15615 gene=WBGene00006856 locus=usp-14 status=Confirmed uniprot=Q17361 insdc=CAB03876.1 product=Ubiquitin carboxyl-terminal hydrolase 14	1	2	2	2	3.5	55.877	0.0020141	2.5658			+	NA	NA	18.9918	NA	NA	19.724	15.76	NA	NA	14.3479	NA	NA	15.0802	NA	NA	18.9918	NA	NA	19.724	NA	NA	NA	NA	NA	NA	NA	NA	NA	NA	0	0	0	0	0	2	2
C13B9.3	copd-1	C13B9.3 wormpep=CE01778 gene=WBGene00015734 locus=copd-1 status=Confirmed uniprot=Q09236 insdc=CCD64377.1 product=Probable coatomer subunit delta	1	1	1	1	2.1	56.645	0	4.0276			+	NA	NA	20.1653	NA	NA	19.839	16.5519	NA	NA	15.706	NA	NA	15.3795	NA	NA	20.1653	NA	NA	19.839	NA	NA	NA	NA	NA	NA	NA	NA	NA	NA	0	0	1	0	0	1	2
C15F1.7b;C15F1.7a;ZK430.3	sod-1	C15F1.7b wormpep=CE20508 gene=WBGene00004930 locus=sod-1 status=Confirmed uniprot=P34697 insdc=CCD64618.1 product=Superoxide dismutase [Cu-Zn];C15F1.7a wormpep=CE23550 gene=WBGene00004930 locus=sod-1 status=Confirmed uniprot=P34697 insdc=CCD64617.1 produ	3	3	3	3	36.7	16.237	0	14.423			+	NA	NA	21.8757	NA	NA	21.8672	20.0641	NA	NA	19.0683	NA	NA	19.0599	NA	NA	21.3797	NA	NA	20.7302	NA	NA	NA	NA	NA	NA	NA	NA	NA	NA	0	0	2	0	0	0	2
C15H11.5	set-31	C15H11.5 wormpep=CE08182 gene=WBGene00007615 locus=set-31 status=Confirmed uniprot=O17585 insdc=CAB02737.1	1	1	1	1	2	58.532	0	4.8599			+	16.8758	19.8309	NA	16.6357	19.16	NA	16.0306	12.1753	15.1304	NA	11.9352	14.4595	NA	16.4302	19.882	NA	16.2702	19.2111	NA	NA	NA	NA	NA	NA	NA	NA	NA	NA	NA	0	1	0	0	1	0	2
C15H7.3		C15H7.3 wormpep=CE00081 gene=WBGene00007610 status=Confirmed uniprot=P34337 insdc=CAA80125.1 product=Putative tyrosine-protein phosphatase C15H7.3	1	1	1	1	4	44.926	0	4.7678			+	NA	19.2657	19.8203	NA	NA	19.9486	17.2048	NA	15.1782	15.7328	NA	NA	15.8612	NA	19.2657	19.8203	NA	NA	19.9486	NA	NA	NA	NA	NA	NA	NA	NA	NA	NA	0	0	1	0	0	1	2
C16C10.4		C16C10.4 wormpep=CE01495 gene=WBGene00007625 status=Confirmed uniprot=Q09250 insdc=CAA86742.1 product=Probable histone deacetylase complex subunit SAP18	1	2	2	2	13.9	18.971	0.002079	2.9472			+	NA	NA	NA	NA	NA	NA	NA	NA	NA	NA	NA	NA	NA	NA	NA	NA	NA	NA	NA	NA	NA	NA	NA	NA	NA	NA	NA	NA	NA	0	0	0	0	1	1	2
C16C10.6	ccdc-55	C16C10.6 wormpep=CE01497 gene=WBGene00007627 locus=ccdc-55 status=Confirmed uniprot=Q09252 insdc=CAA86744.1 product=Nuclear speckle splicing regulatory protein 1 homolog	1	1	1	1	2.6	45.1	0.0020661	2.8864			+	20.9261	NA	NA	20.113	18.6829	NA	17.5104	16.6782	NA	NA	15.865	14.435	NA	20.9261	NA	NA	20.113	18.6829	NA	NA	NA	NA	NA	NA	NA	NA	NA	NA	NA	1	0	0	1	0	0	2
C17H12.14	vha-8	C17H12.14 wormpep=CE19362 gene=WBGene00006917 locus=vha-8 status=Confirmed uniprot=Q95X44 insdc=CCD65002.1	1	2	2	2	8.8	25.586	0	6.0683			+	NA	NA	20.735	NA	NA	21.2393	18.1022	NA	NA	16.8281	NA	NA	17.3325	NA	NA	20.735	NA	NA	20.5926	NA	NA	NA	NA	NA	NA	NA	NA	NA	NA	0	0	0	0	0	2	2
C18H9.3a;C18H9.3b;C18H9.3c;C18H9.3d;C18H9.3e		C18H9.3a wormpep=CE47928 gene=WBGene00016002 status=Confirmed uniprot=Q09237 insdc=CCD65263.2 product=GYF domain-containing protein C18H9.3;C18H9.3b wormpep=CE52358 gene=WBGene00016002 status=Confirmed uniprot=A0A2C9C367 insdc=SOF58735.1 product=GYF dom	5	2	2	2	2.8	113.49	0	4.3105			+	NA	NA	20.3229	NA	NA	20.323	15.6225	NA	NA	14.6225	NA	NA	14.6226	NA	NA	19.3869	NA	NA	19.388	NA	NA	NA	NA	NA	NA	NA	NA	NA	NA	0	0	0	0	0	2	2
C24G6.1	syp-2	C24G6.1 wormpep=CE17456 gene=WBGene00006376 locus=syp-2 status=Confirmed uniprot=O76388 insdc=CCD65128.1	1	1	1	1	5.2	23.703	0	3.9218			+	17.3902	19.7465	18.8034	NA	20.6486	NA	17.8877	13.6897	16.046	15.1029	NA	16.9482	NA	17.3535	19.8244	18.2956	NA	20.7266	NA	NA	NA	NA	NA	NA	NA	NA	NA	NA	NA	0	1	0	0	1	0	2
C25A1.8	clec-87	C25A1.8 wormpep=CE08374 gene=WBGene00007709 locus=clec-87 status=Confirmed uniprot=Q9XVS3 insdc=CAB02756.1 product=C-type lectin domain-containing protein 87	1	2	2	2	11.2	26.764	0	5.6491				NA	NA	21.9466	19.8605	NA	22.0409	19.5652	NA	NA	18.3617	16.2755	NA	18.4559	NA	NA	21.7078	NA	NA	21.0946	17.5596	18.3367	21.7417	21.4695	17.6644	22.1557	1.21722	19.8213	0.280662	0.812465	0	0	1	0	0	1	2
C27B7.5		C27B7.5 wormpep=CE03034 gene=WBGene00007762 status=Confirmed uniprot=Q18244 insdc=CAA90980.1	1	2	2	2	5.2	42.298	0	4.8451				20.0599	21.6466	21.1929	20.2069	22.4207	NA	19.1119	15.4748	17.0617	16.608	15.622	17.8357	NA	19.138	21.4598	19.9488	19.2974	21.8001	NA	21.28	21.5318	20.9881	21.816	21.9419	17.6834	-0.786184	20.8735	0.413198	0.845135	0	1	0	0	1	0	2
C37H5.6b;C37H5.6a	adss-1	C37H5.6b wormpep=CE29709 gene=WBGene00016509 locus=adss-1 status=Confirmed uniprot=P91134 insdc=CCD66986.1 product=Adenylosuccinate synthetase;C37H5.6a wormpep=CE08630 gene=WBGene00016509 locus=adss-1 status=Confirmed uniprot=P91134 insdc=CCD66985.1 prod	2	2	2	2	3.9	47.708	0.0020619	2.8857			+	NA	NA	NA	NA	NA	21.6645	17.4166	NA	NA	NA	NA	NA	17.4166	NA	NA	NA	NA	NA	NA	NA	NA	NA	NA	NA	NA	NA	NA	NA	NA	0	0	0	0	0	2	2
C44B11.3;F40F4.5	mec-12	C44B11.3 wormpep=CE24843 gene=WBGene00003175 locus=mec-12 status=Confirmed uniprot=P91910 insdc=CCD67209.1 product=Detyrosinated tubulin alpha-3 chain;F40F4.5 wormpep=CE30131 gene=WBGene00006535 locus=tba-9 status=Partially_confirmed uniprot=Q20221 insdc	2	6	1	0	12.7	50.112	0.0048497	2.1764			+	23.7691	NA	21.1186	NA	NA	18.4293	19.6204	19.3768	NA	16.7263	NA	NA	14.0369	23.7691	NA	21.1186	NA	NA	18.4293	NA	NA	NA	NA	NA	NA	NA	NA	NA	NA	1	0	1	0	0	0	2
C46A5.6		C46A5.6 wormpep=CE08756 gene=WBGene00016702 status=Confirmed uniprot=Q18650 insdc=CCD66591.1	1	2	2	2	12	35.725	0	4.4341				NA	NA	18.834	NA	21.5536	16.7895	18.2179	NA	NA	15.249	NA	17.9687	13.2045	NA	NA	19.4542	NA	20.8398	18.4319	18.5333	16.4582	18.6291	17.1947	21.0749	16.9044	0.51777	18.1324	0.674446	0.938619	0	0	0	0	2	0	2
C46F11.2b;C46F11.2a	gsr-1	C46F11.2b wormpep=CE08773 gene=WBGene00008117 locus=gsr-1 status=Confirmed uniprot=Q93379 insdc=CAD88214.1 product=Glutathione reductase, mitochondrial;C46F11.2a wormpep=CE17558 gene=WBGene00008117 locus=gsr-1 status=Confirmed uniprot=Q93379 insdc=CAB037	2	1	1	1	2	49.801	0.0048638	2.1792			+	NA	NA	19.0333	NA	NA	19.0227	15.3842	NA	NA	14.3894	NA	NA	14.3789	NA	NA	19.0333	NA	NA	19.0227	NA	NA	NA	NA	NA	NA	NA	NA	NA	NA	0	0	1	0	0	1	2
C48B6.2		C48B6.2 wormpep=CE08804 gene=WBGene00016740 status=Confirmed uniprot=O01513 insdc=CCD67579.1 product=Putative 40S ribosomal protein S4-like	1	2	2	2	10.4	21.077	0.0039448	2.385				17.6103	19.2946	19.3895	17.1525	19.6805	NA	17.5622	13.9099	15.5941	15.6891	13.4521	15.9801	NA	17.9763	18.8184	18.8659	17.7474	20.0664	NA	18.8304	19.1798	19.1847	18.7616	19.2017	17.153	-0.692818	18.7185	0.301055	0.812465	1	0	0	0	1	0	2
C52D10.13;C34F6.3;C34F6.2;F11G11.11	col-138	C52D10.13 wormpep=CE17596 gene=WBGene00000711 locus=col-138 status=Confirmed uniprot=A3QM98 insdc=CAM36330.1;C34F6.3 wormpep=CE15672 gene=WBGene00000752 locus=col-179 status=Confirmed uniprot=O17642 insdc=CAB03942.1;C34F6.2 wormpep=CE15671 gene=WBGene00000	4	1	1	1	3.6	27.961	0	3.5623			+	19.2216	19.8198	21.1845	17.8407	19.9525	18.4057	19.0734	15.8997	16.4979	17.8625	14.5188	16.6306	15.0837	17.9725	18.2569	20.735	17.282	18.3364	17.5606	NA	NA	NA	NA	NA	NA	NA	NA	NA	NA	0	0	2	0	0	0	2
C52E4.4	rpt-1	C52E4.4 wormpep=CE08946 gene=WBGene00004501 locus=rpt-1 status=Confirmed uniprot=Q18787 insdc=CAB01414.1 product=26S proteasome regulatory subunit 7	1	4	4	4	11.3	48.61	0	22.791			+	NA	NA	22.2266	NA	NA	22.8619	18.8241	NA	NA	17.4718	NA	NA	18.107	NA	NA	20.5291	NA	NA	21.4865	NA	NA	NA	NA	NA	NA	NA	NA	NA	NA	0	0	0	0	0	2	2
C53A5.3	hda-1	C53A5.3 wormpep=CE08952 gene=WBGene00001834 locus=hda-1 status=Confirmed uniprot=O17695 insdc=CAB03984.1 product=Histone deacetylase 1	1	2	2	2	2.8	52.137	0	6.6107				17.5203	NA	19.7074	18.4807	NA	19.1908	16.2937	12.8764	NA	15.0635	13.8368	NA	14.5469	17.6011	NA	19.8326	18.0813	NA	NA	18.7404	19.1749	19.5025	20.0897	18.3402	19.3056	0.105916	19.1922	0.866512	0.970221	0	0	1	0	0	1	2
D1007.8		D1007.8 wormpep=CE36119 gene=WBGene00017005 status=Confirmed uniprot=Q9TXQ8 insdc=CCD67319.1	1	2	2	2	8.1	29.139	0	4.0839				17.4673	20.0311	NA	NA	21.5363	NA	18.5744	14.0078	16.5716	NA	NA	18.0768	NA	17.9236	20.4874	NA	NA	20.5065	NA	18.6874	19.9162	17.16	17.1694	21.0575	18.029	0.16407	18.6699	0.844111	0.969251	0	1	0	0	1	0	2
E04D5.1a	eif-2A	E04D5.1a wormpep=CE37820 gene=WBGene00008480 locus=eif-2A status=Confirmed uniprot=Q19052 insdc=CAA91279.2 product=Eukaryotic translation initiation factor 2A	1	2	2	2	4	64.019	0	10.269			+	NA	NA	20.191	NA	NA	20.6855	16.3719	NA	NA	15.1035	NA	NA	15.5981	NA	NA	19.3689	NA	NA	19.8674	NA	NA	NA	NA	NA	NA	NA	NA	NA	NA	0	0	0	0	0	2	2
F07G6.10		F07G6.10 wormpep=CE40691 gene=WBGene00045271 status=Confirmed uniprot=A3FPJ3 insdc=CCD66892.1	1	2	2	2	18.9	12.172	0	4.073				NA	NA	21.1734	21.3864	NA	21.0639	20.2142	NA	NA	18.5884	18.8014	NA	18.479	NA	NA	20.7097	21.0044	NA	20.7021	18.8382	17.5341	20.9686	22.9954	16.6588	21.1788	1.16405	19.6956	0.339878	0.821619	0	0	0	2	0	0	2
F13H8.2		F13H8.2 wormpep=CE27127 gene=WBGene00017435 status=Confirmed uniprot=Q19433 insdc=CCD66044.1	1	1	1	1	1.6	103.22	0	14.786			+	17.8042	19.7044	20.6169	NA	20.6828	NA	16.446	12.1895	14.0896	15.0022	NA	15.0681	NA	18.2906	19.8858	20.1657	NA	20.8642	NA	NA	NA	NA	NA	NA	NA	NA	NA	NA	NA	0	1	0	0	1	0	2
F15G9.1b;F15G9.1c;F15G9.1a		F15G9.1b wormpep=CE23660 gene=WBGene00008865 status=Confirmed uniprot=Q10033 insdc=CAB54215.1;F15G9.1c wormpep=CE32382 gene=WBGene00008865 status=Confirmed uniprot=Q8I4L0 insdc=CAD56568.1;F15G9.1a wormpep=CE01549 gene=WBGene00008865 status=Confirmed unipro	3	1	1	1	6.8	22.337	0	12.36			+	19.1916	19.9823	19.7954	NA	20.63	NA	18.0837	15.2847	16.0754	15.8885	NA	16.7231	NA	19.2103	20.0358	19.6128	NA	20.6835	NA	NA	NA	NA	NA	NA	NA	NA	NA	NA	NA	0	1	0	0	1	0	2
F23F12.6	rpt-3	F23F12.6 wormpep=CE01253 gene=WBGene00004503 locus=rpt-3 status=Confirmed uniprot=P46502 insdc=CCD69926.1 product=Probable 26S proteasome regulatory subunit 6B	1	5	5	5	12.6	46.357	0	6.9105			+	NA	NA	22.017	NA	NA	22.8267	18.9544	NA	NA	17.4935	NA	NA	18.3031	NA	NA	21.2311	NA	NA	20.9684	NA	NA	NA	NA	NA	NA	NA	NA	NA	NA	0	0	0	0	0	2	2
F25B4.1	gcst-1	F25B4.1 wormpep=CE09620 gene=WBGene00017765 locus=gcst-1 status=Confirmed uniprot=Q22968 insdc=CCD64504.1 product=Aminomethyltransferase	1	3	3	3	8.5	43.92	0	4.8715				20.6896	21.2431	23.2469	20.4836	21.1125	19.1477	19.3816	15.9347	16.4882	18.492	15.7286	16.3577	14.3928	19.4831	19.8502	22.4324	19.284	19.8068	19.3518	21.9097	21.1282	23.0421	22.0926	20.6338	19.2625	-1.3637	21.3448	0.138805	0.800417	0	0	2	0	0	0	2
F27E5.3		F27E5.3 wormpep=CE43399 gene=WBGene00009193 status=Partially_confirmed uniprot=Q09552 insdc=CAA88465.2	1	2	2	2	3.6	54.833	0	5.0763				NA	21.5515	20.4031	NA	21.2173	NA	17.9104	NA	16.7441	15.5958	NA	16.41	NA	NA	21.4143	19.9435	NA	20.819	NA	16.6827	21.4366	20.1983	19.7864	20.7386	17.4262	-0.122147	19.3781	0.915332	0.980103	0	1	0	0	1	0	2
F29F11.1	sqv-4	F29F11.1 wormpep=CE05767 gene=WBGene00005022 locus=sqv-4 status=Confirmed uniprot=Q19905 insdc=CAA98269.1 product=UDP-glucose 6-dehydrogenase	1	2	2	2	4.2	52.755	0.0029791	2.4793			+	NA	NA	20.9313	NA	NA	21.2822	17.3625	NA	NA	16.1764	NA	NA	16.5273	NA	NA	20.0548	NA	NA	20.2844	NA	NA	NA	NA	NA	NA	NA	NA	NA	NA	0	0	1	0	0	1	2
F32H2.5	fasn-1	F32H2.5 wormpep=CE42777 gene=WBGene00009342 locus=fasn-1 status=Confirmed uniprot=P91871 insdc=CAB04244.2	1	3	3	3	1.3	289.22	0	8.5388			+	NA	NA	19.0199	NA	NA	20.4273	13.923	NA	NA	12.0541	NA	NA	13.4615	NA	NA	19.1058	NA	NA	19.4358	NA	NA	NA	NA	NA	NA	NA	NA	NA	NA	0	0	0	0	0	2	2
F33D11.10;Y65B4A.6a;Y65B4A.6b		F33D11.10 wormpep=CE09901 gene=WBGene00018007 status=Confirmed uniprot=O44781 insdc=CCD66444.1;Y65B4A.6a wormpep=CE34419 gene=WBGene00022029 status=Confirmed uniprot=Q9BL61 insdc=CCD71923.1	3	3	2	2	7.3	45.481	0	4.0851				19.2281	18.9661	19.6344	17.7761	19.3504	20.152	17.4073	14.7046	14.4426	15.1108	13.2525	14.8269	15.6285	19.3809	19.0128	19.3469	18.4178	19.2049	NA	20.4483	18.8513	19.4295	19.3852	18.8717	20.2669	-0.0684414	19.5421	0.911776	0.980103	1	0	0	0	0	1	2
F38E11.5	copb-2	F38E11.5 wormpep=CE18673 gene=WBGene00009542 locus=copb-2 status=Confirmed uniprot=Q20168 insdc=CAA92776.1 product=Probable coatomer subunit beta	1	1	1	1	1	111.11	0	18.726			+	NA	NA	20.3651	NA	NA	19.9751	15.4552	NA	NA	14.6371	NA	NA	14.247	NA	NA	20.3651	NA	NA	19.9751	NA	NA	NA	NA	NA	NA	NA	NA	NA	NA	0	0	1	0	0	1	2
F39C12.2a;F39C12.2d;F39C12.2c;F39C12.2e;F39C12.2b	add-1	F39C12.2a wormpep=CE28308 gene=WBGene00000072 locus=add-1 status=Confirmed uniprot=Q9U9K0 insdc=CCD70842.1 product=Adducin-related protein 1;F39C12.2d wormpep=CE30979 gene=WBGene00000072 locus=add-1 status=Confirmed uniprot=Q9U9K0 insdc=CCD70845.1 produc	5	1	1	1	1.5	76.372	0.0020346	2.7748			+	NA	19.2752	NA	17.7388	20.0655	17.2617	16.1003	NA	14.3683	NA	12.8319	15.1586	12.3548	NA	18.4827	NA	17.7144	20.3581	17.476	NA	NA	NA	NA	NA	NA	NA	NA	NA	NA	0	0	1	0	1	0	2
F39H2.2a;F39H2.2b	sig-7	F39H2.2a wormpep=CE32410 gene=WBGene00000890 locus=sig-7 status=Confirmed uniprot=G5EEW6 insdc=CAB03088.2 product=Peptidyl-prolyl cis-trans isomerase sig-7;F39H2.2b wormpep=CE32411 gene=WBGene00000890 locus=sig-7 status=Confirmed uniprot=G5EEW6 insdc=CAD	2	2	2	2	5.4	50.405	0	7.664				21.1069	20.1963	19.3097	19.3054	NA	17.8413	17.9294	16.7851	15.8743	14.9878	14.9835	NA	13.5193	20.6169	19.072	18.9899	18.9877	NA	18.2557	22.327	20.0814	19.1048	20.9145	18.6821	17.9561	-1.32023	19.8443	0.0911104	0.800417	2	0	0	0	0	0	2
F42G9.1b;F42G9.1a	ppm-1.G	F42G9.1b wormpep=CE30788 gene=WBGene00018362 locus=ppm-1.G status=Confirmed uniprot=Q8MNS3 insdc=CCD61883.1 product=Probable protein phosphatase 2C F42G9.1;F42G9.1a wormpep=CE07231 gene=WBGene00018362 locus=ppm-1.G status=Confirmed uniprot=P49595 insdc=C	2	2	2	2	4.1	50.994	0.0029851	2.4821				16.1684	NA	20.6703	17.0425	NA	20.2482	17.182	11.7761	NA	16.278	12.6502	NA	15.8559	17.2251	NA	20.1971	17.6621	NA	18.5769	17.3885	18.0926	20.4654	18.6516	18.2842	20.363	0.450717	18.8742	0.518804	0.898213	0	0	2	0	0	0	2
REV__F44B9.2		F44B9.2 wormpep=CE00171 gene=WBGene00018407 status=Confirmed uniprot=P34423 insdc=CCD63442.1	1	1	1	1	0	55.769	0.0020899	2.9693			+	NA	21.3455	23.5001	16.8425	17.502	NA	NA	NA	NA	NA	NA	NA	NA	NA	NA	NA	NA	NA	NA	NA	NA	NA	NA	NA	NA	NA	NA	NA	NA	0	1	1	0	0	0	2
F46B6.3a;F46B6.3b	smg-4	F46B6.3a wormpep=CE26973 gene=WBGene00004882 locus=smg-4 status=Confirmed uniprot=Q20445 insdc=CAA94820.2;F46B6.3b wormpep=CE30440 gene=WBGene00004882 locus=smg-4 status=Confirmed uniprot=Q8WQF3 insdc=CAD18872.2	2	2	2	2	6.7	38.865	0	3.4961				18.3449	21.1456	19.0136	17.7887	21.397	NA	19.0974	14.8855	17.6862	15.5542	14.3292	17.9376	NA	18.6945	21.0339	19.0289	18.4164	19.9116	NA	19.565	21.0308	18.8088	19.3978	20.9183	16.4325	-0.885332	19.3589	0.300804	0.812465	0	1	0	0	1	0	2
F46B6.7	ztf-7	F46B6.7 wormpep=CE05873 gene=WBGene00009772 locus=ztf-7 status=Confirmed uniprot=Q20448 insdc=CAA94823.1	1	1	1	1	2	71.113	0	4.5169			+	17.6547	17.0536	19.4083	18.3228	NA	19.4633	16.4093	13.0697	12.4686	14.8233	13.7378	NA	14.8783	17.3405	16.9397	19.5557	17.7859	NA	19.6106	NA	NA	NA	NA	NA	NA	NA	NA	NA	NA	0	0	1	0	0	1	2
F47B10.1	suca-1	F47B10.1 wormpep=CE03351 gene=WBGene00009812 locus=suca-1 status=Confirmed uniprot=P53588 insdc=CAA91981.1 product=Succinate--CoA ligase [ADP-forming] subunit beta, mitochondrial	1	1	1	1	2.1	47.419	0.002997	2.5101			+	NA	NA	NA	18.3188	19.0192	20.5317	16.4785	NA	NA	NA	13.6184	14.3188	15.8313	NA	NA	NA	18.298	18.6482	20.6462	NA	NA	NA	NA	NA	NA	NA	NA	NA	NA	0	0	1	0	0	1	2
F47C12.4	clec-79	F47C12.4 wormpep=CE10676 gene=WBGene00018548 locus=clec-79 status=Confirmed uniprot=Q20528 insdc=CCD71379.1	1	2	2	2	3.7	65.869	0	4.0933			+	NA	20.6568	NA	NA	NA	NA	15.6124	NA	15.6124	NA	NA	NA	NA	NA	NA	NA	NA	NA	NA	NA	NA	NA	NA	NA	NA	NA	NA	NA	NA	0	2	0	0	0	0	2
F47D12.4c;F47D12.4b;F47D12.4a	hmg-1.2	F47D12.4c wormpep=CE28234 gene=WBGene00001972 locus=hmg-1.2 status=Confirmed uniprot=Q09390 insdc=CCD83371.1 product=High mobility group protein 1.2;F47D12.4b wormpep=CE28233 gene=WBGene00001972 locus=hmg-1.2 status=Confirmed uniprot=Q09390 insdc=CCD8337	3	2	2	2	7.3	27.133	0	4.0348				NA	17.8126	19.6518	NA	NA	21.5937	18.5489	NA	14.3531	16.1924	NA	NA	18.1343	NA	18.6123	19.5319	NA	NA	20.8094	17.7499	17.6978	19.447	18.9482	17.4209	21.7085	1.06101	18.8287	0.210167	0.800417	0	0	0	0	0	2	2
F48E8.5	paa-1	F48E8.5 wormpep=CE30997 gene=WBGene00003901 locus=paa-1 status=Confirmed uniprot=Q09543 insdc=CCD71513.1 product=Probable serine\/threonine-protein phosphatase PP2A regulatory subunit	1	3	3	3	4.2	66.148	0	4.1648			+	NA	NA	21.1184	NA	NA	22.391	17.9838	NA	NA	16.2115	NA	NA	17.4841	NA	NA	20.6811	NA	NA	20.811	NA	NA	NA	NA	NA	NA	NA	NA	NA	NA	0	0	0	0	0	2	2
F49C12.8	rpn-7	F49C12.8 wormpep=CE03368 gene=WBGene00004463 locus=rpn-7 status=Confirmed uniprot=Q20585 insdc=CAA92512.1 product=26S proteasome non-ATPase regulatory subunit 6	1	3	3	3	9.8	47.583	0	6.0269			+	NA	NA	20.4823	NA	NA	21.3748	17.5371	NA	NA	16.0229	NA	NA	16.9153	NA	NA	NA	NA	NA	NA	NA	NA	NA	NA	NA	NA	NA	NA	NA	NA	0	0	0	0	0	2	2
F53B2.8		F53B2.8 wormpep=CE28030 gene=WBGene00009957 status=Confirmed uniprot=Q95QF1 insdc=CAC42305.1	1	1	1	1	7.1	21.127	0.0020471	2.8328			+	18.9238	20.0547	NA	16.9593	20.6942	16.944	19.7539	16.9238	18.0548	NA	14.9593	18.6942	14.944	17.9001	20.2068	NA	16.5904	20.8463	16.5802	NA	NA	NA	NA	NA	NA	NA	NA	NA	NA	0	1	0	0	1	0	2
F53F10.4c;F53F10.4a;F53F10.4b;F53F10.4d	unc-108	F53F10.4c wormpep=CE52077 gene=WBGene00006833 locus=unc-108 status=Confirmed uniprot=A0A2C9C3C9 insdc=SOF58717.1;F53F10.4a wormpep=CE10986 gene=WBGene00006833 locus=unc-108 status=Confirmed uniprot=O01577 insdc=CCD66422.1;F53F10.4b wormpep=CE52318 gene=WBG	4	2	2	2	14.9	18.395	0	5.2287			+	NA	NA	19.7195	NA	NA	19.5549	17.3176	NA	NA	16.3975	NA	NA	16.233	NA	NA	NA	NA	NA	NA	NA	NA	NA	NA	NA	NA	NA	NA	NA	NA	0	0	1	0	0	1	2
F53F10.5	npp-11	F53F10.5 wormpep=CE10988 gene=WBGene00003797 locus=npp-11 status=Confirmed uniprot=O01576 insdc=CCD66423.1	1	2	2	2	2.4	77.271	0	3.6007				19.797	17.4846	20.0083	20.2455	18.048	18.8637	17.8937	15.7095	13.3971	15.9208	16.158	13.9605	14.7762	18.7765	18.2483	18.8663	19.6314	18.53	18.7041	21.0171	17.3698	19.8034	21.8546	17.5692	18.9785	0.0706734	19.4321	0.932023	0.982111	0	0	0	2	0	0	2
F54C4.1	mrpl-40	F54C4.1 wormpep=CE19890 gene=WBGene00018793 locus=mrpl-40 status=Confirmed uniprot=Q9TZ90 insdc=CCD66086.1	1	3	3	3	18.5	21.766	0	12.345				22.5286	21.2774	21.5274	22.3671	21.34	21.0126	20.918	19.0692	17.8179	18.068	18.9077	17.8805	17.5531	20.8755	20.377	20.6371	20.9663	20.3916	21.8608	23.7488	21.1625	21.3225	23.9762	20.8612	21.1275	-0.0896519	22.0331	0.899	0.980103	0	0	0	1	0	1	2
F54D8.1	dpy-17	F54D8.1 wormpep=CE11066 gene=WBGene00001076 locus=dpy-17 status=Confirmed uniprot=Q20778 insdc=CCD67406.1	1	1	1	1	4	34.546	0	36.769			+	NA	NA	20.4247	NA	NA	20.9236	18.3737	NA	NA	17.1028	NA	NA	17.6017	NA	NA	20.4247	NA	NA	20.9236	NA	NA	NA	NA	NA	NA	NA	NA	NA	NA	0	0	1	0	0	1	2
F55A3.3	spt-16	F55A3.3 wormpep=CE17113 gene=WBGene00018849 locus=spt-16 status=Confirmed uniprot=Q9N5R9 insdc=CCD66831.1 product=FACT complex subunit spt-16	1	2	2	2	1.8	116.86	0.0048403	2.1481				NA	NA	19.1132	18.061	NA	20.6727	15.5056	NA	NA	13.3584	12.3061	NA	14.9178	NA	NA	19.3867	18.8606	NA	19.6382	17.994	19.0157	18.9084	19.67	17.2288	20.7875	0.589426	18.9341	0.499446	0.884809	0	0	0	0	0	2	2
F56H1.7	oxy-5	F56H1.7 wormpep=CE41412 gene=WBGene00045483 locus=oxy-5 status=Confirmed uniprot=A7DT45 insdc=CCD62969.1	1	1	1	1	10.5	17.864	0	5.9151			+	NA	NA	19.9472	NA	NA	20.3011	17.9651	NA	NA	16.7774	NA	NA	17.1311	NA	NA	19.9472	NA	NA	20.3011	NA	NA	NA	NA	NA	NA	NA	NA	NA	NA	0	0	1	0	0	1	2
F57B9.10b;F57B9.10a	rpn-6.1	F57B9.10b wormpep=CE38077 gene=WBGene00004462 locus=rpn-6.1 status=Confirmed uniprot=Q20938 insdc=CCD70320.1 product=Probable 26S proteasome regulatory subunit rpn-6.1;F57B9.10a wormpep=CE25011 gene=WBGene00004462 locus=rpn-6.1 status=Confirmed uniprot=Q	2	1	1	1	2.4	47.073	0.0076702	2.0746			+	17.1854	17.0958	19.3162	14.214	17.5255	19.1179	16.0688	12.5416	12.4519	14.6723	9.57018	12.8817	14.474	16.2979	16.2381	19.5593	14.3169	16.5246	19.361	NA	NA	NA	NA	NA	NA	NA	NA	NA	NA	0	0	1	0	0	1	2
F58B3.5a;F58B3.5c;F58B3.5b	mars-1	F58B3.5a wormpep=CE06007 gene=WBGene00003415 locus=mars-1 status=Confirmed uniprot=Q20970 insdc=CAA97803.1 product=Methionine--tRNA ligase, cytoplasmic;F58B3.5c wormpep=CE44546 gene=WBGene00003415 locus=mars-1 status=Confirmed uniprot=D3YT56 insdc=CBK194	3	2	2	2	2.7	101.71	0	10.228			+	NA	NA	19.7958	NA	NA	20.7398	15.7587	NA	NA	14.2108	NA	NA	15.1549	NA	NA	19.7958	NA	NA	20.1016	NA	NA	NA	NA	NA	NA	NA	NA	NA	NA	0	0	0	0	0	2	2
F58B3.9	ttr-50	F58B3.9 wormpep=CE11362 gene=WBGene00010234 locus=ttr-50 status=Confirmed uniprot=G5EE48 insdc=CAA97805.1	1	2	2	2	9.4	22.498	0.0020534	2.8547			+	NA	NA	19.6759	NA	NA	22.0084	18.9478	NA	NA	16.3539	NA	NA	18.6865	NA	NA	20.8685	NA	NA	21.0597	NA	NA	NA	NA	NA	NA	NA	NA	NA	NA	0	0	0	0	0	2	2
H27M09.2	rpb-5	H27M09.2 wormpep=CE23831 gene=WBGene00019246 locus=rpb-5 status=Confirmed uniprot=Q9N5K2 insdc=CCD72467.1 product=DNA-directed RNA polymerases I, II, and III subunit RPABC1	1	2	2	2	9	24.348	0	3.4783				18.6253	20.8617	20.4037	17.0281	20.5488	19.4697	19.3682	15.4553	17.6917	17.2338	13.8582	17.3789	16.2997	18.8348	19.4947	19.8767	18.0362	19.3254	18.7982	19.8454	20.7468	20.1989	18.6372	20.07	19.5845	-0.83314	19.8471	0.159475	0.800417	0	0	2	0	0	0	2
K04C2.2		K04C2.2 wormpep=CE00722 gene=WBGene00019380 status=Confirmed uniprot=Q21210 insdc=CCD72615.1	1	2	2	2	1.8	109.85	0	6.4302				20.0486	21.4945	21.8341	19.5221	22.0704	NA	17.9243	14.3481	15.794	16.1337	13.8217	16.37	NA	19.2388	19.9758	20.0414	19.2188	21.2544	NA	21.2687	21.3796	21.6292	21.1312	21.5917	17.7683	-1.26216	20.7948	0.19357	0.800417	0	0	0	0	2	0	2
K04G7.4a	nuo-4	K04G7.4a wormpep=CE01361 gene=WBGene00019401 locus=nuo-4 status=Confirmed uniprot=Q21233 insdc=CCD61616.1 product=NADH dehydrogenase [ubiquinone] 1 alpha subcomplex subunit 10, mitochondrial	1	3	3	3	7.6	50.861	0	4.4608			+	NA	NA	19.6342	NA	NA	20.9523	16.7383	NA	NA	14.9337	NA	NA	16.2519	NA	NA	20.0312	NA	NA	19.2992	NA	NA	NA	NA	NA	NA	NA	NA	NA	NA	0	0	0	0	0	2	2
K06A5.6	acdh-3	K06A5.6 wormpep=CE11776 gene=WBGene00019433 locus=acdh-3 status=Confirmed uniprot=O44549 insdc=CCD68115.1 product=Probable acyl-CoA dehydrogenase	1	4	4	4	10.3	45.776	0	8.0047			+	NA	NA	20.4322	NA	NA	22.3218	18.143	NA	NA	15.9087	NA	NA	17.7983	NA	NA	19.6609	NA	NA	20.6285	NA	NA	NA	NA	NA	NA	NA	NA	NA	NA	0	0	0	0	0	2	2
K07A12.3	asg-1	K07A12.3 wormpep=CE11868 gene=WBGene00000209 locus=asg-1 status=Confirmed uniprot=P90921 insdc=CAB03179.1 product=Probable ATP synthase subunit g 1, mitochondrial	1	2	2	2	13.7	14.919	0	3.5176				17.0359	NA	20.9956	NA	NA	22.2886	20.0015	14.2284	NA	18.1882	NA	NA	19.4812	18.3375	NA	19.5559	NA	NA	21.817	18.256	17.8161	20.7907	16.4063	18.3943	22.4034	0.113757	19.0111	0.910908	0.980103	0	0	0	0	0	2	2
R05H10.5a;R05H10.5b	gpx-2	R05H10.5a wormpep=CE18107 gene=WBGene00011045 locus=gpx-2 status=Confirmed uniprot=O62327 insdc=CAB05581.1 product=Glutathione peroxidase 2;R05H10.5b wormpep=CE48951 gene=WBGene00011045 locus=gpx-2 status=Confirmed uniprot=U4PB05 insdc=CDH93042.1 product	2	2	2	2	11	18.152	0	4.7732			+	NA	NA	21.0658	NA	NA	21.6661	19.227	NA	NA	17.8959	NA	NA	18.4961	NA	NA	21.0658	NA	NA	21.0584	NA	NA	NA	NA	NA	NA	NA	NA	NA	NA	0	0	0	0	0	2	2
R06F6.9	ech-4	R06F6.9 wormpep=CE01625 gene=WBGene00001153 locus=ech-4 status=Confirmed uniprot=Q09603 insdc=CAA86779.1	1	1	1	1	2.9	42.104	0	4.3784			+	NA	NA	19.0192	NA	NA	19.6898	15.8695	NA	NA	14.4957	NA	NA	15.1662	NA	NA	19.0192	NA	NA	19.6898	NA	NA	NA	NA	NA	NA	NA	NA	NA	NA	0	0	1	0	0	1	2
R11A5.4b;R11A5.4a;R11A5.4c;R11A5.4d	pck-2	R11A5.4b wormpep=CE36358 gene=WBGene00011232 locus=pck-2 status=Partially_confirmed uniprot=Q7JKI1 insdc=CAF31484.1;R11A5.4a wormpep=CE12728 gene=WBGene00011232 locus=pck-2 status=Confirmed uniprot=O02286 insdc=CAB05600.1;R11A5.4c wormpep=CE36359 gene=WBGe	4	2	2	2	3.4	65.582	0	3.835				NA	NA	19.0011	NA	17.104	21.2799	16.5274	NA	NA	13.9135	NA	12.0165	16.1924	NA	NA	18.656	NA	17.7075	20.5143	17.2235	18.232	18.7962	18.8835	16.6252	21.3947	0.88394	18.5258	0.366899	0.828219	0	0	0	0	0	2	2
R166.4	pro-1	R166.4 wormpep=CE03583 gene=WBGene00004185 locus=pro-1 status=Confirmed uniprot=Q22006 insdc=CAA90666.1 product=Pre-rRNA-processing protein pro-1	1	2	2	2	4.3	58.543	0	7.9571				16.6859	20.9376	18.7504	18.2086	21.024	NA	17.3438	11.7791	16.0308	13.8434	13.3016	16.1171	NA	16.3391	20.3122	17.7153	16.1714	20.4682	NA	17.906	20.8228	18.5455	19.8176	20.5453	18.1563	0.414976	19.2989	0.583252	0.912946	0	1	0	0	1	0	2
CON__sp|P61626|LYSC_HUMAN		sp|P61626|LYSC_HUMAN Lysozyme C OS=Homo sapiens GN=LYZ PE=1 SV=1	1	2	2	2	10.1	16.537	0	3.2092	+		+	NA	22.0025	21.0922	NA	NA	22.6441	20.4611	NA	18.8326	17.9222	NA	NA	19.4742	NA	21.0469	20.5826	NA	NA	22.1049	NA	NA	NA	NA	NA	NA	NA	NA	NA	NA	0	0	0	0	0	2	2
T02H6.11		T02H6.11 wormpep=CE21147 gene=WBGene00020181 status=Confirmed uniprot=Q9N5E4 insdc=CCD73582.1	1	2	2	2	16.9	15.12	0	6.7715				16.6666	NA	19.6594	16.4961	17.582	22.1412	19.3091	13.4967	NA	16.4895	13.3261	14.412	18.9712	17.1304	NA	18.6268	17.0452	17.5881	21.6342	17.8868	18.0249	19.4546	18.1052	17.1032	22.256	0.699411	18.8051	0.469478	0.880348	0	0	0	0	0	2	2
T09A5.11	ostb-1	T09A5.11 wormpep=CE01081 gene=WBGene00011638 locus=ostb-1 status=Confirmed uniprot=P45971 insdc=CAA85337.1 product=Dolichyl-diphosphooligosaccharide--protein glycosyltransferase 48 kDa subunit	1	2	2	2	3.8	48.759	0	3.8536				NA	NA	19.3151	16.3452	NA	21.0782	16.9685	NA	NA	14.7915	11.8217	NA	16.5546	NA	NA	17.99	17.2855	NA	20.5672	18.1024	18.0215	19.1102	17.9543	16.7377	21.193	0.216958	18.5198	0.800507	0.968546	0	0	0	0	0	2	2
T11G6.8a	rbm-22	T11G6.8a wormpep=CE33830 gene=WBGene00011722 locus=rbm-22 status=Confirmed uniprot=Q22412 insdc=CAA93419.2	1	1	1	1	2.5	45.842	0	5.1029			+	18.8673	20.07	19.1664	16.7932	20.1279	NA	17.5384	14.6974	15.9001	14.9965	12.6233	15.958	NA	18.3756	20.2617	18.575	16.9928	20.3196	NA	NA	NA	NA	NA	NA	NA	NA	NA	NA	NA	0	1	0	0	1	0	2
T13F2.8a	cav-1	T13F2.8a wormpep=CE13633 gene=WBGene00000301 locus=cav-1 status=Confirmed uniprot=Q94051 insdc=CAB03359.1 product=Caveolin-1	1	2	2	2	9.8	26.291	0	30.894			+	NA	NA	21.2963	NA	NA	22.4349	19.9752	NA	NA	18.2963	NA	NA	19.4349	NA	NA	21.2963	NA	NA	21.6718	NA	NA	NA	NA	NA	NA	NA	NA	NA	NA	0	0	0	0	0	2	2
T19B4.4	dnj-21	T19B4.4 wormpep=CE13742 gene=WBGene00001039 locus=dnj-21 status=Confirmed uniprot=P91454 insdc=CCD62976.1 product=Mitochondrial import inner membrane translocase subunit TIM14	1	2	2	2	18.8	11.731	0.0048972	2.2702				20.6155	20.6527	18.7616	20.0042	19.1928	19.6889	19.9779	18.0305	18.0678	16.1766	17.4192	16.6078	17.1039	19.9953	20.0994	19.0232	18.8388	18.9599	18.6478	21.8356	20.5379	18.5567	21.6132	18.714	19.8037	-0.266415	20.1769	0.743085	0.946243	1	1	0	0	0	0	2
T26A5.9	dlc-1	T26A5.9 wormpep=CE00788 gene=WBGene00001005 locus=dlc-1 status=Confirmed uniprot=Q22799 insdc=CCD63216.1 product=Dynein light chain 1, cytoplasmic	1	2	2	2	21.3	10.344	0	3.5682				NA	NA	23.2149	NA	21.3147	19.3757	21.3128	NA	NA	20.893	NA	18.9928	17.0538	NA	NA	22.4521	NA	19.9947	19.6213	18.1427	19.0835	23.01	17.6738	20.836	19.4905	-0.745298	19.7061	0.501516	0.884809	0	0	2	0	0	0	2
CON__tr|Q61782|Q61782_MOUSE		tr|Q61782|Q61782_MOUSE Type I epidermal keratin mRNA, 3'end (Fragment) OS=Mus musculus PE=2 SV=1	1	7	1	1	59.1	10.662	0	3.3191	+		+	NA	22.3231	NA	NA	NA	NA	19.7382	NA	19.7382	NA	NA	NA	NA	NA	NA	NA	NA	NA	NA	NA	NA	NA	NA	NA	NA	NA	NA	NA	NA	0	2	0	0	0	0	2
W01G7.5	lem-2	W01G7.5 wormpep=CE20129 gene=WBGene00002275 locus=lem-2 status=Confirmed uniprot=Q9XTB5 insdc=CAB03457.1 product=LEM protein 2	1	2	2	2	4.2	55.157	0	4.5452			+	NA	NA	20.7351	NA	NA	21.447	17.6751	NA	NA	16.2757	NA	NA	16.9876	NA	NA	19.8118	NA	NA	20.5252	NA	NA	NA	NA	NA	NA	NA	NA	NA	NA	0	0	0	0	0	2	2
W02D7.12		W02D7.12 wormpep=CE38637 gene=WBGene00044356 status=Confirmed uniprot=Q4W527 insdc=CCD69842.1	1	2	2	2	14.5	14.304	0	4.8341			+	NA	NA	21.4219	NA	NA	NA	18.8369	NA	NA	18.8369	NA	NA	NA	NA	NA	NA	NA	NA	NA	NA	NA	NA	NA	NA	NA	NA	NA	NA	NA	0	0	2	0	0	0	2
W02F12.5	dlst-1	W02F12.5 wormpep=CE31083 gene=WBGene00020950 locus=dlst-1 status=Confirmed uniprot=O45148 insdc=CCD72936.1 product=Dihydrolipoamide S-succinyltransferase	1	1	1	1	4.1	49.813	0	4.5262			+	NA	NA	19.8417	NA	NA	21.5857	17.5032	NA	NA	15.3823	NA	NA	17.1263	NA	NA	20.5602	NA	NA	20.5919	NA	NA	NA	NA	NA	NA	NA	NA	NA	NA	0	0	0	0	0	2	2
W07E11.1a;W07E11.1b		W07E11.1a wormpep=CE43278 gene=WBGene00012326 status=Confirmed uniprot=G5EF05 insdc=CAA90032.2;W07E11.1b wormpep=CE47916 gene=WBGene00012326 status=Partially_confirmed uniprot=K8F7V7 insdc=CCO25621.1	2	2	2	2	1	240.87	0	6.4675			+	NA	NA	18.1835	NA	NA	20.6416	13.9759	NA	NA	11.2766	NA	NA	13.7347	NA	NA	18.1835	NA	NA	19.6707	NA	NA	NA	NA	NA	NA	NA	NA	NA	NA	0	0	0	0	0	2	2
W07G4.4	lap-2	W07G4.4 wormpep=CE03794 gene=WBGene00002250 locus=lap-2 status=Confirmed uniprot=Q27245 insdc=CAB01448.1 product=Putative aminopeptidase W07G4.4	1	1	1	1	2.5	56.088	0.0020161	2.5723			+	NA	NA	19.5984	NA	NA	19.635	15.9164	NA	NA	14.898	NA	NA	14.9346	NA	NA	19.5984	NA	NA	19.635	NA	NA	NA	NA	NA	NA	NA	NA	NA	NA	0	0	1	0	0	1	2
W08F4.8a;W08F4.8b	cdc-37	W08F4.8a wormpep=CE14726 gene=WBGene00021097 locus=cdc-37 status=Confirmed uniprot=O02108 insdc=CCD63937.1 product=Probable Hsp90 co-chaperone cdc37;W08F4.8b wormpep=CE39286 gene=WBGene00021097 locus=cdc-37 status=Partially_confirmed uniprot=Q336L8 insdc	2	2	2	2	5.4	42.705	0	4.7816			+	NA	NA	21.0373	NA	NA	20.3625	17.6516	NA	NA	16.9499	NA	NA	16.275	NA	NA	20.3129	NA	NA	19.6844	NA	NA	NA	NA	NA	NA	NA	NA	NA	NA	0	0	0	0	0	2	2
Y105C5B.28a;Y105C5B.28b;Y105C5B.28c	gln-3	Y105C5B.28a wormpep=CE24078 gene=WBGene00001604 locus=gln-3 status=Confirmed uniprot=Q9U307 insdc=CAB60321.1 product=Glutamine synthetase;Y105C5B.28b wormpep=CE39807 gene=WBGene00001604 locus=gln-3 status=Confirmed uniprot=Q2HQL4 insdc=CAB54376.1 product	3	2	2	2	4.6	43.6	0	3.8491			+	NA	NA	20.215	NA	NA	20.5592	16.9379	NA	NA	15.7556	NA	NA	16.0997	NA	NA	20.215	NA	NA	19.615	NA	NA	NA	NA	NA	NA	NA	NA	NA	NA	0	0	0	0	0	2	2
Y110A7A.14	pas-3	Y110A7A.14 wormpep=CE30307 gene=WBGene00003924 locus=pas-3 status=Confirmed uniprot=Q9N599 insdc=CCD66205.1 product=Proteasome subunit alpha type-4	1	2	2	2	10	28.282	0	3.6644			+	NA	NA	21.1817	NA	NA	22.2228	18.9869	NA	NA	17.3744	NA	NA	18.4155	NA	NA	21.1817	NA	NA	21.7632	NA	NA	NA	NA	NA	NA	NA	NA	NA	NA	0	0	0	0	0	2	2
Y116A8A.9b;Y116A8A.9a;Y116A8A.9c	map-2	Y116A8A.9b wormpep=CE47033 gene=WBGene00003130 locus=map-2 status=Partially_confirmed uniprot=H1UBK1 insdc=CCF23399.1 product=Methionine aminopeptidase 2;Y116A8A.9a wormpep=CE24146 gene=WBGene00003130 locus=map-2 status=Confirmed uniprot=Q9U2V9 insdc=CAB	3	2	2	2	4.9	52.374	0	8.4784			+	NA	NA	19.2625	NA	NA	20.5716	16.6013	NA	NA	14.8031	NA	NA	16.1122	NA	NA	19.2625	NA	NA	19.8438	NA	NA	NA	NA	NA	NA	NA	NA	NA	NA	0	0	0	0	0	2	2
Y116A8C.34a	cyn-13	Y116A8C.34a wormpep=CE24152 gene=WBGene00000889 locus=cyn-13 status=Confirmed uniprot=Q9U2S6 insdc=CAB55151.1 product=Peptidyl-prolyl cis-trans isomerase E	1	1	1	1	4.2	36.423	0	6.7449			+	18.6398	18.7882	18.3465	18.7423	19.1507	NA	16.909	14.4699	14.6183	14.1766	14.5724	14.9808	NA	18.5714	18.8459	18.3759	18.6397	19.2083	NA	NA	NA	NA	NA	NA	NA	NA	NA	NA	NA	0	1	0	0	1	0	2
Y37E11B.10a;Y37E11B.10b		Y37E11B.10a wormpep=CE28114 gene=WBGene00021381 status=Confirmed uniprot=Q9TYM8 insdc=CCD61347.1;Y37E11B.10b wormpep=CE33857 gene=WBGene00021381 status=Partially_confirmed uniprot=H2KY66 insdc=CCD61348.1	2	1	1	1	2.9	53.074	0	4.213			+	17.8159	19.8315	18.8336	NA	19.8983	NA	17.1446	13.646	15.6616	14.6637	NA	15.7283	NA	17.8044	19.907	18.4828	NA	19.9738	NA	NA	NA	NA	NA	NA	NA	NA	NA	NA	NA	0	1	0	0	1	0	2
[truncated: 151 more rows]
[truncated: 46 more columns]

## Sheet: info
Raw files:
[truncated: 10 more rows]
