# Supplementary material for: Caenorhabditis elegans RMI2 functional homolog-2 (RMIF-2) and RMI1 (RMH-1) have both overlapping and distinct meiotic functions within the BTR complex
Source: PLoS Genet. 2021 Jul 12;17(7):e1009663. doi: 10.1371/journal.pgen.1009663 (PMC8318279; doi:10.1371/journal.pgen.1009663)
Supplement: S2 File — (XLSX) [file pgen.1009663.s005.xlsx]

## Sheet: WT
S2 File: RAD-51 Quantification and Statistical Analysis via a Fisher's exact test
	WT counts		Zone 1	Zone 2	Zone 3	Zone 4	Zone 5	Zone 6	Zone 7
		0 foci	206	154	120	20	35	48	46
			41	29	89	139	122	44	3
		1 foci	32	18	44	18	31	13	2
			215	165	165	141	126	79	47
		2-3 foci	9	11	23	56	47	24	1
			238	172	186	103	110	68	48
		4-6 foci	0	0	20	52	33	7	0
			247	183	189	107	124	85	49
		7-12 foci	0	0	2	13	10	0	0
			247	183	207	146	147	92	49
		>12 foci	0	0	0	4	1	0	0
			247	183	209	155	156	92	49

## Sheet: rmif-2
			rmif-2 counts		Zone 1	Zone 2	Zone 3	Zone 4	Zone 5	Zone 6	Zone 7
				0 foci	146	173	75	7	32	72	42
					18	34	111	179	119	31	12
				1 foci	10	24	29	10	15	11	8
					154	183	157	176	136	92	46
				2-3 foci	7	9	50	22	26	11	3
					157	198	136	164	125	92	51
				4-6 foci	1	1	28	64	33	5	1
					163	206	158	122	118	98	53
				7-12 foci	0	0	4	70	34	2	0
					164	207	182	116	117	101	54
				>12 foci	0	0	0	13	11	2	0
					164	207	186	173	140	101	54
				vs WT	Zone 1	Zone 2	Zone 3	Zone 4	Zone 5	Zone 6	Zone 7
				0 foci	0.1168	0.8913	0.0009	0.0041	0.8903	0.0125	0.0257
					ns	ns	***	**	ns	*	*
				1 foci	0.0299	0.6257	0.1941	0.0493	0.0169	0.5169	0.0963
					*	ns	ns	*	*	ns	ns
				2-3 foci	0.7976	0.497	< 0.0001	< 0.0001	0.0107	0.0082	0.6194
					ns	ns	****	****	*	**	ns
				4-6 foci	0.399	1	0.1224	0.8192	0.8901	0.5537	1
					ns	ns	ns	ns	ns	ns	ns
				7-12 foci	1	1	0.4266	< 0.0001	< 0.0001	0.499	1
					ns	ns	ns	****	****	ns	ns
				>12 foci	1	1	1	0.0789	0.0025	0.499	1
					ns	ns	ns	ns	**	ns	ns

## Sheet: rmh-1
				rmh-1 counts		Zone 1	Zone 2	Zone 3	Zone 4	Zone 5	Zone 6	Zone 7
					0 foci	119	159	105	25	61	44	19
						23	23	75	151	104	71	7
					1 foci	17	20	24	18	7	16	4
						125	162	156	158	158	99	22
					2-3 foci	4	3	21	35	17	21	3
						138	179	159	141	148	78	23
					4-6 foci	1	0	23	55	28	12	0
						141	182	157	121	137	103	26
					7-12 foci	1	0	7	36	42	16	0
						141	182	173	140	123	99	26
					>12 foci	0	0	0	7	10	6	0
						142	182	180	169	155	109	26
					vs WT	Zone 1	Zone 2	Zone 3	Zone 4	Zone 5	Zone 6	Zone 7
					0 foci	1	0.4544	0.918	0.749	0.005	0.0499	0.0269
						ns	ns	ns	ns	**	*	*
					1 foci	0.8743	0.7352	0.0604	0.8601	< 0.0001	1	0.1739
						ns	ns	ns	ns	****	ns	ns
					2-3 foci	0.7758	0.0527	0.8734	0.002	< 0.0001	0.4959	0.1171
						ns	ns	ns	**	****	ns	ns
					4-6 foci	0.365	1	0.3342	0.8149	0.3945	0.6295	1
						ns	ns	ns	ns	ns	ns	ns
					7-12 foci	0.365	1	0.0874	0.0018	< 0.0001	< 0.0001	1
						ns	ns	ns	**	****	****	ns
					>12 foci	1	1	1	0.548	0.0107	0.0347	1
						ns	ns	ns	ns	*	*	ns
					vs rmif-2	Zone 1	Zone 2	Zone 3	Zone 4	Zone 5	Zone 6	Zone 7
					0 foci	0.2386	0.317	0.0008	0.0006	0.0029	< 0.0001	0.7799
						ns	ns	***	***	**	****	ns
					1 foci	0.1045	0.874	0.556	0.1144	0.0746	0.5397	1
						ns	ns	ns	ns	ns	ns	ns
					2-3 foci	0.5533	0.1498	0.0003	0.043	0.0997	0.0533	0.3843
						ns	ns	***	*	ns	ns	ns
					4-6 foci	1	1	0.5495	0.576	0.3183	0.1382	1
						ns	ns	ns	ns	ns	ns	ns
					7-12 foci	0.4641	1	0.3735	0.0003	0.5988	0.0011	1
						ns	ns	ns	***	ns	**	ns
					>12 foci	1	1	1	0.2534	0.8218	0.286	1
						ns	ns	ns	ns	ns	ns	ns

## Sheet: rmh-1 rmif-2
				rmh-1;rmif-2 counts		Zone 1	Zone 2	Zone 3	Zone 4	Zone 5	Zone 6	Zone 7
					0 foci	128	158	45	4	4	9	14
						25	38	118	107	91	68	15
					1 foci	14	24	18	4	2	6	7
						139	172	145	107	93	71	22
					2-3 foci	11	13	33	11	4	7	2
						142	183	130	100	91	70	27
					4-6 foci	0	0	37	32	7	12	4
						153	196	126	79	88	65	25
					7-12 foci	0	1	24	45	39	16	2
						153	195	139	66	56	61	27
					>12 foci	0	0	6	15	39	27	0
						153	196	157	96	56	50	29
					vs WT	Zone 1	Zone 2	Zone 3	Zone 4	Zone 5	Zone 6	Zone 7
					0 foci	1	0.4194	< 0.0001	0.0152	< 0.0001	< 0.0001	< 0.0001
						ns	ns	****	*	****	****	****
					1 foci	0.2639	0.5141	0.0114	0.0241	< 0.0001	0.228	0.0113
						ns	ns	*	*	****	ns	*
					2-3 foci	0.1553	0.8359	0.0188	< 0.0001	< 0.0001	0.005	0.5517
						ns	ns	*	****	****	**	ns
					4-6 foci	1	1	0.0007	0.508	0.0041	0.1419	0.0167
						ns	ns	***	ns	**	ns	*
					7-12 foci	1	1	< 0.0001	< 0.0001	< 0.0001	< 0.0001	0.1352
						ns	ns	****	****	****	****	ns
					>12 foci	1	1	0.0067	0.001	< 0.0001	< 0.0001	1
						ns	ns	**	**	****	****	ns
					vs rmif-2	Zone 1	Zone 2	Zone 3	Zone 4	Zone 5	Zone 6	Zone 7
					0 foci	0.1902	0.5156	0.0133	1	0.0002	< 0.0001	0.013
						ns	ns	*	ns	***	****	*
					1 foci	0.3961	0.8785	0.2713	0.5808	0.0196	0.6113	0.3719
						ns	ns	ns	ns	*	ns	ns
					2-3 foci	0.3334	0.3824	0.1663	0.7045	0.0023	0.8055	1
						ns	ns	ns	ns	**	ns	ns
					4-6 foci	1	1	0.0741	0.3698	0.0025	0.0198	0.0483
						ns	ns	ns	ns	**	*	*
					7-12 foci	1	0.4864	< 0.0001	0.6247	0.0026	< 0.0001	0.1193
						ns	ns	****	ns	**	****	ns
					>12 foci	1	1	0.0099	0.0681	< 0.0001	< 0.0001	1
						ns	ns	**	ns	****	****	ns
					vs rmh-1	Zone 1	Zone 2	Zone 3	Zone 4	Zone 5	Zone 6	Zone 7
					0 foci	1	0.0928	< 0.0001	0.0042	< 0.0001	< 0.0001	0.0977
						ns	ns	****	**	****	****	ns
					1 foci	0.4532	0.7499	0.6213	0.0424	0.4933	0.2496	0.5104
						ns	ns	ns	*	ns	ns	ns
					2-3 foci	0.1129	0.02	0.0372	0.0311	0.1	0.0373	0.6586
						ns	*	*	*	ns	*	ns
					4-6 foci	0.4814	1	0.0222	0.6941	0.037	0.3736	0.1135
						ns	ns	*	ns	*	ns	ns
					7-12 foci	0.4814	1	0.0005	0.0004	0.0121	0.2387	0.4923
						ns	ns	***	***	*	ns	ns
					>12 foci	1	1	0.011	0.0052	< 0.0001	< 0.0001	1
						ns	ns	*	**	****	****	ns

## Sheet: him-6
		him-6 counts			Zone 1	Zone 2	Zone 3	Zone 4	Zone 5	Zone 6	Zone 7
				0 foci	134	184	70	8	14	54	55
					5	11	91	89	107	56	10
				1 foci	4	10	43	4	7	23	6
					135	185	118	43	114	87	59
				2-3 foci	1	1	34	24	27	21	3
					138	194	127	73	94	89	62
				4-6 foci	0	0	13	49	38	8	1
					139	195	148	48	83	102	64
				7-12 foci	0	0	1	8	28	2	0
					139	195	160	89	93	108	65
				>12 foci	0	0	0	4	7	2	0
					139	195	161	93	114	108	65
				vs WT	Zone 1	Zone 2	Zone 3	Zone 4	Zone 5	Zone 6	Zone 7
				0 foci	< 0.0001	0.0014	0.0088	0.3102	0.0257	0.6743	0.1473
					****	**	**	ns	*	ns	ns
				1 foci	0.0008	0.1147	0.2178	0.7891	0.0007	0.2684	0.4628
					***	ns	ns	ns	***	ns	ns
				2-3 foci	0.1025	0.0023	0.0089	0.0955	0.1724	0.2407	0.6334
					ns	**	**	ns	ns	ns	ns
				4-6 foci	1	1	0.7141	0.0057	0.0532	1	1
					ns	ns	ns	**	ns	ns	ns
				7-12 foci	1	1	1	1	< 0.0001	0.5015	1
					ns	ns	ns	ns	****	ns	ns
				>12 foci	1	1	1	0.4821	0.0231	0.5015	1
					ns	ns	ns	ns	*	ns	ns

## Sheet: rmif-2 him-6
		rmif-2 him-6 counts
					Zone 1	Zone 2	Zone 3	Zone 4	Zone 5	Zone 6	Zone 7
				0 foci	15	19	14	9	2	4	0
					28	37	48	56	50	46	41
				1 foci	10	8	15	7	1	0	0
					33	48	47	58	51	50	41
				2-3 foci	14	19	21	21	0	0	1
					29	37	41	44	52	50	40
				4-6 foci	3	9	12	13	5	4	0
					40	47	50	52	47	46	41
				7-12 foci	1	1	0	12	20	8	17
					42	55	62	53	32	42	24
				>12 foci	0	0	0	3	24	34	23
					43	56	62	62	28	16	18
				vs rmif-2	Zone 1	Zone 2	Zone 3	Zone 4	Zone 5	Zone 6	Zone 7
				0 foci	< 0.0001	< 0.0001	0.0141	0.0075	0.0024	< 0.0001	< 0.0001
					****	****	*	**	**	****	****
				1 foci	0.0021	0.645	0.1291	0.1544	0.0761	0.0166	0.0093
					**	ns	ns	ns	ns	*	**
				2-3 foci	< 0.0001	< 0.0001	0.331	0.0004	0.0004	0.0166	0.6314
					****	****	ns	***	***	*	ns
				4-6 foci	0.0289	< 0.0001	0.4296	0.0415	0.0631	0.475	1
					*	****	ns	*	ns	ns	ns
				7-12 foci	0.2077	0.2129	0.5747	0.0054	0.0297	0.0022	< 0.0001
					ns	ns	ns	**	*	**	****
				>12 foci	1	1	1	0.7683	< 0.0001	< 0.0001	< 0.0001
					ns	ns	ns	ns	****	****	****
				vs him-6	Zone 1	Zone 2	Zone 3	Zone 4	Zone 5	Zone 6	Zone 7
				0 foci	< 0.0001	< 0.0001	0.0052	0.2999	0.1532	< 0.0001	< 0.0001
					****	****	**	ns	ns	****	****
				1 foci	0.0001	0.0345	0.7368	0.7586	0.438	0.0001	0.0796
					***	*	ns	ns	ns	***	ns
				2-3 foci	< 0.0001	< 0.0001	0.057	0.3711	< 0.0001	0.0003	1
					****	****	ns	ns	****	***	ns
				4-6 foci	0.0125	< 0.0001	0.0304	0.0001	0.002	1	1
					*	****	*	***	**	ns	ns
				7-12 foci	0.2363	0.2231	1	0.0859	0.0437	0.0015	< 0.0001
					ns	ns	ns	ns	*	**	****
				>12 foci	1	1	1	1	< 0.0001	< 0.0001	< 0.0001
					ns	ns	ns	ns	****	****	****

## Sheet: spo-11
		spo-11 counts			Zone 1	Zone 2	Zone 3	Zone 4	Zone 5	Zone 6	Zone 7
				0 foci	140	152	138	118	106	79	34
					6	5	2	2	0	2	0
				1 foci	5	4	1	1	0	1	0
					141	153	139	119	106	80	34
				2-3 foci	1	0	0	1	0	1	0
					145	157	140	119	106	80	34
				4-6 foci	0	0	0	0	0	0	0
					146	157	140	120	106	81	34
				7-12 foci	0	0	0	0	0	0	0
					146	157	140	120	106	81	34
				>12 foci	0	1	1	0	0	0	0
					146	156	139	120	106	81	34
				vs WT	Zone 1	Zone 2	Zone 3	Zone 4	Zone 5	Zone 6	Zone 7
				0 foci	0.0002	< 0.0001	< 0.0001	< 0.0001	< 0.0001	< 0.0001	0.2656
					***	****	****	****	****	****	ns
				1 foci	0.0012	0.0072	< 0.0001	0.0004	< 0.0001	0.0016	0.5104
					**	**	****	***	****	**	ns
				2-3 foci	0.0986	0.0011	< 0.0001	< 0.0001	< 0.0001	< 0.0001	1
					ns	**	****	****	****	****	ns
				4-6 foci	1	1	< 0.0001	< 0.0001	< 0.0001	0.015	1
					ns	ns	****	****	****	*	ns
				7-12 foci	1	1	0.5182	0.0008	0.0066	1	1
					ns	ns	ns	***	**	ns	ns
				>12 foci	1	0.4618	0.4011	0.137	1	1	1
					ns	ns	ns	ns	ns	ns	ns

## Sheet: spo-11 rmif-2
	spo-1 rmif-2 counts				Zone 1	Zone 2	Zone 3	Zone 4	Zone 5	Zone 6	Zone 7
				0 foci	136	185	162	160	146	109	76
					8	7	4	4	1	2	2
				1 foci	6	7	4	3	1	2	0
					138	185	162	161	146	109	78
				2-3 foci	2	0	0	1	0	0	1
					142	192	166	163	147	111	77
				4-6 foci	0	0	0	0	0	0	0
					144	192	166	164	147	111	78
				7-12 foci	0	0	0	0	0	0	1
					144	192	166	164	147	111	77
				>12 foci	0	0	0	0	0	0	0
					144	192	166	164	147	111	78
				vs spo-11	Zone 1	Zone 2	Zone 3	Zone 4	Zone 5	Zone 6	Zone 7
				0 foci	0.5962	1	0.6913	1	1	1	1
					ns	ns	ns	ns	ns	ns	ns
				1 foci	0.7688	0.7602	0.38	0.6404	1	1	1
					ns	ns	ns	ns	ns	ns	ns
				2-3 foci	0.6211	1	1	1	1	0.4219	1
					ns	ns	ns	ns	ns	ns	ns
				4-6 foci	1	1	1	1	1	1	1
					ns	ns	ns	ns	ns	ns	ns
				7-12 foci	1	1	1	1	1	1	1
					ns	ns	ns	ns	ns	ns	ns
				>12 foci	1	0.4499	0.4575	1	1	1	1
					ns	ns	ns	ns	ns	ns	ns
				vs WT	Zone 1	Zone 2	Zone 3	Zone 4	Zone 5	Zone 6	Zone 7
				0 foci	0.0014	< 0.0001	< 0.0001	< 0.0001	< 0.0001	< 0.0001	0.3732
					**	****	****	****	****	****	ns
				1 foci	0.0043	0.0215	< 0.0001	0.0005	< 0.0001	0.0009	0.147
					**	*	****	***	****	***	ns
				2-3 foci	0.3414	0.0003	< 0.0001	< 0.0001	< 0.0001	< 0.0001	1
					ns	***	****	****	****	****	ns
				4-6 foci	1	1	< 0.0001	< 0.0001	< 0.0001	0.0035	1
					ns	ns	****	****	****	**	ns
				7-12 foci	1	1	0.5053	< 0.0001	0.0018	1	1
					ns	ns	ns	****	**	ns	ns
				>12 foci	1	1	1	0.0576	1	1	1
					ns	ns	ns	ns	ns	ns	ns

## Sheet: rmh-1 him-6
		rmh-1 him-6 counts			Zone 1	Zone 2	Zone 3	Zone 4	Zone 5	Zone 6	Zone 7
				0 foci	148	197	109	11	16	38	41
					0	8	59	142	120	87	42
				1 foci	0	8	25	12	0	13	10
					148	197	143	141	136	112	73
				2-3 foci	0	0	24	29	8	22	13
					148	205	144	124	128	103	70
				4-6 foci	0	0	10	61	24	23	13
					148	205	158	92	112	102	70
				7-12 foci	0	0	0	32	77	21	6
					148	205	168	121	59	104	77
				>12 foci	0	0	0	8	11	8	0
					148	205	168	145	125	117	83
				vs rmh-1	Zone 1	Zone 2	Zone 3	Zone 4	Zone 5	Zone 6	Zone 7
				0 foci	< 0.0001	0.0022	0.2264	0.0512	< 0.0001	0.2215	0.0427
					****	**	ns	ns	****	ns	*
				1 foci	< 0.0001	0.0097	0.7583	0.5654	0.0176	0.4335	0.7382
					****	**	ns	ns	*	ns	ns
				2-3 foci	0.0562	0.1031	0.5239	0.8893	0.2093	0.5004	0.7573
					ns	ns	ns	ns	ns	ns	ns
				4-6 foci	0.4897	1	0.0427	0.107	0.8796	0.0997	0.0354
					ns	ns	*	ns	ns	ns	*
				7-12 foci	0.4897	1	0.0151	1	< 0.0001	0.5938	0.3323
					ns	ns	*	ns	****	ns	ns
				>12 foci	1	1	1	0.6075	0.505	0.7869	1
					ns	ns	ns	ns	ns	ns	ns
				vs him-6	Zone 1	Zone 2	Zone 3	Zone 4	Zone 5	Zone 6	Zone 7
				0 foci	0.0257	0.4846	0.0001	0.8088	1	0.0048	< 0.0001
					*	ns	***	ns	ns	**	****
				1 foci	0.0538	0.6333	0.0096	1	0.0047	0.0298	0.7906
					ns	ns	**	ns	**	*	ns
				2-3 foci	0.4843	0.4875	0.1131	0.3408	0.0002	0.866	0.0353
					ns	ns	ns	ns	***	ns	*
				4-6 foci	1	1	0.5197	0.1169	0.0128	0.0125	0.0035
					ns	ns	ns	ns	*	*	**
				7-12 foci	1	1	0.4894	0.0078	< 0.0001	< 0.0001	0.0349
					ns	ns	ns	**	****	****	*
				>12 foci	1	1	0.4894	0.7706	0.6256	0.1091	1
					ns	ns	ns	ns	ns	ns	ns
