# Supplementary material for: Caenorhabditis elegans RMI2 functional homolog-2 (RMIF-2) and RMI1 (RMH-1) have both overlapping and distinct meiotic functions within the BTR complex
Source: PLoS Genet. 2021 Jul 12;17(7):e1009663. doi: 10.1371/journal.pgen.1009663 (PMC8318279; doi:10.1371/journal.pgen.1009663)
Supplement: S3 File — (XLSX) [file pgen.1009663.s006.xlsx]

## Sheet: Fig 1D
S3_File: Raw data
Quantification of rmif-2::ha and ha::rmh-1 foci throughout pachynema	Early pachynema	rmif-2::ha	ha::rmh-1	Mid pachynema	rmif-2::ha	ha::rmh-1	Late pachynema	rmif-2::ha	ha::rmh-1
		10	4		5	11		6	6
		13	1		5	15		6	5
		16	8		3	8		7	6
		21	2		5	21		5	6
		19	7		5	16		3	9
		16	11		6	11		5	6
		11	10		6	15		4	7
		13	5		6	15		4	6
		17	11		8	14		4	6
		9	5		6	10		3	10
		9	9		5	18		4	6
		13	10		7	14		5	6
		6	8		5	11		4	6
		11	7		5	12		3	6
		11	9		6	14		4	8
		21	16		6	19		1	3
		8	10		9	16		2	6
		19	10		6	15		3	4
		16	15		7	17		1	6
		15	12		8	17		3	4
		17	10		7	15		3	6
		12	10		7	18		2	3
		9	16		7	16		3	5
		7	14		8	9		4	6
		9	13		7	7		0	4
		5	13		9	13		0	7
		7	10		6	7		0	5
		12	14		7	12		0	5
		9	12		6	4		0	5
		8	14		6	7		0	6
		8	11		8	6		6	5
		10	15		6	3		4	8
		7	12		6	6		6	0
		8	16		20	6		6	0
		3	15		8	6		6	7
		4	17		8	2		6	5
		3	0		7	6		6	8
		4	0		6	7		6	9
		6	0		9	5		6	5
		6	0		8	8		6	6
		14	0		8	5		6	11
		8	0		7	6		6	5
		10	0		7	5		6	5
		4	0		7	13		7	5
		6	0		6	10		5	6
		3	0		16	11		4	6
		5	0		7	11		6	5
		1	0		11	6		6	7
		3	0		8	8		6	11
		1	0		8	10		6	7
		1	0		8	10		6	8
		2	0		7	6		4	12
		1	0		5	16		4	7
		3	0		7	7		1	9
		1	0		6	5		2	5
		3	0		5	2		6	7
		2	0		6	12		1	1
		2	0		6	12		1	7
		3	0		7	11		4	6
		3	0		7	12		1	7
		2	0		7	1		5	2
		5	0		7	12		0	7
		2	0		7	8		0	3
		8	1		6	10		0
		4	2		7	7		0
		6	1		5	10		0
		0	1		3	7		0
		0	1		8	10		0
		0	2		7	10		0
		0	2		6	8		5
		0	3		6	5		7
		0	3		6	18		6
		0	4		4	15		4
		0	8		6	2		6
		4	2		2	6		6
		5	2		6	8		7
		7	2		6	4		6
		13	2		9	6		7
		12	2		7	6		5
		14	1		6	6		4
		12	1		5	11		6
		15	2		6	6		5
		17	3		3	15		7
		14	1		6	6		4
		10	4		8	13		4
		17	6		8	4		6
		15	6		8	14		6
		7	3		10	9		7
		8	6		7	9		6
		13	9		3	8		5
		17	6		8	7		6
		12	3		6	11		4
		10	4		12	3		5
		6	1		9	11		6
		7	8		10	10		4
		14	10		7	22		5
		5	4		8	4		6
		16	8		12	7		4
		15	7		7	7		5
		14	8		22	5		5
		15	8		6	6		6
		13	4		7	4		6
		15	10		7	7		6
		19	1		8	3		6
		13	3		5	6		6
		12	3		9	0		6
		12	3		18			5
		10	4		16			7
		0	5		16			6
		0	6		10			6
		0	5		11			5
		0	6		13			6
		0	8		5			4
		0	6		7			6
		0	9		8			5
		0	6		15			6
		0	11		9			6
		0	13		4			6
		0	7		5
		0	12		8
		0	4		9
		0	10		12
		0	11		12
		0	9		14
		0	10		4
		0	16		15
		0	13		5
		0	11		6
		0	10		6
		0	16		6
		0	9		6
		0	11		6
		0	0		5
		0	0		6
		0	0		6
		0	0		8
		0	0		6
		0	0		7
		0	0		7
		0	0		6
		0	0		6
		0	0		6
		0	0		3
		0	0		6
		0	0		10
		0	0		9
		0	0		7
		0	0		16
		0	0		10
		0	0		13
		0	0		9
		0	0		6
		0	0		14
		0	0		11
		0	0		14
		0	0		10
		0			19
		0			16
		0			14
		0			15
		0			18
		0			16
		0			24
		0			19
		0			15
		0			18
		9			15
		9			14
		10			12
		10			16
		16			16
		14			22
		8			18
		15			15
		1			15
		1			13
		1			18
		3			22
		4			15
		2			21
		4			20
		5			12
		4			16
		6			16
		3
		4
		3
		4
		3
		6
		10
		7
		2
		8
		4
		9
		5
		6
		8
		6
		4
		6
		3
		6
		8
		11
		3
		6
		15
		9
		9
		15
		0
		0
		0
		0
		0
		0
		0
		0
		0

## Sheet: Fig 2A
Quantification of DAPI bodies in -1 oocytes
	WT	rmif-2(jf113)	rmh-1(jf54)	spo-11(ok79)	rmif-2(jf113) spo-11(ok79)	rmh-1(jf54); rmif-2(jf113)	cku-70(tm1524)	rmh-1(jf54); cku-70(tm1524); rmif-2(jf113)	him-6(ok412)	him-6(ok412) rmif-2(jf113)
	6	6	5	12	12	5	6	7	6	8
	6	6	5	12	12	6	6	7	7	9
	6	7	5	12	12	6	6	7	6	12
	6	7	6	12	12	10	6	7	6	8
	6	9	6	12	12	6	6	7	8	12
	6	4	6	12	12	6	6	7	6	7
	6	6	6	12	12	10	6	8	9	7
	6	7	6	12	12	10	6	7	9	8
	6	8	9	12	12	5	6	12	7	9
	6	7	9	11	12	6	6	8	9	12
	6	9	9		12	6	6	6	6	9
	6	8	9		12	6	6	7	7	11
	6	7	9		12	8	6	7	8	12
	6	7	9		12	6	6	7	8	8
	6	7	7		12	6	6	9	7	8
	6	7	7		11	6	6	6	7	6
	6	7	7		12	7	6	6	7	12
	6	5	6		12	6	6	6	8	8
	6	7	7		12	6	6	7	8	10
	6	7	7		12	7		10	8	8
	6	6	7		12	6		9	8	12
	6	8	7		12	6		6	8	9
	6	7	7		12	6		6	8	12
	6	7	7		12	6		8	8	10
	6	7	7		12	10		6	8	10
	6	7	7		12	6		8	9	12
	6	7	7		12	8		7		14
	6	7	9		12			6		10
	6	7	8		12			10		7
	6	7	8		12			9		8
	5	9	8		12			6		8
	6	8	8		12			6		9
		9	8					11		8
		8	8							6
		6	8							9
		6	8							11
		6	8							9
		6	8							8
		6	8							8
		6	8							12
		6	8							8
			8
			8
			8
			8
			8
			9
			9
			9
			9
			9
			9
			9
			10
			10
			10
			10
			10
			10
			10
			10
			10
			11
			11
			11
			11
			11
			11
			11
			11
			12
			12
			12
			12

## Sheet: Fig 4D
Quantification of TOP-3::OLLAS Foci in Pachynema	Zone	1	2	3	4		1	2	3	4
	WT	0	2	15	8	rmif-2	1	0	1	0
		0	1	8	9		2	1	2	0
		0	10	12	7		0	0	1	0
		0	6	16	6		0	1	3
		0	7	9	12		0	1	2	0
		0	10	8	8		2	1	0	1
		0	11	7	7		1	1	1
		0	11	13	7		1	0	2	1
		0	8	15	5		0	1	1	0
		0	4	16	6		0	1	1	0
		0	3	11	5		1	0
		0	11	6	7		0	1	1	0
		0	18	7	4		2	2	1	1
		0	8	11	5		1	3	1	1
		0	13	14	5		0	1	0	0
		0	6	6	7		0	2	0	0
		0	12	16	9		2	2	0	2
		0	13	18	6		1	3	1	0
		0	12	7	6		0	0	0	1
		0	21	8	7		0	0	2	0
		0	9	8	4		0	2	0	0
		0	8	19	8		0	0	0	0
		0	14	7	8		1	3	0	0
		0	18	9	8		1	4	1	0
		0	9	9	8		0	3	0	0
		1	14	7	10		3	4	0	0
		1	12	16	13		1	0	1	0
		1	13	12	7		0	2	0	1
		3	15	8	6		2	2	0	1
		1	12	11	7		2	1	0	1
		0	16	10	7		4	2	1	0
		0	15	10	8		1	1	1	1
		0	9	7	5		2	0	2	0
		0	16	8	6		0	0	0	2
		0	6	20	6		2	0	3	0
		0	4	17	8		0	0	0	1
		0	1	15	7		1	0	1	2
		0	4	22	7		0	0	2	1
		0	5	20	7		0	0	0	2
		0	2	24	6		0	0	2	2
		0	5	19	5		0	0	1	0
		0	8	18	6		0	0	1	3
		0	7	21	6		0	0	2	0
		0	8	21	8		0	0	3	4
		0	5	19	6		0	0	2	1
		0	14	16	7		0	0	1	1
		0	13	17	6		0	1	3	2
		0	17	22	6		0	0	2	1
		0	13	24	7		0	1	0	0
		0	13	19	6		0	0	3	3
		0	11	19	6		0	1	0	0
		3	17	12	7		0	2	0	0
		1	23	11	6		0	3	0	0
		2	24	12	5		0	2	1	1
		4	19	15	8		0	0	0	0
		2	17	13	5		0	0	1	1
		0	16	11	7		0	1	1	1
		3	3	17			0	1	0	0
		1	2	8			0	1	3	3
		2	2	14			0	0	1	1
		1	9	11			3	1	1	1
		0	3	8			1	1	2	2
		1	3	14			0	0	0	0
		0	11	20			1	1	1	1
		0	12	18			0	1	1	1
		0	9	12			1	0	2	2
		0	4	14				3	0	0
		0	10	15			1	4	0	0
		0	11	12			0	3	0	0
		0	11	21			1	0	1	1
		0	16	13			1	1	0	0
		0	9	7			1	2	1	1
		0	11	9			0	3	0	0
		0	18	17			0	2	0	0
		0	18	9			0	2	0	0
		0	17	6			0	2	0	0
		0	12	5			0	0	1	1
		0	10	6			0	0	1	1
		0	14	8			0	0	0	0
		0	15				0	2	1	1
		0	17				0	0	1	1
		0	18				0	0	3	3
		0	17				0	1	0	0
		0	16				0	2	0	0
		0	15				0	0	1	1
		1	22				0	0	2	2
		1	16				0	0	2	2
		1	19				2	0	1	1
		1	33				0	0	3	3
		1					2	0	2	2
		2					0	0	4	4
		0					1	0	2	2
		0					1	0	3	3
		1					2	0	3	3
		2					2	0	3	3
		0					3	0
		1					1	1
							2	1
							3	0
							2	0
								0
							1	0
							1	2
							0	1
								2
								1
								0
								0
								1

## Sheet: Fig 5D
Quantification of OLLAS::COSA-1 Foci throughout pachynema	Zone	1	2	3	4	5	6	7		1	2	3	4	5	6	7		1	2	3	4	5	6	7
	WT	0	0	0	0	9	3	5	rmif-2	0	0	0	0	1	4	5	rmh-1	0	0	0	0	0	1	4
		0	0	0	0	6	6	6		0	0	0	0	1	3	2		0	0	0	0	0	2	4
		0	0	0	0	7	6	6		0	0	0	0	3	4	1		0	0	0	0	0	2	4
		0	0	0	0	7	6	6		0	0	0	0	2	4	3		0	0	0	0	0	2	3
		0	0	0	0	10	6	6		0	0	0	0	2	1	3		0	0	0	0	0	1	4
		0	0	0	0	6	6	6		0	0	0	0	5	2	4		0	0	0	0	0	1	4
		0	0	0	0	7	6	6		0	0	0	0	5	2	3		0	0	0	0	0	1	5
		0	0	0	0	10	6	6		0	0	0	0	1	3	4		0	0	0	0	0	2	5
		0	0	0	0	8	6	6		0	0	0	0	5	3	4		0	0	0	0	0	2	6
		0	0	0	0	7	6	6		0	0	0	0	5	2	3		0	0	0	0	0	2	6
		0	0	0	0	8	6	6		0	0	0	0	5	2	2		0	0	0	0	0	2	5
		0	0	0	0	10	6	6		0	0	0	0	1	4	5		0	0	0	0	0	2	6
		0	0	0	0	5	6	6		0	0	0	0	7	5	6		0	0	0	0	0	2	6
		0	0	0	0	6	4	6		0	0	0	0	2	3	6		0	0	0	0	0	2	4
		0	0	0	0	4	3	6		0	0	0	0	3	6	5		0	0	0	0	0	5	3
		0	0	0	0	6	6	6		0	0	0	0	5	3	6		0	0	0	0	0	5	5
		0	0	0	0	6	5	6		0	0	0	0	3	1	5		0	0	0	0	0	6	3
		0	0	0	0	6	6	6		0	0	0	0	3	4	6		0	0	0	0	0	3	2
		0	0	0	0	7	6	6		0	0	0	0	1	1	6		0	0	0	0	0	5	2
		0	0	0	0	6	5	6		0	0	0	0	4	3	6		0	0	0	0	0	3	2
		0	0	0	0	6	6	6		0	0	0	0	4	4	6		0	0	0	0	0	2	3
		0	0	0	0	5	6	6		0	0	0	0	3	3	5		0	0	0	0	0	2	2
		0	0	0	0	5	5	6		0	0	0	0	4	2	6		0	0	0	0	0	2	3
		0	0	0	0	6	6	6		0	0	0	0	1	4	5		0	0	0	0	0	3	3
		0	0	0	0	6	2	6		0	0	0	0	3	2	5		0	0	0	0	0	2	3
		0	0	0	0	6	0	6		0	0	0	0	3	4	2		0	0	0	0	0	5	3
		0	0	0	0	6	5	6		0	0	0	0	5	3	6		0	0	0	0	0	0	2
		0	0	0	0	5	5	6		0	0	0	0	5	4	6		0	0	0	0	0	0	3
		0	0	0	0	6	0	6		0	0	0	0	0	2	6		0	0	0	0	0	0	3
		0	0	0	0	5	3	6		0	0	0	0	0	3	4		0	0	0	0	0	0	3
		0	0	0	0	6	5	6		0	0	0	0	0	6	6		0	0	0	0	0	0	3
		0	0	0	0	6	5	6		0	0	0	0	0	5	6		0	0	0	0	0	0	2
		0	0	0	0	6	6	6		0	0	0	0	0	6	6		0	0	0	0	0	0	2
		0	0	0	0	7	6	6		0	0	0	0	0	5	6		0	0	0	0	0	0	4
		0	0	0	0	6	6	6		0	0	0	0	0	6	6		0	0	0	0	0	0	4
		0	0	0	0	6	6	6		0	0	0	0	0	6	6		0	0	0	0	0	0	0
		0	0	0	0	5	6	6		0	0	0	0	0	3	6		0	0	0	0	0	0	3
		0	0	0	0	5	6	6		0	0	0	0	0	6	5		0	0	0	0	0	0	2
		0	0	0	0	2	6			0	0	0	0	0	6	4		0	0	0	0	0	1	2
		0	0	0	0	6	6			0	0	0	0	0	6	4		0	0	0	0	0	1	1
		0	0	0	0	6	6			0	0	0	0	0	1	6		0	0	0	0	0	1	2
		0	0	0	0	6	6			0	0	0	0	0	5	3		0	0	0	0	0	1	2
		0	0	0	0	6	6			0	0	0	0	0	6	3		0	0	0	0	0	1	2
		0	0	0	0	6	6			0	0	0	0	0	5	6		0	0	0	0	0	1	2
		0	0	0	0	6	6			0	0	0	0	0	6	6		0	0	0	0	0	1	3
		0	0	0	0	6	6			0	0	0	0	0	6	6		0	0	0	0	0	1	2
		0	0	0	0	6	6			0	0	0	0	0	2	6		0	0	0	0	0	2	2
		0	0	0	0	6	6			0	0	0	0	0	6	6		0	0	0	0	0	2	3
		0	0	0	0	6	6			0	0	0	0	0	6	6		0	0	0	0	0	2	1
		0	0	0	0	6	6			0	0	0	0	0	4	6		0	0	0	0	0	2	2
		0	0	0	0	6	6			0	0	0	0	0	6	5		0	0	0	0	0	0	4
		0	0	0	0	6	6			0	0	0	0	0	1	2		0	0	0	0	0	0	0
		0	0	0	0	5	6			0	0	0	0	0	6	6		0	0	0	0	0	0
		0	0	0	0	6	6			0	0	0	0	0	6	6		0	0	0	0	0	1
		0	0	0	0	6	6			0	0	0	0	0	6	6		0	0	0	0	0	1
		0	0	0	0	7	6			0	0	0	0	0	1	2		0	0	0	0	0	1
		0	0	0	0	0	6			0	0	0	0	0	5	6		0	0	0	0	0	3
		0	0	0	0	1	6			0	0	0	0	0	7	6		0	0	0	0	0	1
		0	0	0	0	4	6			0	0	0	0	0	4	6		0	0	0	0	0	2
		0	0	0	0	7	6			0	0	0	0	0	5	2		0	0	0	0	0	2
		0	0	0	0	3	6			0	0	0	0	0	6			0	0	0	0	0	1
		0	0	0	0	4	6			0	0	0	0	0	7			0	0	0	0	0	3
		0	0	0	0	4	6			0	0	0	0	2	6			0	0	0	0	0	2
		0	0	0	0	1	6			0	0	0	0	3	6			0	0	0	0	0	1
		0	0	0	0	6	6			0	0	0	0	2	6			0	0	0	0	0	1
		0	0	0	0	5	6			0	0	0	0	1	6			0	0	0	0	0	2
		0	0	0	0	6	6			0	0	0	0	5	6			0	0	0	0	0	2
		0	0	0	0	5	6			0	0	0	0	5	6			0	0	0	0	0	2
		0	0	0	0	5	6			0	0	0	0	0	6			0	0	0	0	0	4
		0	0	0	0	7	6			0	0	0	0	0	1			0	0	0	0	0	3
		0	0	0	0	5	6			0	0	0	0	0	6			0	0	0	0	0	4
		0	0	0	0	9	6			0	0	0	0	0	2			0	0	0	0	0	2
		0	0	0	0	8	6			0	0	0	0	0	6			0	0	0	0	0	2
		0	0	0	0	6	6			0	0	0	0	0	2			0	0	0	0	0
		0	0	0	0	6				0	0	0	0	0	6			0	0	0	0	0
		0	0	0	0	12				0	0	0	0	0	3			0	0	0	0	0
		0	0	0	0	12				0	0	0	0	0	6			0	0	0	0	0
		0	0	0	0	12				0	0	0	0	0	3			0	0	0	0	0
		0	0	0	0	8				0	0	0	0	0	6			0	0	0	0	0
		0	0	0	0	1				0	0	0	0	0	3			0	0	0	0	0
		0	0	0	0	5				0	0	0	0	0	6			0	0	0	0	0
		0	0	0	0	13				0	0	0	0	0	6			0	0	0	0	0
		0	0	0	0	6				0	0	0	0	0	6			0	0	0	0	0
		0	0	0	0	14				0	0	0	0	0	6			0	0	0	0	0
		0	0	0	0	7				0	0	0	0	0	6			0	0	0	0	0
		0	0	0	0	11				0	0	0	0	0	3			0	0	0	0	0
		0	0	0	12	2				0	0	0	0	0	6			0	0	0	0	0
		0	0	0	8					0	0	0	0	0	6			0	0	0	0	0
		0	0	0	6					0	0	0	0	0	6			0	0	0	0	0
		0	0	0	8					0	0	0	0	0	6			0	0	0	0	0
		0	0	0	12					0	0	0	0	0				0	0	0	0	0
		0	0	0	7					0	0	0	0	0				0	0	0	0	0
		0	0	0	6					0	0	0	0	0				0	0	0	0	0
		0	0	0	7					0	0	0	0	0				0	0	0	0	0
		0	0	0	9					0	0	0	0	0				0	0	0	0	0
		0	0	0	4					0	0	0	0	0				0	0	0	0	0
		0	0	0	8					0	0	0	0	0				0	0	0	0
		0	0	0	8					0	0	0	0	0				0	0	0	0
		0	0	0	8					0	0	0	0	0				0	0	0	0
		0	0	0	6					0	0	0	0	0				0	0	0	0
		0	0	0	5					0	0	0	0	0				0	0	0	0
		0	0	0	3					0	0	0	0	0				0	0	0	0
		0	0	0	2					0	0	0	0	0				0	0	0	0
		0	0	0	3					0	0	0	0	0				0	0	0	0
		0	0	0	4					0	0	0	0	0				0	0	0	0
		0	0	0	8					0	0	0	0	0				0	0	0	0
		0	0	0	8					0	0	0	0	0				0	0	0	0
		0	0	0	6					0	0	0	0	0				0	0	0	0
		0	0	0	5					0	0	0	0	0				0	0	0	0
		0	0	0	8					0	0	0	0	0				0	0	0	0
		0	0	0	8					0	0	0	0	0				0	0	0	0
		0	0	0	5					0	0	0	0	0				0	0	0	0
		0	0	0	5					0	0	0	0	0				0	0	0	0
		0	0	0	6					0	0	0	0	0				0	0	0	0
		0	0	0	8					0	0	0	0	0				0	0	0	0
		0	0	0	8					0	0	0	0	0				0	0	0	0
		0	0	0	11					0	0	0	0	0				0	0	0	0
		0	0	0	10					0	0	0	0	0				0	0	0	0
		0	0	0	7					0	0	0	0	0				0	0	0	0
		0	0	0	12					0	0	0	0	0				0	0	0	0
		0	0	0	13					0	0	0	0	0				0	0	0
		0	0	0	9					0	0	0	0	0				0	0	0
		0	0	0	8					0	0	0	0	0				0	0	0
		0	0	0	13					0	0	0	0	0				0	0	0
		0	0	0	13					0	0	0	0	0				0	0	0
		0	0	0	11					0	0	0	0	0				0	0	0
		0	0	0						0	0	0	0	0				0	0	0
		0	0	0						0	0	0	0	0				0	0	0
		0	0	0						0	0	0	0	0				0	0	0
		0	0	0						0	0	0	0	0				0	0	0
		0	0	0						0	0	0	0	0				0	0	0
		0	0	0						0	0	0	0	0				0	0	0
		0	0	0						0	0	0	0	1				0	0	0
		0	0	0						0	0	0	0	2				0	0	0
		0	0	0						0	0	0	0	2				0	0	0
		0	0	0						0	0	0	0	1					0	0
		0	0	0						0	0	0	0	1					0	0
		0	0	0						0	0	0	0	3					0
		0	0	0						0	0	0	0	3					0
		0	0	0						0	0	0	0	2					0
		0	0	0						0	0	0	0	3					0
		0	0	0						0	0	0	0	5					0
		0	0	0						0	0	0	0	2					0
		0	0	0						0	0	0	0	3					0
		0	0	0						0	0	0	0	1					0
		0	0	0						0	0	0	0	4					0
		0	0	0						0	0	0	0	6					0
		0	0	0						0	0	0	0	1					0
		0	0	0						0	0	0	0	4					0
		0	0	0						0	0	0	0	3					0
		0	0	0						0	0	0	0	5					0
		0	0	0						0	0	0	0
		0	0	0						0	0	0	0
			0	0						0	0	0	0
			0	0						0	0	0	0
			0	0						0	0	0	0
			0	0						0	0	0	0
			0	0						0	0	0	0
			0							0	0	0	0
			0							0	0	0	0
			0							0	0	0	0
			0							0	0	0	0
			0							0	0	0	0
			0							0	0	0	0
			0							0	0	0
			0								0	0
			0								0	0
			0								0	0
			0								0	0
			0								0	0
			0								0	0
			0								0	0
			0								0	0
			0								0	0
			0								0	0
			0								0	0
			0								0	0
			0								0	0
			0								0	0
			0								0	0
			0									0
			0									0
			0									0
			0
			0
			0
			0
			0
			0
			0
			0
			0
			0
			0
			0
			0
			0
			0
			0
			0
			0
			0
			0
			0
			0
			0
			0
			0
			0
			0
			0
			0

## Sheet: Fig 6B
GFP::MSH-5 Foci quantification throughout pachynema					WT							rmif-2							him-6							top-3
	Zone	1	2	3	4	5	6	7	1	2	3	4	5	6	7	1	2	3	4	5	6	7	1	2	3	4	5	6	7
		0	0	0	0	14	8	6	0	0	0	4	11	4	6	0	0	0	0	4	6	6	0	0	0	3	1	4	6
		0	0	0	0	8	11	8	0	0	0	1	18	2	2	0	0	0	0	1	11	8	0	0	0	1	2	2	2
		0	0	0	0	4	9	6	0	0	0	4	15	7	1	0	0	0	0	1	8	6	0	0	0	2	1	3	3
		0	0	0	0	10	3	5	0	0	0	1	5	4	6	0	0	0	0	1	5	6	0	0	0	1	1	4	3
		0	0	0	0	3	4	6	0	0	0	3	7	2	2	0	0	0	0	2	6	7	0	0	0	1	1	3	1
		0	0	0	0	9	8	4	0	0	0	5	10	6	4	0	0	0	0	3	7	9	0	0	0	0	1	6	6
		0	0	0	1	3	6	6	0	0	0	3	9	5	6	0	0	0	0	8	5	6	0	0	0	0	0	6	6
		0	0	0	3	1	12	5	0	0	0	2	9	8	3	0	0	0	0	3	13	10	0	0	0	0	0	3	2
		0	0	0	3	6	6	8	0	0	0	5	10	6	1	0	0	0	0	2	4	6	0	0	0	0	0	2	3
		0	0	0	6	9	7	5	0	0	0	1	7	4	4	0	0	0	0	0	8	6	0	0	0	0	0	4	4
		0	0	0	2	9	7	8	0	0	0	4	10	3	3	0	0	0	0	0	8	6	0	0	0	0	0	1	0
		0	0	0	1	8	9	4	0	0	0	4	16	5	6	0	0	0	0	0	6	6	0	0	0	0	0	2	0
		0	0	0	2	4	5	10	0	0	0	9	15	5	6	0	0	0	0	0	8	5	0	0	0	0	0	1	0
		0	0	0	2	8	6	5	0	0	0	11	15	5	6	0	0	0	0	0	6	4	0	0	0	0	0	1	4
		0	0	0	3	9	3	7	0	0	0	9	9	8	6	0	0	0	0	0	8	4	0	0	0	0	0	4	5
		0	0	0	1	6	5	7	0	0	0	12	12	4	6	0	0	0	0	0	10	6	0	0	0	0	0	5	6
		0	0	0	1	6	6	7	0	0	0	10	15	4	6	0	0	0	0	0	8	5	0	0	0	0	3	4	6
		0	0	0	2	12	8	6	0	0	0	7	11	5	4	0	0	0	0	0	11	4	0	0	0	0	2	1	3
		0	0	0	2	10	7	7	0	0	0	3	12	4	6	0	0	0	0	0	9	6	0	0	0	0	1	3	4
		0	0	0	4	8	7	7	0	0	0	9	18	5	4	0	0	0	0	0	8	6	0	0	0	0	1	3	6
		0	0	0	3	9	18	7	0	0	0	10	13	6	6	0	0	0	0	0	9	6	0	0	0	0	2	0	4
		0	0	0	2	6	5	9	0	0	0	10	7	6	5	0	0	0	0	0	6	6	0	0	0	0	2	0	6
		0	0	0	2	8	5	7	0	0	0	10	13	9	6	0	0	0	0	0	10	6	0	0	0	0	0	0	4
		0	0	0	2	9	3	3	0	0	0	7	10	6	6	0	0	0	0	0	4	7	0	0	0	0	0	0	2
		0	0	0	1	7	6	6	0	0	0	8	18	5	8	0	0	0	0	0	10	6	0	0	0	0	0	0	3
		0	0	0	2	6	5	7	0	0	0	0	12	2	3	0	0	0	0	0	8	7	0	0	0	2	0	3	5
		0	0	0	1	4	4	6	0	0	0	0	7	5	3	0	0	0	0	0	6	6	0	0	0	1	0	4	4
		0	0	0	3	9	9	6	0	0	0	0	12	8	3	0	0	0	0	0	6	5	0	0	0	1	0	2	2
		0	0	0	2	6	1	6	0	0	0	0	5	6	6	0	0	0	0	0	12	6	0	0	0	1	0	1	2
		0	0	0	2	5	7	5	0	0	0	0	9	7	3	0	0	0	0	0	9	6	0	0	0	1	0	4	1
		0	0	0	1	10	2	2	0	0	0	0	5	4	4	0	0	0	0	0	8	4	0	0	0	1	0	2	1
		0	0	0	3	3	8	8	0	0	0	0	7	5	6	0	0	0	0	0	11	7	0	0	0	1	0	4	3
		0	0	0	1	9	10	5	0	0	0	0	7	6	6	0	0	0	0	0	3	6	0	0	0	1	0	3	1
		0	0	0	4	11	6	5	0	0	0	0	7	5	6	0	0	0	0	0	6	6	0	0	0	0	0	2	1
		0	0	0	1	9	4	7	0	0	0	0	8	6	3	0	0	0	0	0	10	4	0	0	0	0	0	3	2
		0	0	0	4	17	5	4	0	0	0	0	9	2	6	0	0	0	0	0	9	5	0	0	0	0	0	3	2
		0	0	0	7	9	6	3	0	0	0	0	11	8	2	0	0	0	0	0	8	6	0	0	0	0	0	2	0
		0	0	0	1	9	5	5	0	0	0	0	8	3	6	0	0	0	0	0	10	9	0	0	0	0	0	2	0
		0	0	0	4	9	4	7	0	0	0	0	8	6	6	0	0	0	0	0	8	7	0	0	0	0		0	0
		0	0	0	5	7	10	6	0	0	0	0	9	2	6	0	0	0	0	0	6	8	0	0	0	0		0
		0	0	0	12	10	6	7	0	0	0	0	9	4	6	0	0	0	0	0	6	8	0	0	0	0		0
		0	0	0	6	1	0	7	0	0	0	0	12	1	3	0	0	0	0	0	10	8	0	0	0	0
		0	0	0	11	8	6	4	0	0	0	0	17	4	5	0	0	0	0	0	8	7	0	0	0	0
		0	0	0	4	7	5	6	0	0	0	0	4	4	6	0	0	0	0	0	11	8	0	0	0	0
		0	0	0	9	7	7	6	0	0	0	0	12	6	6	0	0	0	0	0	10	4	0	0	0	0
		0	0	0	6	11	9	6	0	0	0	0	4	5	4	0	0	0	0	0	9	7	0	0	0	0
		0	0	0	6	10	9	5	0	0	0	0	7	8	0	0	0	0	0	0	10	9	0	0	0	0
		0	0	0	5	12	9	6	0	0	0	0	7	6	5	0	0	0	0	0	7	6	0	0	0	0
		0	0	0	7	14	6	5	0	0	0	0	0	6	5	0	0	0	0	0	5	5	0	0	0	0
		0	0	0	10	16	2	6	0	0	0	0	7	6	6	0	0	0	0	0	10	6	0	0	0	0
		0	0	0	8	10	1	2	0	0	0	0	7	4	6	0	0	0	0	0	11	3	0	0	0	0
		0	0	0	8	8	5	3	0	0	0	0	6	7	6	0	0	0	0	0	13	1	0	0	0	0
		0	0	0	4	13	3	0	0	0	0	0	4	6	4	0	0	0	0	0	2	8	0	0	0	0
		0	0	0	5	6	4	0	0	0	0	0	8	3	4	0	0	0	0	0	10	6	0	0	0	0
		0	0	0	4	11	7	0	0	0	0	0	8	3	6	0	0	0	0	0	8	1	0	0	0	0
		0	0	0	10	10	6	0	0	0	0	0	3	6	5	0	0	0	0	1	8	6	0	0	0	0
		0	0	0	6	12	10	0	0	0	0	0	9	3	4	0	0	0	0	2	6	2	0	0	0
		0	0	0	6	11	9	0	0	0	0	0	8	6	6	0	0	0	0	4	4	6	0	0	0
		0	0	0	7	9	6	0	0	0	0	0	9	6	3	0	0	0	0	1	7	6	0	0	0
		0	0	0	8	8	5	0	0	0	0	0	5	3	5	0	0	0	0	2	8	6	0	0	0
		0	0	0	7	10	6	0	0	0	0	0	7	4	6	0	0	0	0	3	6	6	0	0	0
		0	0	0	9	10	6	6	0	0	0	0	2	6	3	0	0	0	0	2	8	4	0	0	0
		0	0	0	6	8	7	2	0	0	0	0	9	3	3	0	0	0	0	3	8	6	0	0	0
		0	0	0	7	6	9	6	0	0	0	0	15	9	6	0	0	0	0	3	8	6		0	0
		0	0	0	9	7	6	10	0	0	0	0	5	6	4	0	0	0	0	3	11	6		0	0
		0	0	0	9	14	7	6	0	0	0	0	13	4	6	0	0	0	0	3	10	5		0	0
		0	0	0	3	7	5	6	0	0	0	0	7	5	6	0	0	0	0	4	9	6		0
		0	0	0	4	11	3	3	0	0	0	0	1	4	6	0	0	0	0	5	6	6		0
		0	0	0	2	11	3	6	0	0	0	0	2	6	5	0	0	0	0	5	8	7		0
		0	0	0	10	7	3	6	0	0	0	0	5	5	6	0	0	0	0	3	5	5		0
		0	0	0	14	7	5	6	0	0	0	0	9	4	4	0	0	0	0	5	9	6		0
		0	0	0	13	7	7	9	0	0	0	0	3	5	2	0	0	0	0	5	6	5		0
		0	0	0	5	9	6	6	0	0	0	0	6	8	6	0	0	0	0	4	7	2		0
		0	0	0	9	9	3		0	0	0	0	3	5	6	0	0	0	0	6	6	5		0
		0	0	0	12	8	6		0	0	0	0	7	6	6	0	0	0	0	5	6	2		0
		0	0	0	4	8	6		0	0	0	0	18	6	6	0	0	0	0	9	7	6		0
		0	0	0	10	10	7		0	0	0	0	7	6	6	0	0	0	0	4	7	6		0
		0	0	0	11	11	4		0	0	0	1	3	5	6	0	0	0	0	5	1	7		0
		0	0	0	4	8	9		0	0	0	2	2	6	3	0	0	0	0	5	6	5
		0	0	0	11	6	4		0	0	0	4	3	6		0	0	0	0	7	3	5
		0	0	0	8	18	9		0	0	0	4	1	9		0	0	0	0	5	7	6
		0	0	0	7	11	5		0	0	0	2	3	5		0	0	0	0	9	6	5
		0	0	0	9	7	8		0	0	0	2	1	5		0	0	0	0	6	6	6
		0	0	0	9	8	4		0	0	0	3	4	6		0	0	0	0	1	5	7
		0	0	0	10	9	6		0	0	0	2	2	5		0	0	0	0	4	5	6
		0	0	0	8	8	7		0	0	0	5	2	5		0	0	0	0	3	6	2
		0	0	0	10	8	0		0	0	0	5	1	5		0	0	0	0	3	6	2
		0	0	0	7	13	8		0	0	0	5	1	6		0	0	0	0	2	6	6
		0	0	0	9	8	9		0	0	0	3	5	6		0	0	0	0	1	6	6
		0	0	0	11	7	2		0	0	0	1	8	6		0	0	0	0	8	7	9
		0	0	0	10	7	5		0	0	0	0	1	2		0	0	0	0	3	4	6
		0	0	0	13	9	8		0	0	0	0	1	2		0	0	0	0	0	7	8
		0	0	0	11	8	4		0	0	0	0	1	4		0	0	0	0	0	5	1
		0	0	0	7	10	6		0	0	0	0	4	6		0	0	0	0	0	6	5
		0	0	0	9	13	4		0	0	0	0	9	3		0	0	0	0	1	3	8
		0	0	0	7	6	5		0	0	0	0	6	6		0	0	0	0	6	6	7
		0	0	0	6	7	7		0	0	0	0	2	5		0	0	0	0	5	2	7
		0	0	0	10	6	7		0	0	0	0	4	1		0	0	0	0	3	6	4
		0	0	0	10	9	9		0	0	0	0	1	3		0	0	0	0	6	7	6
		0	0	0	11	8	4		0	0	0	0	4	7		0	0	0	0	3	6	8
		0	0	0	7	10	8		0	0	0	0	1	1		0	0	0	0	6	6	2
		0	0	0	3	12	5		0	0	0	0	1	5		0	0	0	0	5	3	4
		0	0	0	7	7	10		0	0	0	0	3	8		0	0	0	0	3	5	5
		0	0	0	9	5	5		0	0	0	0	2	5		0	0	0	0	6	5	5
		0	0	0	14	6	10		0	0	0	0	6	7		0	0	0	0	4	4
		0	0	0	13	7	11		0	0	0	0	0	9		0	0	0	0	7	4
		0	0	0	13	6	5		0	0	0	0	0	6		0	0	0	0	7	4
		0	0	0	11	5	5		0	0	0	0	0	2		0	0	0	0	3	10
		0	0	0	12	8	8		0	0	0	0	0	6		0	0	0	0	5	6
		0	0	0	13	7	8		0	0	0	0	0	0		0	0	0	0	6	5
		0	0	0	9	0	7		0	0	0	0	0	0		0	0	0	0	6	6
		0	0	0	5	10	6		0	0	0	0	0	0		0	0	0	0	3	6
		0	0	0	6	9			0	0	0	0	0			0	0	0	0	8	7
		0	0	0	10	15			0	0	0	0	0			0	0	0	0	3	5
		0	0	0	10	10			0	0	0	0	0			0	0	0	0	10	6
		0	0	0	8	7			0	0	0	0	0			0	0	0	0	10	5
		0	0	0	8	9			0	0	0	0	0			0	0	0	0	10	5
		0	0	0	9	8			0	0	0	0	0			0	0	0	0	7	5
		0	0	0	9	16			0	0	0	0	0			0	0	0	0	3	5
		0	0	0	13	8			0	0	0	0	0			0	0	0	0	6	6
		0	0	1	12	8			0	0	0	0	0			0	0	0	0	4	5
		0	0	1	9	6			0	0	0	0	0			0	0	0	0	7	3
		0	0	8	12	8			0	0	0	0	0			0	0	0	0	15	5
		0	0	6	12	9			0	0	0	0	0			0	0	0	0	2
		0	0	9	0	12			0	0	0	0	0			0	0	0	0	6
		0	0	8	5	10			0	0	0	0	0			0	0	0	0	1
		0	0	9	5	16			0	0	0	0	0			0	0	0	0	7
		0	0	9	7	11			0	0	0	0	0			0	0	0	0	2
		0	0	5	6	10			0	0	0	0	0			0	0	0	0	12
		0	0	1	6	9			0	0	0	0	0			0	0	0	0	6
		0	0	5	4	6			0	0	0	0				0	0	0	0	5
		0	0	4	2	7			0	0	0	0				0	0	0	0	7
		0	0	1	5	5			0	0	0	0				0	0	0	0	7
		0	0	0	6	6			0	0	0	0				0	0	0	0	7
		0	0	0	7	7			0	0	0	0				0	0	0	0	12
		0	0	0	8	11			0	0	0	0				0	0	0	0	6
		0	0	0	5	7			0	0	0	0				0	0	0	0	7
		0	0	0	8	8			0	0	0	0				0	0	0	0	6
		0	0	0	7	7			0	0	0	0				0	0	0	0	7
		0	0	0	12	5			0	0	0	0				0	0	0	0	7
		0	0	0	8	7			0	0	0	0				0	0	0	0	6
		0	0	0	12	11			0	0	0	0				0	0	0	0	6
		0	0	0	10	10			0	0	0	0				0	0	0	0	5
		0	0	0	6	8			0	0	0	0				0	0	0	0	6
		0	0	0	5	7			0	0	0	0				0	0	0	0
		0	0	0	10	4			0	0	0	0				0	0	0	0
		0	0	0	13	6			0	0	0	0				0	0	0	0
		0	0	0	17	10			0	0	0	0				0	0	0	0
		0	0	0	11	6			0	0	0	0				0	0	0	0
		0	0	0	9	8			0	0	0	0				0	0	0	0
		0	0	0	7	0			0	0	0	0				0	0	0	0
		0	0	0	12	0			0	0	0	0				0	0	0	0
		0	0	0	13				0	0	0	0					0	0	0
		0	0	0	11				0	0	0	0					0	0	0
		0	0	0	9				0	0	0	0					0	0	0
		0	0	0	12				0	0	0	0					0	0	0
		0	0	0	11				0	0	0	0					0	0	0
		0	0	0	19				0	0	0	0					0	0	0
		0	0	0	14				0	0	0	0					0	0	2
		0	0	0	8				0	0	0	0					0	0	6
		0	0	0	12				0	0	0	0					0	0	3
		0	0	0	10				0	0	0	0					0	0	5
		0	0	0					0	0	0	0					0	0	2
		0	0	0					0	0	0	0					0	0	2
		0	0	0					0	0	0	0					0	0	9
		0	0	0					0	0	0	0					0	0	4
		0	0	0					0	0	0	0					0	0	4
		0	0	0					0	0	0	0					0	0	5
		0	0	0					0	0	0	0					0	0	3
		0	0	0					0	0	0	0						0	6
		0	0	0					0	0	0	0						0
		0	0	0						0	0	0						0
		0	0	0						0	0	0						0
		0	0	0						0	0	0						0
		0	0	0						0	0	0
		0	0	0						0	0	0
		0	0	0						0	0	0
		0	0	0						0	0	0
		0	0	0						0	0	0
		0	0	0						0	0	0
		0	0	0						0	0	0
		0	0	0						0	0	0
		0	0	0						0	0	0
		0	0	6						0	0	0
		0	0	4						0	0
		0	0	3						0	0
		0	0	5						0	0
		0	0	1						0	0
		0	0	4						0	0
		0	0	2						0	0
		0	0	1						0	0
		0	0	7						0	0
		0	0	4						0	0
		0	0	3						0
		0	0	1						0
		0	0	4						0
			0	1						0
			0	5						0
			0	2						0
			0	5						0
			0	1						0
			0	7						0
			0	4						0
			0	6						0
			0	3						0
			0	4						0
			0							0
			0							0
			0							0
			0							0
			0							0
			0							0
			0							0
			0							0
			0							0
			0							0
			0							0
			0							0
			0							0
			0							0
			0							0
			0							0
										0
										0
										0
										0
										0
										0
										0
										0
										0
										0
										0
										0
										0
										0
										0
										0
										0
										0
										0

## Sheet: S2A-B Fig
Quantification of HIM-8 Foci																	Quantification of the lenght of the mitotic zone	WT	rmif-2
																		22	24
rmif-2	Gonad 1	Zone 1		Zone 2		Zone 3		Zone 4		Zone 5		Zone 6		Zone 7				21	21
		Paired	Unpaired	Paired	Unpaired	Paired	Unpaired	Paired	Unpaired	Paired	Unpaired	Paired	Unpaired	Paired	Unpaired			22	23
		3	24	7	32	13	19	21	8	29	4	26	0	18	0			22	19
																		19	28
	% paired	11		18		40		72		88		100		100				15	28
																		22	22
	Gonad 2	Zone 1		Zone 2		Zone 3		Zone 4		Zone 5		Zone 6		Zone 7					22
		Paired	Unpaired	Paired	Unpaired	Paired	Unpaired	Paired	Unpaired	Paired	Unpaired	Paired	Unpaired	Paired	Unpaired				21
		5	30	5	46	16	16	30	0	19	5	27	0	23	2				26
	% paired	14		10		50		100		79		100		92
	Gonad 3	Zone 1		Zone 2		Zone 3		Zone 4		Zone 5		Zone 6		Zone 7
		Paired	Unpaired	Paired	Unpaired	Paired	Unpaired	Paired	Unpaired	Paired	Unpaired	Paired	Unpaired	Paired	Unpaired
		0	41	5	56	16	43	60	2	44	0	34	1	16	0
	% paired	0		2		27		97		100		97		100
	Total Overall	103		151		123		121		101		88		59
		Paired	Unpaired	Paired	Unpaired	Paired	Unpaired	Paired	Unpaired	Paired	Unpaired	Paired	Unpaired	Paired	Unpaired
	Total	8	95	17	134	45	78	111	10	92	9	87	1	57	2
WT	Gonad 1	Zone 1		Zone 2		Zone 3		Zone 4		Zone 5		Zone 6		Zone 7
		Paired	Unpaired	Paired	Unpaired	Paired	Unpaired	Paired	Unpaired	Paired	Unpaired	Paired	Unpaired	Paired	Unpaired
		14	25	24	32	39	5	40	1	34	4	31	0	12	0
	% paired	36		42.8		88.6		97.6		89.5		100		100
	Gonad 2	Zone 1		Zone 2		Zone 3		Zone 4		Zone 5		Zone 6		Zone 7
		Paired	Unpaired	Paired	Unpaired	Paired	Unpaired	Paired	Unpaired	Paired	Unpaired	Paired	Unpaired	Paired	Unpaired
		8	20	23	24	31	4	38	3	37	2	19	0	6	0
	% paired	29		49		88.6		92.7		95		100		100
	Gonad 3	Zone 1		Zone 2		Zone 3		Zone 4		Zone 5		Zone 6		Zone 7
		Paired	Unpaired	Paired	Unpaired	Paired	Unpaired	Paired	Unpaired	Paired	Unpaired	Paired	Unpaired	Paired	Unpaired
		9	35	12	28	36	9	55	2	39	1	26	0	9	0
	% paired	20.5		30		80		96.5		97.5		100		100
	Total Overall	111		143		124		139		117		76		27
		Paired	Unpaired	Paired	Unpaired	Paired	Unpaired	Paired	Unpaired	Paired	Unpaired	Paired	Unpaired	Paired	Unpaired
	Total	31	80	59	84	106	18	133	6	110	7	76	0	27	0
		Zone 1	Zone 2	Zone 3	Zone 4	Zone 5	Zone 6	Zone 7
	wild type	0.28	0.41	0.855	0.96	0.96	1	1
	rmif-2	0.078	0.113	0.37	0.92	0.92	0.99	0.97
		Zone 1	Zone 2	Zone 3	Zone 4	Zone 5	Zone 6	Zone 7
	rmif-2 stdev	7.37111	8	11.5326	15.3731	10.5357	1.73205	4.6188
	WT stdv	7.76209	9.68917	4.96521	2.57099	4.09268	0	0

## Sheet: S2C Fig
Quantification of synapsis throughout pachynema
rmif-2	Gonad 1	Zone	synapsed	total	% synapsed nuclei		Average
		1	0	37	0		0
		2	0	62	0		0
		3	48	55	87		84.6667
		4	57	57	100		95.6667
		5	53	53	100		97.3333
		6	46	47	99		99
		7	35	35	100		99
	Gonad 2	Zone	synapsed	total	% synapsed nuclei
		1	0	48	0
		2	0	67	0
		3	55	65	85
		4	60	63	95
		5	68	69	94
		6	47	48	98
		7	29	30	97
	Gonad 3	Zone	synapsed	total	% synapsed nuclei
		1	0	44	0
		2	0	65	0
		3	54	66	82
		4	59	64	92
		5	65	66	98
		6	45	45	100
		7	32	32	100
WT Gonad 1	Zone	synapsed	total	% synapsed nuclei		Average
	1	0	46	0		0
	2	0	74	0		0
	3	46	60	77		87.3333
	4	61	64	95		96.3333
	5	60	61	98		98.6667
	6	51	51	100		100
	7	33	36	92		96.3333
WT Gonad 2	Zone	synapsed	total	% synapsed nuclei
	1	0	88	0
	2	0	83	0
	3	59	65	91
	4	75	77	97
	5	58	59	98
	6	43	43	100
	7	31	31	100
WT Gonad 3	Zone	synapsed	total	% synapsed nuclei
	1	0	69	0
	2	0	65	0
	3	58	62	94
	4	60	62	97
	5	56	56	100
	6	44	44	100
	7	30	31	97

## Sheet: S3A Fig
Quantification of DAPI bodies in -1 occytes	WT	rmif-2(jf113)	rmh-1(jf54)	cosa-1(tm3298)	cosa-1(tm3298); rmif-2(jf113)	msh-5(me23)	rmh-1(jf54) msh-5(me23)	cku-70(tm1524)	rmh-1(jf54); cku-70(tm1524); msh-5(me23)
	6	6	5	12	12	12	12	6	12
	6	6	5	10	12	12	9	6	12
	6	7	5	12	11	12	10	6	13
	6	7	6	12	12	12	9	6	12
	6	9	6	12	12	12	12	6	12
	6	4	6	12	12	12	8	6	13
	6	6	6	12	12	12	12	6	12
	6	7	6	12	11	12	12	6	13
	6	8	9	12	11	12	11	6	12
	6	7	9	12	11	12	12	6	12
	6	9	9	12	11	12	9	6	12
	6	8	9	12	12	12	9	6	12
	6	7	9	12	10	12	12	6	12
	6	7	9	11	12		8	6	11
	6	7	7	8	11		10	6	12
	6	7	7	10	12		11	6	12
	6	7	7	12	12		10	6	12
	6	5	6		12		11	6	12
	6	7	7		12		11	6	12
	6	7	7		11		12		12
	6	6	7		11		12		11
	6	8	7		12		12		12
	6	7	7		12		12		12
	6	7	7		12		8		11
	6	7	7		12		11		12
	6	7	7		12		12		12
	6	7	7		12		12
	6	7	9		10		12
	6	7	8		12
	6	7	8
	5	9	8
	6	8	8
		9	8
		8	8
		6	8
		6	8
		6	8
		6	8
		6	8
		6	8
		6	8
			8
			8
			8
			8
			8
			9
			9
			9
			9
			9
			9
			9
			10
			10
			10
			10
			10
			10
			10
			10
			10
			11
			11
			11
			11
			11
			11
			11
			11
			12
			12
			12
			12
